# Supplementary material for: Unlocking the Constraints of Cyanobacterial Productivity: Acclimations Enabling Ultrafast Growth
Source: mBio. 2016 Jul 26;7(4):e00949-16. doi: 10.1128/mBio.00949-16 (PMC4981716; doi:10.1128/mBio.00949-16)
Supplement: Table S1 — All genes that were grouped into clusters I to IV. Expression levels under all conditions examined in this study and annotation data are also shown. [file mbo003162888st1.xlsx]

## Sheet: Sheet1
Table S1. List of Synechococcus 7002 transcripts detected under all irradiance conditions a
Locus_Tag	Gene abbr	33 µmol photons·m-2 ·sec-1		98 µmol photons·m-2 ·sec-1		164 µmol photons·m-2 ·sec-1		395 µmol photons·m-2 ·sec-1		610 µmol photons·m-2 ·sec-1		760 µmol photons·m-2 ·sec-1		Curated Product Descriptor	Main Role	Subrole	Subsytem
		RPKMb	LOG2(RPKM/mean)c	RPKMb	LOG2(RPKM/mean)c	RPKMb	LOG2(RPKM/mean)c	RPKMb	LOG2(RPKM/mean)c	RPKMb	LOG2(RPKM/mean)c	RPKMb	LOG2(RPKM/mean)c
7002_A0001	dnaA	13	-0.668794	12	-0.784271	17	-0.281771	26	0.331206	35	0.760049	21	0.0230836	chromosomal replication initiator protein DnaA	Nucleic acid metabolism	DNA replication_ recombination_ and repair	nucleoid associated proteins
7002_A0002		15	-0.707819	28	0.192645	27	0.140178	25	0.0291463	34	0.472753	18	-0.444785	ABC-type metal transport system BtuF family substrate-binding component	Transport and binding proteins	Cations and iron carrying compounds	iron complex uptake system fhuABCD
7002_A0003		1158	0.434549	1235	0.527425	1091	0.348565	706	-0.279346	457	-0.90682	494	-0.794504	uncharacterized protein	Unknown function	General
7002_A0004		26	0.670692	10	-0.707819	10	-0.707819	17	0.0577155	32	0.970253	3	-2.44478	conserved hypothetical with alkylhydroperoxidase AhpD family core domain	Unknown function	Enzymes of unknown specificity
7002_A0005		22	1.83494	6	-0.0395284	4	-0.624491	1	-2.62449	3	-1.03953	1	-2.62449	conserved hypothetical with alkylhydroperoxidase AhpD family core domain	Unknown function	Enzymes of unknown specificity
7002_A0007	purN	14	0.106915	12	-0.115477	7	-0.893085	9	-0.530515	10	-0.378512	26	1	phosphoribosylglycinamide formyltransferase 1 PurN	Nucleic acid metabolism	Purine metabolism	purine (inosine-5'-phosphate) biosynthesis from ribose-5-phosphate
7002_A0008	manA	15	-0.328326	11	-0.775785	18	-0.0652915	21	0.157101	21	0.157101	27	0.519671	mannose-6-phosphate isomerase ManA	Carbohydrate metabolism	Fructose and mannose metabolism
7002_A0009		7	-1.06711	12	-0.289507	19	0.373458	23	0.649093	13	-0.174029	14	-0.0671142	ArsC family thermostabile arsenate reductase	Defense and invasion systems	Detoxification and inactivation	arsenical resistance system
7002_A0010	fbaB	25	0.721024	15	-0.0159415	12	-0.33787	10	-0.600904	14	-0.115477	15	-0.0159415	fructose-bisphosphate aldolase class I FbaB	Energy metabolism	Carbon fixation in prokaryotes	Calvin-Benson cycle and Embden-Meyerhof pathway
7002_A0011		146	0.926164	98	0.351049	81	0.0761896	41	-0.906108	64	-0.26366	31	-1.30946	Uma2 family endonuclease toxin	Defense and invasion systems	General	polymorphic toxins
7002_A0012	nudF	147	-0.163732	226	0.456774	274	0.734627	129	-0.352177	113	-0.543226	99	-0.734048	ADP-ribose pyrophosphatase NudF	Nucleic acid metabolism	Purine metabolism	NAD biosynthesis
7002_A0013		93	-0.121431	156	0.624812	144	0.509335	80	-0.338662	66	-0.616196	68	-0.573127	hypothetical protein	Unknown function	General
7002_A0015		25	-0.565597	39	0.0759489	37	0	33	-0.165059	46	0.314109	42	0.182864	TIGR041688 familymetallophosphoesterase	Unknown function	Enzymes of unknown specificity	rSAM/selenodomain system
7002_A0016		157	-0.61227	250	0.0588937	334	0.476814	274	0.191141	217	-0.145339	208	-0.206451	glyoxalase superfamily protein	Unknown function	Enzymes of unknown specificity	oxidative stress
7002_A0017		137	-1.24774	302	-0.10737	439	0.432302	388	0.254138	363	0.158051	323	-0.0103845	uncharacterized protein	Unknown function	General
7002_A0018		173	-0.768312	248	-0.248744	332	0.172099	362	0.296906	308	0.0638465	345	0.227512	hypothetical protein	Unknown function	General
7002_A0019		49	-0.201207	52	-0.115477	65	0.206451	63	0.161363	58	0.0420641	51	-0.143492	AAA family ATPase	Unknown function	Enzymes of unknown specificity
7002_A0020	rsmD	21	-0.172467	24	0.0201779	22	-0.105353	22	-0.105353	28	0.24257	25	0.0790716	rRNA small subunit methyltransferase RsmD	Translation	tRNA and rRNA base modification
7002_A0021		35	-0.073657	33	-0.158546	38	0.0449875	34	-0.115477	41	0.154612	40	0.118988	alpha/beta hydrolase fold protein	Unknown function	Enzymes of unknown specificity
7002_A0023	ftsQ	35	0.658963	18	-0.300395	20	-0.148392	14	-0.662965	21	-0.0780025	25	0.173536	cell division protein FtsQ	Cell structure_ growth_ and death	Cell division
7002_A0024	ftsZ	171	0.211652	120	-0.29931	133	-0.150918	130	-0.183833	169	0.194679	163	0.142528	cell division tubulin protein FtsZ	Cell structure_ growth_ and death	Cell division	cytoskeleton protein
7002_A0025	thiD	23	-0.556811	27	-0.325486	25	-0.436517	39	0.205029	43	0.345891	46	0.443189	bifunctional hydroxymethylpyrimidine kinase/phosphomethylpyrimidine kinase ThiD	Prosthetic groups_ cofactors_ and carriers	Thiamine metabolism	thiamine: hydroxyethylthiazole from 1-deoxy-D-xylulose-5-phosphate_ cysteine_ either Tyr or Gly
7002_A0026		25	-0.197446	27	-0.0864148	37	0.368151	32	0.158698	29	0.0166787	22	-0.381871	GTPase associated with carbon-concentrating mechanism	Unknown function	Enzymes of unknown specificity
7002_A0027		33	0.822002	21	0.169925	15	-0.315502	6	-1.63743	6	-1.63743	31	0.731804	uncharacterized protein	Unknown function	General
7002_A0029		18	0.415037	14	0.0524674	6	-1.16993	9	-0.584963	25	0.888969	9	-0.584963	LysE family transporter	Transport and binding proteins	Unknown substrate
7002_A0031		83	0.327007	74	0.161421	65	-0.0256649	40	-0.726105	66	-0.00363858	69	0.0604918	Dps family DNA-binding stress response protein	Cell structure_ growth_ and death	Chromosome and assoicated proteins	nucleoid associated proteins
7002_A0033		38	-0.222392	40	-0.148392	28	-0.662965	51	0.202105	47	0.0842689	62	0.483876	transporter with N-terminal DUF21 domain_ CBS_ and CorC domains	Transport and binding proteins	Unknown substrate
7002_A0034	cysQ	34	-0.570749	35	-0.528928	34	-0.570749	67	0.407878	57	0.174679	76	0.589716	3'(2')_ 5'-bisphosphate nucleotidase CysQ	Energy metabolism	Sulfur metabolism	PAPS to APS
7002_A0035	lysS	42	-0.600149	45	-0.500613	58	-0.134485	76	0.255461	63	-0.0151864	98	0.622244	class II lysyl-tRNA synthetase LysS	Translation	Transfer RNA biogenesis	tRNA aminoacylation
7002_A0036		9	-0.0524674	13	0.478047	12	0.36257	8	-0.222392	10	0.0995357	4	-1.22239	hypothetical protein	Unknown function	General
7002_A0037	trpS	36	-0.300395	29	-0.612339	22	-1.01089	32	-0.47032	64	0.52968	83	0.904719	tryptophanyl-tRNA synthetase TrpS	Translation	Transfer RNA biogenesis	tRNA aminoacylation
7002_A0038	metF	54	-0.0524674	42	-0.415037	42	-0.415037	57	0.0255351	60	0.0995357	81	0.532495	5_ 10-methylenetetrahydrofolate reductase MetF	Prosthetic groups_ cofactors_ and carriers	One carbon pool by folate
7002_A0039		55	-1.09924	76	-0.632676	111	-0.086188	146	0.309221	190	0.689252	129	0.130623	phenazine biosynthetic protein PhzF homolog	Cell structure_ growth_ and death	Toxin-antitoxin systems
7002_A0041		36	0.0824622	40	0.234465	37	0.121991	27	-0.332575	39	0.197939	25	-0.443607	protein of unknown function DUF490	Unknown function	General
7002_A0043	cruP	14	-0.673772	23	0.0424353	33	0.563267	17	-0.393664	31	0.47307	16	-0.481127	lycopene cyclase CruP	Terpenoids and polyketides metabolism	Carotenoid metabolism	carotenoid biosynthesis
7002_A0044		26	0.730813	15	-0.0627358	11	-0.510195	6	-1.38466	18	0.200299	18	0.200299	uracil-DNA glycosylase superfamily protein	Nucleic acid metabolism	DNA replication_ recombination_ and repair
7002_A0045	pixG	892	0.842831	600	0.270749	530	0.0917792	357	-0.478289	332	-0.58303	273	-0.865312	positive phototaxis two component signal transduction system response regulator PixG	Signal transduction	Taxis	PixL-PixGH (positive phototaxis) two-component regulatory system
7002_A0046	pixH	736	0.609675	531	0.138681	518	0.102922	330	-0.547564	425	-0.182568	354	-0.446281	positive phototaxis two component signal transduction system response regulator PixH	Signal transduction	Taxis	PixL-PixGH (positive phototaxis) two-component regulatory system
7002_A0047	pixI	1408	0.826436	1028	0.372629	977	0.29922	523	-0.602328	480	-0.726105	348	-1.19005	positive phototaxis adaptor protein PixI	Signal transduction	Taxis	Positive phototactic motility proteins
7002_A0048	pixJ	452	0.864045	343	0.465931	274	0.141898	151	-0.717729	159	-0.643251	111	-1.16172	blue light-responsive cyanobacteriochrome PixJ	Signal transduction	Taxis	T2bSS twitching motility chemosensory response system ChpABC/pilGHJK
7002_A0049	pixL	256	0.983192	175	0.434403	146	0.173016	68	-0.929345	66	-0.972414	66	-0.972414	positive phototaxis signal transduction system hybrid histidine kinase / response regulator PixL	Signal transduction	Taxis	PixL-PixGH (positive phototaxis) two-component regulatory system
7002_A0050		128	0.201258	108	-0.0438543	89	-0.323008	107	-0.0572748	109	-0.0305575	127	0.189943	protein of unknown function DUF3318	Unknown function	General
7002_A0051		329	0.474215	265	0.16212	226	-0.0675494	228	-0.0548383	156	-0.602326	217	-0.126177	Fur-regulated ArsR family transcriptional regulator	Regulatory functions	DNA interactions	Iron homeostasis
7002_A0052	accB	87	0.070804	67	-0.30605	49	-0.75743	85	0.0372514	96	0.212823	113	0.448039	acetyl-CoA carboxylase complex biotin carboxyl carrier protein AccB	Fatty acid and lipid metabolism	Biosynthesis	acetyl-CoA carboxylase complex
7002_A0053	efp	123	-0.489331	150	-0.203027	145	-0.251937	180	0.0600073	163	-0.0831176	275	0.671442	translation elongation factor P Efp	Translation	Translation factors	translation elongation
7002_A0056		33	0.510416	33	0.510416	16	-0.533979	25	0.109878	8	-1.53398	24	0.0509839	toxin-antitoxin system Arc family antidote component	Cell structure_ growth_ and death	Toxin-antitoxin systems	toxin-antitoxin system 1
7002_A0057		164	0.28967	104	-0.367443	99	-0.438526	124	-0.113686	152	0.180045	162	0.271968	dioxygenase	Unknown function	Enzymes of unknown specificity
7002_A0058	accD	154	-0.0430687	188	0.244734	170	0.0995357	158	-0.00607451	143	-0.149984	139	-0.190914	acetyl-CoA carboxylase complex carboxyl transferase beta subunit AccD	Fatty acid and lipid metabolism	Biosynthesis	acetyl-CoA carboxylase complex
7002_A0060	mutT	17	0.695145	4	-1.39232	1	-3.39232	11	0.0671142	18	0.777608	12	0.192645	7_8-dihydro-8-oxoguanine-triphosphatase MutT	Nucleic acid metabolism	DNA replication_ recombination_ and repair	Double strand breaks repair
7002_A0061	rnc	55	-0.0557426	55	-0.0557426	55	-0.0557426	48	-0.25214	72	0.332823	58	0.0208787	ribonuclease III Rnc	Nucleic acid metabolism	RNA degradation	rRNA processing factors
7002_A0062		105	1.16478	47	0.00512503	23	-1.0259	37	-0.34001	19	-1.30154	50	0.0943924	hypothetical protein	Unknown function	General
7002_A0063		49	0.27486	36	-0.169925	28	-0.532495	45	0.152003	50	0.304006	35	-0.210567	UPF0182 family membrane protein	Unknown function	General
7002_A0064	ushA	47	-0.368243	74	0.286621	84	0.469485	62	0.0313642	58	-0.0648511	39	-0.63743	5'-nucleotidase UshA	Nucleic acid metabolism	Purine metabolism	Purine conversions
7002_A0065		106	0.574791	72	0.0167952	56	-0.345775	55	-0.37177	111	0.641286	27	-1.39824	protein of unknown function DUF3571	Unknown function	General
7002_A0067	bchB	32	0.158698	20	-0.519374	30	0.0655883	14	-1.03395	31	0.112894	45	0.650551	light-independent protochlorophyllide reductase subunit BchB	Prosthetic groups_ cofactors_ and carriers	Porphyrin and chlorophyll metabolism	chlorophyll biosynthesis
7002_A0068	lpxB	9	-1.35364	24	0.0614005	14	-0.716207	24	0.0614005	38	0.724366	29	0.334419	lipid-A-disaccharide synthase LpxB	Glycan biosynthesis and metabolism	Polysacharide and lipopolysaccharide metabolism	KDO(2)-lipid A (Re LPS) biosynthesis and delivery
7002_A0069	lpxA	38	0.0780025	20	-0.847997	19	-0.921997	39	0.115477	50	0.473931	50	0.473931	UDP-N-acetylglucosamine O-acyltransferase LpxA	Glycan biosynthesis and metabolism	Polysacharide and lipopolysaccharide metabolism	KDO(2)-lipid A (Re LPS) biosynthesis and delivery
7002_A0070	fabZ	25	-0.499102	25	-0.499102	11	-1.68353	28	-0.335603	45	0.348895	78	1.14244	beta-hydroxyacyl-(acyl-carrier-protein) dehydratase FabZ	Fatty acid and lipid metabolism	Biosynthesis	fatty acid biosynthesis_ elongation
7002_A0071		36	0.0475284	39	0.163006	19	-0.874469	41	0.235155	36	0.0475284	38	0.125531	protein of unknown function DUF2805	Unknown function	General
7002_A0072	rbgA	25	0.370838	17	-0.185556	9	-1.10309	16	-0.273018	22	0.186413	27	0.481869	ribosome biogenesis GTPase RbgA	Translation	Ribosomal proteins: synthesis and modification	Ribosome biogeneses GTPases
7002_A0073	eno	86	-0.128324	71	-0.404842	53	-0.826668	89	-0.0788554	88	-0.0951572	177	0.913017	enolase Eno	Carbohydrate metabolism	Glycolysis / Gluconeogenesis	Embden-Meyerhof pathway
7002_A0074	rbfA	61	-0.880905	101	-0.153431	80	-0.489714	143	0.348229	127	0.177042	162	0.528208	ribosome-binding factor RbfA	Translation	Ribosomal proteins: synthesis and modification	other ribosome maturation factor
7002_A0075	bglX	45	-0.523097	58	-0.156969	62	-0.060754	66	0.0294438	83	0.360089	74	0.194503	beta-glucosidase BglX	Carbohydrate metabolism	Starch and sucrose metabolism	cellulose degradation
7002_A0076		300	0.368766	248	0.094144	227	-0.0335039	192	-0.27509	205	-0.180572	222	-0.0656365	protein of unknown function DUF4327	Unknown function	General	nitrogen assimilation
7002_A0077		147	0.0330908	156	0.118821	183	0.349118	118	-0.283939	161	0.164335	97	-0.566669	uncharacterized protein	Unknown function	General	nitrogen assimilation
7002_A0078		258	-0.0797673	328	0.266557	343	0.33107	265	-0.041146	213	-0.356285	229	-0.251791	uncharacterized protein	Unknown function	General
7002_A0079		64	-0.403722	87	0.0392213	109	0.364462	89	0.0720112	84	-0.0114048	75	-0.174903	uncharacterized protein	Unknown function	General
7002_A0081	atx1	13	-1.70895	17	-1.32193	48	0.175572	72	0.760534	62	0.544805	43	0.0168738	copper-binding metallochaperone Atx1	Intracellular trafficking_ assembly_ and processing	Chaperone and folding catalysis	copper trafficking to periplasmic binding proteins
7002_A0082		23	-0.913843	35	-0.308122	39	-0.152003	60	0.469485	49	0.177305	54	0.317482	putative pencillin-resistant DD-carboxypeptidase	Glycan biosynthesis and metabolism	Peptidoglycan metabolism	peptidoglycan recycling
7002_A0083	prp2	181	0.822714	78	-0.39173	82	-0.31958	97	-0.0772195	77	-0.410346	99	-0.0477757	cytoplasmic processing peptidase Prp2	Intracellular trafficking_ assembly_ and processing	Peptidases	protease_ cytoplasmic
7002_A0087		42	0.355228	29	-0.179108	35	0.0921937	29	-0.179108	41	0.320463	21	-0.644772	major facilitator superfamily sugar transporter	Transport and binding proteins	Carbohydrates_ organic alcohols_ and acids
7002_A0089		44	0.731511	28	0.0794345	24	-0.142958	17	-0.640458	25	-0.0840643	21	-0.335603	uncharacterized protein	Unknown function	General
7002_A0091	thrB1	67	-0.136851	56	-0.395585	68	-0.115477	69	-0.0944156	93	0.336219	89	0.272793	homoserine kinase ThrB1	Amino acid metabolism	Glycine_ serine and threonine metabolism	threonine biosynthesis from homoserine
7002_A0092		93	0.0393129	74	-0.290393	78	-0.214444	108	0.255042	101	0.158366	89	-0.0241125	uncharacterized protein	Unknown function	General
7002_A0093	ycf54	111	0.0130562	67	-0.715271	78	-0.495957	149	0.437809	88	-0.321928	167	0.602345	Mg protoporphyrin monomethylester oxidative cyclase auxiliary protein Ycf54	Unknown function	General
7002_A0094	pdxJ	62	0.71898	35	-0.105933	19	-0.987289	34	-0.147754	32	-0.235216	44	0.224215	pyridoxine 5'-phosphate synthase PdxJ	Prosthetic groups_ cofactors_ and carriers	Vitamin B6 metabolism	pyridoxal phosphate biosynthesis_ PdxA/PdxJ pathway
7002_A0095	glgC	362	-0.278779	407	-0.10974	446	0.0222752	486	0.146188	404	-0.120413	530	0.271224	glucose-1-phosphate adenylyltransferase GlgC	Carbohydrate metabolism	Starch and sucrose metabolism	glycogen metabolism
7002_A0096	rimI	53	0.853451	32	0.125531	27	-0.119582	20	-0.552541	34	0.212994	10	-1.55254	ribosomal-protein-alanine acetyltransferase RimI	Translation	Ribosomal proteins: synthesis and modification	ribosomal protein modification factors
7002_A0097	lysA	104	0.0857299	99	0.0146468	90	-0.122857	99	0.0146468	106	0.113211	90	-0.122857	diaminopimelate decarboxylase LysA	Amino acid metabolism	Lysine biosynthesis	lysine biosynthesis via diaminopimelate (DAP) utilizing ammonia and NADPH
7002_A0098		80	-0.452859	121	0.144076	133	0.280495	126	0.202493	86	-0.348522	111	0.0196288	protein with nucleotide-binding domain of DisA bacterial checkpoint controller	Unknown function	General
7002_A0099	uppS	86	0.881944	43	-0.118056	33	-0.499926	46	-0.0207586	32	-0.544321	40	-0.222392	undecaprenyl diphosphate synthase UppS	Terpenoids and polyketides metabolism	Terpenoid backbone biosynthesis	biosynthesis of undecaprenyl phosphate (Und-P)
7002_A0101		92	0.244338	78	0.00617857	76	-0.0312961	75	-0.050405	71	-0.129477	74	-0.0697703	cbMCalpha family metacaspase	Cell structure_ growth_ and death	General	programmed cell death
7002_A0103		229	-0.40397	169	-0.842295	138	-1.13465	321	0.0832555	294	-0.0435016	667	1.13837	DNA-binding protein YbaB/EbfC family	Unknown function	General
7002_A0104	murB	56	-0.0995357	63	0.0703893	41	-0.549339	49	-0.292181	84	0.485427	67	0.159199	UDP-N-acetylenolpyruvoylglucosamine reductase MurB	Glycan biosynthesis and metabolism	Peptidoglycan metabolism	peptidoglycan biosynthesis
7002_A0105	murC	160	0.157021	131	-0.131484	111	-0.370491	146	0.0249176	166	0.210133	147	0.0347654	UDP-N-acetylmuramate--alanine ligase MurC	Glycan biosynthesis and metabolism	Peptidoglycan metabolism	peptidoglycan biosynthesis
7002_A0106	gap2	861	0.0479854	727	-0.196072	657	-0.342134	772	-0.109427	950	0.1899	1030	0.306545	NAD(P)-dependent glyceraldehyde-3-phosphate dehydrogenase Gap2	Energy metabolism	Carbon fixation in prokaryotes	Calvin-Benson cycle and Embden-Meyerhof pathway
7002_A0107		28	-1.12338	48	-0.345775	76	0.31719	85	0.478654	88	0.528694	41	-0.573185	uncharacterized protein	Unknown function	General	heat shock response
7002_A0108	mtaP	12	-0.795859	19	-0.132894	19	-0.132894	15	-0.473931	36	0.789103	24	0.204141	5'-methylthioadenosine phosphorylase MtaP	Amino acid metabolism	Cysteine and methionine metabolism	methionine salvage pathway
7002_A0109	prxQ-B2	9	-1.76081	50	0.713119	36	0.239188	36	0.239188	12	-1.34577	40	0.391191	BCP-B family periplasmic peroxiredoxin PrxQ-B2	Defense and invasion systems	Detoxification and inactivation	peroxide detoxification_ periplasmic
7002_A0110	pdhC	122	-0.434127	117	-0.494499	144	-0.194939	214	0.376603	173	0.069764	219	0.409923	pyruvate dehydrogenase dihydrolipoamide acetyltransferase E2 component PdhC	Carbohydrate metabolism	Pyruvate metabolism	pyruvate dehydrogenase complex PdhABCD-AceE
7002_A0111		61	-0.534149	46	-0.941324	84	-0.0725686	103	0.221614	108	0.290001	128	0.535114	hypothetical protein	Unknown function	General
7002_A0112	psbV	2926	0.370587	2614	0.207916	2230	-0.0212991	2160	-0.0673115	1768	-0.356225	1881	-0.266843	photosystem II cytochrome c550 PsbV	Energy metabolism	Photosynthesis	photosystem II other subunits in cyanobacteria
7002_A0114		76	0.139403	68	-0.0210616	64	-0.108524	65	-0.0861566	62	-0.154328	79	0.195256	uncharacterized protein	Unknown function	General
7002_A0115		60	-0.499669	84	-0.0142419	114	0.426331	96	0.178403	85	0.00283159	70	-0.277276	family 57 glycoside hydrolase	Unknown function	Enzymes of unknown specificity
7002_A0116		7	-0.131245	15	0.968291	2	-1.9386	3	-1.35364	14	0.868755	5	-0.616671	oxidoreductase aldo/keto reductase family	Unknown function	Enzymes of unknown specificity
7002_A0117	gpx2	131	-0.119707	83	-0.77809	91	-0.645335	163	0.195598	160	0.168798	226	0.667049	NADPH-dependent Gpx-like protein Gpx2	Defense and invasion systems	Detoxification and inactivation	lipid hydroperoxide removal
7002_A0118	gst	46	-0.0412227	35	-0.435502	34	-0.477322	49	0.0499252	55	0.216575	65	0.457583	glutathione S-transferase Gst	Defense and invasion systems	Detoxification and inactivation	Glutathione: Non-redox reactions
7002_A0119	ssb	133	-0.178337	114	-0.40073	99	-0.604263	172	0.192645	176	0.225812	209	0.473739	single-strand DNA-binding protein Ssb	Nucleic acid metabolism	DNA replication_ recombination_ and repair	DNA replication initiation factors
7002_A0120	gsiA	39	-0.0484985	44	0.125531	44	0.125531	38	-0.0859732	43	0.092364	34	-0.246438	ABC-type glutathione uptake system ATPase component GsiA	Transport and binding proteins	Cofactors and prosthetic groups	glutathione upake system GsiABCD
7002_A0121	murE	56	-0.188883	60	-0.0893475	67	0.0698511	69	0.112286	72	0.173687	59	-0.113595	UDP-N-acetylmuramoyl-L-alanyl-D-glutamate--2_6-diaminopimelate ligase MurE	Glycan biosynthesis and metabolism	Peptidoglycan metabolism	peptidoglycan biosynthesis
7002_A0122	nudF	205	0.0452741	213	0.100504	214	0.107261	174	-0.191263	242	0.284657	144	-0.464281	ADP-ribose pyrophosphatase NudF	Nucleic acid metabolism	Purine metabolism	Cofactor NAD synth
7002_A0123	der	75	0.342106	64	0.113287	52	-0.186273	46	-0.363151	69	0.221812	49	-0.272003	ribosome biogenesis GTPase Der	Translation	Ribosomal proteins: synthesis and modification	Ribosome biogeneses GTPases
7002_A0124		68	0.4975	35	-0.46068	40	-0.268035	49	0.0247467	49	0.0247467	48	-0.00500068	conserved hypothetical protein with saccharopine dehydrogenase/reductase domain	Unknown function	Enzymes of unknown specificity
7002_A0125	focA	15	-0.39079	23	0.225881	22	0.161751	17	-0.210218	21	0.0946369	20	0.0242475	formate uptake permease FocA	Transport and binding proteins	Anions	Formate utilization
7002_A0126	trmH	30	0.597035	17	-0.222392	15	-0.402965	16	-0.309855	25	0.334001	16	-0.309855	tRNA (guanosine-2'-O-)-methyltransferase TrmH	Translation	tRNA and rRNA base modification	tRNA methylation
7002_A0127		1	-0.874469	2	0.125531	3	0.710493	1	-0.874469	3	0.710493	1	-0.874469	glutathione-dependent formaldehyde-activating protein	Defense and invasion systems	Detoxification and inactivation
7002_A0129		765	-0.0942876	766	-0.092403	661	-0.305097	769	-0.0867637	856	0.0678635	1083	0.407214	AbrB family CO2 responsive transcriptional repressor of low CO2-dependent gene expression	Regulatory functions	DNA interactions	CO2 fixation
7002_A0130	eda	17	0.314873	6	-1.18763	9	-0.602665	14	0.0347654	22	0.686842	14	0.0347654	bifunctional 2-dehydro-3-deoxyphosphogluconate aldolase / (4S)-4-hydroxy-2-oxoglutarate aldolase Eda	Carbohydrate metabolism	Pentose phosphate pathway
7002_A0131		59	0.699421	35	-0.0539388	30	-0.276331	34	-0.095759	28	-0.375867	32	-0.183222	MerR family transcriptional regulator	Regulatory functions	DNA interactions
7002_A0132		116	0.176157	106	0.0460964	132	0.36257	122	0.248913	57	-0.848934	83	-0.306785	uncharacterized protein	Unknown function	General
7002_A0133		19	0.604071	11	-0.184425	16	0.356144	11	-0.184425	6	-1.05889	12	-0.0588937	ABC-type multiple sugar uptake system permease component	Transport and binding proteins	Carbohydrates_ organic alcohols_ and acids	chitobiose uptake system ChiEFG?
7002_A0134	murJ	26	-0.919169	32	-0.619609	44	-0.160177	48	-0.0346461	87	0.823335	58	0.238372	peptidoglycan lipid II flippase MurJ	Transport and binding proteins	Carbohydrates_ organic alcohols_ and acids	peptidoglycan biosynthesis
7002_A0135	psbZ	695	0.438054	474	-0.114072	529	0.0443089	520	0.0195528	359	-0.514975	501	-0.0341482	photosystem II reaction center protein PsbZ	Energy metabolism	Photosynthesis	photosystem II other common subunits
7002_A0136	ribH	95	0.566103	60	-0.0968615	47	-0.449163	49	-0.389042	44	-0.544321	90	0.488101	6_7-dimethyl-8-ribityllumazine synthase RibH	Prosthetic groups_ cofactors_ and carriers	Riboflavin metabolism	riboflavin_ FAD and FMN from GTP and ribulose-5-P
7002_A0138		74	0.599659	50	0.0340618	34	-0.522332	32	-0.609794	51	0.062631	52	0.0906454	family 1A penicillin-binding protein	Glycan biosynthesis and metabolism	Peptidoglycan metabolism	peptidoglycan biosynthesis
7002_A0139	manR	18	-0.222392	28	0.415037	24	0.192645	16	-0.392317	22	0.0671142	18	-0.222392	Mn-responsive two component signal transduction system response regulator ManR	Signal transduction	Two-component systems	manganese homeostasis response system ManRS
7002_A0140	gifB	4139	0.306126	4405	0.395986	3996	0.255401	3164	-0.0814063	1973	-0.762765	2409	-0.474721	glutamine synthetase inactivating factor IF17 GifB	Regulatory functions	Protein interactions	Glutamate inactivation
7002_A0141	clpC	451	0.167129	444	0.144561	428	0.0916121	379	-0.0838009	305	-0.397189	403	0.0047811	Clp3 protease chaperone ClpC	Intracellular trafficking_ assembly_ and processing	Chaperone and folding catalysis	ClpP3-ClpR-ClpC proteolytic complex
7002_A0143		57	0.0384741	46	-0.270854	46	-0.270854	58	0.0635651	67	0.271673	59	0.0882272	membrane protein of unknown function DUF3611	Unknown function	General
7002_A0144		21	0.249359	17	-0.0554951	13	-0.442518	18	0.026967	22	0.316474	15	-0.236067	GTPase of unknown function DUF697	Unknown function	Enzymes of unknown specificity
7002_A0145		15	0.60921	15	0.60921	12	0.287282	5	-0.975752	7	-0.490326	5	-0.975752	uncharacterized protein	Unknown function	General
7002_A0146		11	0.237039	7	-0.415037	4	-1.22239	4	-1.22239	21	1.16993	9	-0.0524674	protein with fibronectin-binding N-terminal domain and C-terminal domain of unknown function DUF814	Unknown function	General
7002_A0147	groEL2	208	-0.491031	236	-0.308827	237	-0.302727	312	0.0939317	331	0.179217	430	0.556722	60 kDa chaperonin protein GroEL2	Intracellular trafficking_ assembly_ and processing	Chaperone and folding catalysis	chaperone system: GroEL/GroES
7002_A0148		31	0.0155969	29	-0.0806185	32	0.0614005	25	-0.294743	44	0.520832	23	-0.415037	two component signal transduction system hybrid histidine kinase with PAS domain	Signal transduction	Two-component systems
7002_A0151		130	0.496195	131	0.50725	86	-0.0999084	64	-0.526173	72	-0.356248	70	-0.39689	conserved membrane protein	Unknown function	General
7002_A0153		279	0.271332	250	0.112995	245	0.0838484	238	0.0420282	181	-0.352944	194	-0.252877	protein of unknown function UPF0367	Unknown function	General
7002_A0154	cbiO	68	-0.154123	66	-0.197192	101	0.416625	70	-0.112303	74	-0.0321326	75	-0.0127673	ABC-type biotin uptake system ATPase component CbiO	Transport and binding proteins	Cofactors and prosthetic groups	biotin uptake system BioYNM and biotin uptake system BioY-EcfA12T
7002_A0155	dut	15	-0.276331	21	0.209096	24	0.401741	16	-0.183222	7	-1.37587	26	0.517218	deoxyuridine 5'-triphosphate nucleotidohydrolase Dut	Nucleic acid metabolism	Pyrimidine metabolism	pyrimidine deoxyribonucleotide biosynthesis
7002_A0156		12	0.169925	19	0.83289	8	-0.415037	7	-0.607683	10	-0.0931094	8	-0.415037	hypothetical protein	Unknown function	General
7002_A0157	psbA1	7617	0.345864	6553	0.128797	5972	-0.00514445	5253	-0.190217	6205	0.0500726	4360	-0.45903	Fur-regulated photosystem II P680 reaction center D1 protein PsbA1	Energy metabolism	Photosynthesis	photosystem II main subunits
7002_A0159	desB	29	-0.887973	21	-1.35364	22	-1.28652	67	0.320135	84	0.646363	99	0.883402	omega-3 acyl-lipid desaturase DesB	Fatty acid and lipid metabolism	Biosynthesis of unsaturated fatty acids	alkene biosynthesis (1-nonadecene and 1_14-nonadecadiene)
7002_A0160	ycf60	36	0.132836	32	-0.0370893	22	-0.577658	30	-0.130199	43	0.389175	34	0.0503735	chloroplast import component Tic20 family protein YCF60	Transport and binding proteins	Unknown substrate
7002_A0161		90	0.942389	38	-0.301536	22	-1.09003	44	-0.0900322	37	-0.34001	50	0.0943924	circadian oscillating protein Cop23	Unknown function	General
7002_A0162	pfkA	60	-0.727315	105	0.0800395	105	0.0800395	124	0.31999	93	-0.0950472	109	0.133978	6-phosphofructokinase 1 PfkA	Carbohydrate metabolism	Glycolysis / Gluconeogenesis	Embden-Meyerhof pathway
7002_A0163		101	-0.315247	122	-0.0427209	141	0.166093	133	0.0818242	115	-0.127968	142	0.176289	hypothetical protein	Unknown function	General
7002_A0164		236	-0.218895	295	0.103033	261	-0.073632	324	0.238312	266	-0.0462556	266	-0.0462556	uncharacterized protein	Unknown function	General
7002_A0165		75	-0.0931094	69	-0.213404	67	-0.255839	84	0.0703893	89	0.153805	96	0.263034	phosphoglucomutase/phosphomannomutase	Unknown function	Enzymes of unknown specificity
7002_A0166		29	0.420576	17	-0.349942	20	-0.115477	16	-0.437405	27	0.317482	21	-0.0450879	ABC-type transport system ATPase component	Transport and binding proteins	Unknown substrate	ABC-2 type transport system
7002_A0167	petJ	4030	0.522093	2845	0.0197423	2687	-0.0626901	2591	-0.115177	2520	-0.155263	2165	-0.374319	cytochrome c6c (soluble cytochrome f) PetJ	Energy metabolism	Electron transport	photosynthetic electron transport
7002_A0168		77	-0.603578	87	-0.427421	78	-0.584963	147	0.329308	163	0.478363	150	0.358454	Rho termination factor-like protein	Unknown function	General
7002_A0169	aroA	33	-0.364997	27	-0.654503	29	-0.55141	49	0.205319	57	0.423499	60	0.4975	3-phosphoshikimate 1-carboxyvinyltransferase AroA	Amino acid metabolism	Phenylalanine_ tyrosine and tryptophan biosynthesis	chorismate biosynthesis via shikimate
7002_A0170		30	0.425764	17	-0.393664	25	0.16273	19	-0.233199	24	0.103836	19	-0.233199	family E cytochrome P450	Unknown function	Enzymes of unknown specificity
7002_A0171	ccmR	44	0.107756	39	-0.0662732	19	-1.10375	37	-0.142222	60	0.555215	46	0.171887	transcriptional regulator of carbon dixoide fixation CcmR	Regulatory functions	DNA interactions	CO2 fixation
7002_A0172	ndhF3	23	0.0210616	20	-0.180572	20	-0.180572	17	-0.415037	28	0.304855	28	0.304855	NADH-plastoquinone oxidoreductase dehydrogenase subunit NdhF3	Energy metabolism	Oxidative phosphorylation	NAD(P)H:quinone oxidoreductase (complex I) NdhABCDEFGHIJKLMNOPQS
7002_A0173	ndhD3	5	-1	12	0.263034	6	-0.736966	9	-0.152003	14	0.485427	14	0.485427	NADH-plastoquinone oxidoreductase subunit NdhD3	Energy metabolism	Oxidative phosphorylation	NAD(P)H:quinone oxidoreductase (complex I) NdhABCDEFGHIJKLMNOPQS
7002_A0174	cupA	13	-0.123989	14	-0.0170735	12	-0.239466	12	-0.239466	14	-0.0170735	20	0.4975	high-affinity CO2 hydration protein CupA	Energy metabolism	Carbon fixation in prokaryotes	CO2 fixation
7002_A0175	cupS	112	-0.242494	97	-0.449936	71	-0.900101	153	0.207539	202	0.608363	160	0.27208	NDH-1 complex sensory subunit CupS	Regulatory functions	Protein interactions	NADH dehydrogenase I
7002_A0176	dsbG	61	0.0603726	50	-0.226509	45	-0.378512	66	0.174029	55	-0.089005	74	0.339089	periplasmic disulfude reductase DsbG	Intracellular trafficking_ assembly_ and processing	Chaperone and folding catalysis	Dsb-like disulfide reductase
7002_A0177	agxT	80	0.0489096	72	-0.103093	66	-0.228624	82	0.0845335	79	0.0307623	85	0.136372	alanine-glyoxylate transaminase / serine-glyoxylate transaminase / serine-pyruvate transaminase AgxT	Carbohydrate metabolism	Glyoxylate and dicarboxylate metabolism	photorespiration (oxidative C2 cycle)
7002_A0178	mutS	14	-0.237039	13	-0.343954	11	-0.584963	17	0.0430687	24	0.540568	20	0.277534	DNA mismatch repair protein MutS	Nucleic acid metabolism	DNA replication_ recombination_ and repair	mismatch excision repair
7002_A0179		11	-0.584963	20	0.277534	24	0.540568	19	0.203533	10	-0.722466	15	-0.137504	glutaredoxin-like domain protein	Unknown function	Enzymes of unknown specificity
7002_A0180		105	0.0873197	86	-0.200661	68	-0.539463	104	0.0735139	100	0.0169304	130	0.395442	periplasmic protein of unknown function	Unknown function	General
7002_A0181		12	-0.133856	11	-0.259387	11	-0.259387	11	-0.259387	20	0.60311	14	0.0885367	subtilase family peptidase	Intracellular trafficking_ assembly_ and processing	Peptidases
7002_A0183		32	0.752072	20	0.0740006	9	-1.078	11	-0.788496	27	0.50696	15	-0.341037	TPR repeat-containing glycosyltransferase family 2	Unknown function	Enzymes of unknown specificity
7002_A0184		523	0.688592	334	0.0416296	280	-0.212792	243	-0.417262	239	-0.441208	328	0.0154773	hypothetical protein	Unknown function	General
7002_A0185		6	-0.760812	24	1.23919	7	-0.53842	14	0.46158	3	-1.76081	7	-0.53842	uncharacterized protein	Unknown function	General
7002_A0186	hliC	343	-1.13572	170	-2.14839	449	-0.747211	1168	0.632042	694	-0.118991	1698	1.17184	high light inducible protein HliC	Intracellular trafficking_ assembly_ and processing	Enzyme assembly	photosystem I high light stabilizing complex
7002_A0187		193	0.804554	122	0.142835	96	-0.20294	72	-0.617978	77	-0.521116	103	-0.101402	putative photosynthetic reaction center subunit with PRC barrel	Unknown function	General
7002_A0188	pfrB	113	0.650254	81	0.169925	60	-0.263034	56	-0.36257	53	-0.442005	69	-0.0614005	peptide chain release factor PrfB	Translation	Translation factors	release factors
7002_A0189		21	0.501546	15	0.0161197	13	-0.190331	9	-0.720846	17	0.196692	14	-0.083416	hypothetical protein	Unknown function	General
7002_A0190		48	0.087776	34	-0.409724	35	-0.367904	36	-0.327262	63	0.480093	55	0.284173	hypothetical protein	Unknown function	General
7002_A0191		194	-0.332794	309	0.338756	421	0.78497	227	-0.106158	165	-0.566385	150	-0.703888	PhoH-like protein	Unknown function	General
7002_A0192		27	-0.859822	55	0.16665	71	0.535037	50	0.0291463	44	-0.155278	47	-0.060121	Uma2 family endonuclease toxin	Defense and invasion systems	General	polymorphic toxins
7002_A0193	ureC	52	-0.186273	50	-0.242857	57	-0.0538227	78	0.39869	65	0.135655	53	-0.158792	urease alpha subunit UreC	Energy metabolism	Nitrogen metabolism	urease
7002_A0194	hypE	19	-0.222392	20	-0.148392	28	0.337035	25	0.173536	26	0.23012	15	-0.563429	[NiFe] hydrogenase expression/formation protein HypE	Intracellular trafficking_ assembly_ and processing	Enzyme assembly	nickel-dependent hydrogenase
7002_A0195	hoxE	245	-0.98669	553	0.187808	840	0.790918	438	-0.14854	381	-0.34968	456	-0.0904375	NAD-reducing hydrogenase subunit HoxE	Energy metabolism	Electron transport	nickel-dependent hydrogenase
7002_A0196	hoxF	46	-0.584963	92	0.415037	121	0.810339	58	-0.250543	49	-0.493815	48	-0.523562	NAD-reducing hydrogenase subunit HoxF	Energy metabolism	Electron transport	nickel-dependent hydrogenase
7002_A0197	hoxU	36	-0.358855	68	0.558683	87	0.914164	38	-0.280852	28	-0.721425	20	-1.20685	NAD-reducing hydrogenase subunit HoxU	Energy metabolism	Electron transport	nickel-dependent hydrogenase
7002_A0198	hoxY	35	0.0489096	65	0.941994	52	0.620066	19	-0.832446	14	-1.27302	18	-0.910448	NAD-reducing hydrogenase subunit HoxY	Energy metabolism	Electron transport	nickel-dependent hydrogenase
7002_A0199	hyp3	93	-0.142665	141	0.457727	148	0.527629	81	-0.341974	96	-0.0968615	57	-0.848934	NAD-reducing hydrogenase associated CP12-CBS domain protein Hyp3	Regulatory functions	Protein interactions	nickel-dependent hydrogenase
7002_A0200	hoxH	11	-0.762961	25	0.421464	29	0.635589	15	-0.315502	15	-0.315502	17	-0.13493	NAD-reducing hydrogenase subunit HoxH	Energy metabolism	Electron transport	nickel-dependent hydrogenase
7002_A0201	hoxW	11	-0.838249	28	0.509674	39	0.987722	21	0.0946369	16	-0.297681	3	-2.71272	NAD-reducing hydrogenase maturation factor HoxW	Intracellular trafficking_ assembly_ and processing	Enzyme assembly	nickel-dependent hydrogenase
7002_A0202	hypA	12	-0.305808	11	-0.431339	16	0.109229	15	0.0161197	22	0.568661	13	-0.190331	[NiFe] hydrogenase nickel incorporation protein HypA	Intracellular trafficking_ assembly_ and processing	Enzyme assembly	nickel-dependent hydrogenase
7002_A0203	hypB	10	-0.39689	15	0.188072	17	0.368645	10	-0.39689	19	0.529109	8	-0.718818	[NiFe] hydrogenase nickel incorporation-associated protein HypB	Intracellular trafficking_ assembly_ and processing	Enzyme assembly	nickel-dependent hydrogenase
7002_A0205	hypC	43	-0.292553	63	0.258462	67	0.347271	71	0.430929	33	-0.674424	39	-0.433416	[NiFe] hydrogenase metallocenter assembly protein HypC	Intracellular trafficking_ assembly_ and processing	Enzyme assembly	nickel-dependent hydrogenase
7002_A0206	hypD	29	0.148323	32	0.290342	28	0.0976967	19	-0.461731	32	0.290342	17	-0.622195	[NiFe] hydrogenase metallocenter assembly protein HypD	Intracellular trafficking_ assembly_ and processing	Enzyme assembly	nickel-dependent hydrogenase
7002_A0207		12	-0.928107	22	-0.053638	27	0.241818	16	-0.51307	20	-0.191141	40	0.808859	uncharacterized protein	Unknown function	General
7002_A0208		23	-0.65966	21	-0.790904	22	-0.72379	43	0.243043	47	0.371367	62	0.770974	YtxH-like protein	Unknown function	General
7002_A0210	por	828	0.408085	655	0.0699489	747	0.259562	606	-0.0422282	447	-0.481271	461	-0.436779	light-dependent protochlorophyllide oxidoreductase Por	Prosthetic groups_ cofactors_ and carriers	Porphyrin and chlorophyll metabolism	chlorophyllide a biosynthesis from protoporphyrin IX
7002_A0211		7	-1.14684	24	0.630766	27	0.800691	17	0.133267	7	-1.14684	11	-0.494765	protein with nuclease-related domain (NERD)	Unknown function	Enzymes of unknown specificity
7002_A0212	chaA	76	-0.106689	131	0.678806	92	0.168945	72	-0.184692	67	-0.288528	53	-0.626696	calcium:proton antiporter ChaA	Transport and binding proteins	Cations and iron carrying compounds
7002_A0213	ctpC	235	0.390017	200	0.157356	184	0.0370621	155	-0.210375	148	-0.277046	154	-0.219713	periplasmic carboxyl-terminal serine protease CtpC	Intracellular trafficking_ assembly_ and processing	Peptidases
7002_A0214		24	-1.20511	26	-1.08964	39	-0.504675	69	0.318448	85	0.619314	89	0.685657	uncharacterized protein	Unknown function	General
7002_A0215	msrA	135	0.606496	87	-0.0273764	66	-0.425926	83	-0.0952805	87	-0.0273764	74	-0.260867	methionine-S-sulfoxide reductase MsrA	Defense and invasion systems	Detoxification and inactivation	reduction of oxidized methionine
7002_A0216	ycf39	69	0.213707	48	-0.309855	33	-0.850424	57	-0.0619277	72	0.275107	78	0.390584	chaperone-like protein for quinone binding in Photosystem II Ycf39	Intracellular trafficking_ assembly_ and processing	Chaperone and folding catalysis	photosystem II biogenesis
7002_A0217	ppnK	176	0.516917	109	-0.17433	126	0.0347654	143	0.217357	83	-0.567475	101	-0.284303	NAD kinase (phosphorylating) PpnK	Prosthetic groups_ cofactors_ and carriers	Nicotinate and nicotinamide metabolism	NAD(P) biosynthesis common pathway
7002_A0218		50	-0.0658021	43	-0.283393	53	0.0182622	52	-0.00921853	40	-0.38773	76	0.538269	two component signal transduction system response regulator OmpR family	Signal transduction	Two-component systems	photosynthesis response system NblRS
7002_A0219		86	-0.789673	133	-0.160655	156	0.0694648	149	0.00323112	219	0.55885	149	0.00323112	lipoprotein of unknown function DUF192	Unknown function	General
7002_A0220	radC	4	-2.20945	13	-0.509014	27	0.545434	18	-0.0395284	28	0.597902	21	0.182864	DNA repair protein RadC	Nucleic acid metabolism	DNA replication_ recombination_ and repair	Stress response
7002_A0221	gnd	70	-0.473107	116	0.255591	151	0.636015	105	0.111856	72	-0.432465	69	-0.493865	6-phosphogluconate dehydrogenase Gnd	Carbohydrate metabolism	Pentose phosphate pathway	pentose phosphate pathway_ oxidative phase
7002_A0224		26937	0.48135	19812	0.038135	19878	0.0429331	9038	-1.09416	31215	0.694	8891	-1.11782	Zn-dependent protease with chaperone function	Intracellular trafficking_ assembly_ and processing	Peptidases
7002_A0225		125	0.235597	83	-0.355148	72	-0.560262	87	-0.287244	97	-0.130274	173	0.704441	TPR repeat-containing protein	Unknown function	General
7002_A0226	sufA	343	0.461097	253	0.0220263	166	-0.585928	187	-0.414073	252	0.0163127	294	0.238705	putative redox sensory protein SufA	Prosthetic groups_ cofactors_ and carriers	Sulfur relay system	iron-sulfur cluster assembly SUF system
7002_A0227		92	0.786596	53	-0.00904514	37	-0.527512	40	-0.415037	58	0.121015	40	-0.415037	CPA1 family Na:H antiporter	Transport and binding proteins	Cations and iron carrying compounds
7002_A0228	rubA	35	0.0703893	31	-0.104697	17	-0.971431	36	0.111031	33	-0.0144996	48	0.526069	photosystem I assembly protein membrane-associated rubredoxin RubA	Intracellular trafficking_ assembly_ and processing	Enzyme assembly	photosystem I biogenesis
7002_A0229	ycf48	78	0.180367	65	-0.0826677	46	-0.581474	63	-0.127756	79	0.198745	82	0.252517	photosystem II stability/assembly factor Ycf48	Intracellular trafficking_ assembly_ and processing	Enzyme assembly	photosystem II biogenesis
7002_A0230	psbE	1108	0.0911432	907	-0.19764	873	-0.252761	1132	0.122059	859	-0.276085	1362	0.388912	photosystem II cytochrome b559 alpha subunit PsbE	Energy metabolism	Photosynthesis	photosystem II main subunits
7002_A0231	psbF	602	0.231742	594	0.212442	569	0.150408	430	-0.253684	386	-0.40942	495	-0.0505926	photosystem II cytochrome b559 beta subunit PsbF	Energy metabolism	Photosynthesis	photosystem II main subunits
7002_A0232	psbL	1353	0.446296	927	-0.0992244	910	-0.125927	988	-0.00728268	706	-0.492126	1074	0.113128	photosystem II reaction center protein PsbL	Energy metabolism	Photosynthesis	photosystem II other common subunits
7002_A0233	psbJ	5707	-0.149055	8078	0.352211	6372	0.00995867	6000	-0.0768251	5954	-0.0879284	5858	-0.111379	photosystem II reaction center protein PsbJ	Energy metabolism	Photosynthesis	photosystem II other common subunits
7002_A0234		18	0.777608	9	-0.222392	6	-0.807355	7	-0.584963	15	0.514573	8	-0.392317	family S9C peptidase	Intracellular trafficking_ assembly_ and processing	Peptidases
7002_A0235	avtA	30	-0.774933	35	-0.552541	62	0.272372	63	0.295456	58	0.176157	60	0.225067	valine--pyruvate aminotransferase AvtA	Amino acid metabolism	Valine_ leucine and isoleucine metabolism	branched chain amino acid biosynthesis
7002_A0236		123	-0.795578	209	-0.0307331	253	0.244901	267	0.322604	222	0.0563236	207	-0.0446053	PD-(D/E)XK family nuclease	Unknown function	Enzymes of unknown specificity
7002_A0238		463	0.197848	569	0.495264	481	0.252872	363	-0.153195	271	-0.574872	275	-0.553733	uncharacterized protein	Unknown function	General
7002_A0239		28	-0.328782	33	-0.0917426	36	0.0337883	31	-0.18194	44	0.323295	39	0.149266	FMN-dependent non-ribosomal peptide synthetase	Natural products biosynthesis	Anti-microbial compounds	bacteriocin
7002_A0240		32	-0.0660892	37	0.143364	36	0.103836	30	-0.159199	39	0.219313	27	-0.311202	ABC transport system ATPase component	Transport and binding proteins	Unknown substrate
7002_A0242	sodB	475	0.1827	296	-0.49963	276	-0.600559	406	-0.0437479	479	0.194798	579	0.468336	Mn-superoxide dismutase SodB	Defense and invasion systems	Detoxification and inactivation	resistance to reactive oxygen species (ROS)
7002_A0243		31	0.731804	18	-0.0524674	16	-0.222392	12	-0.63743	18	-0.0524674	17	-0.13493	conserved membrane protein	Unknown function	General
7002_A0244		288	0.676737	220	0.288171	193	0.0992687	135	-0.416373	83	-1.11815	162	-0.153338	pentapeptide repeat-containing protein	Unknown function	General
7002_A0245	pacL	13	-0.0544478	14	0.0524674	13	-0.0544478	11	-0.295456	20	0.567041	10	-0.432959	P-type calcium uptake ATPase PacL	Transport and binding proteins	Cations and iron carrying compounds	calcium homeostasis
7002_A0246	glnN	374	0.291079	231	-0.404066	214	-0.514348	300	-0.0269967	373	0.287216	342	0.162037	class III glutamine synthetase GlnN	Amino acid metabolism	Alanine_ aspartate and glutamate metabolism	glutamine biosynthesis
7002_A0247	cysK	55	0.722466	25	-0.415037	20	-0.736966	25	-0.415037	31	-0.104697	44	0.400538	pyridoxyal phosphate-dependent cysteine synthase CysK	Amino acid metabolism	Cysteine and methionine metabolism	cysteine biosynthesis from serine
7002_A0248		23	0.367057	28	0.65085	13	-0.456065	11	-0.697073	17	-0.0690416	15	-0.249614	protein of unknown function DUF2237	Unknown function	General
7002_A0249		24	0.29956	21	0.106915	21	0.106915	16	-0.285402	21	0.106915	14	-0.478047	UvrC domain protein	Unknown function	General
7002_A0250	ppsA	55	-0.650486	84	-0.0395284	112	0.375509	108	0.323042	80	-0.109918	79	-0.128065	phosphoenolpyruvate synthase PpsA	Carbohydrate metabolism	Pyruvate metabolism	anaplerotic reactions
7002_A0251		94	0.182449	88	0.0872921	95	0.197716	73	-0.182315	65	-0.349772	82	-0.0145875	ferredoxin-like protein	Unknown function	Enzymes of unknown specificity
7002_A0252		67	0.516625	35	-0.420181	36	-0.379539	51	0.122962	51	0.122962	41	-0.191912	Uma2 family endonuclease toxin	Defense and invasion systems	General	polymorphic toxins
7002_A0254		26	-0.0721498	33	0.271805	31	0.181607	21	-0.380272	31	0.181607	22	-0.313158	haloacid dehalogenase superfamily enzyme	Unknown function	Enzymes of unknown specificity
7002_A0255	rffM	38	-0.306661	51	0.117836	62	0.399607	51	0.117836	45	-0.0627358	35	-0.425306	UDP-N-acetyl-D-mannosaminuronic acid transferase RffM	Glycan biosynthesis and metabolism	Polysacharide and lipopolysaccharide metabolism	polysaccharide biosynthesis
7002_A0256		23	0.0424353	25	0.16273	29	0.376854	16	-0.481127	25	0.16273	16	-0.481127	exopolysaccharide biosynthesis polyprenyl glycosylphosphotransferase	Glycan biosynthesis and metabolism	Polysacharide and lipopolysaccharide metabolism	polysaccharide biosynthesis
7002_A0258		270	0.67736	165	-0.0331337	166	-0.0244165	154	-0.132669	137	-0.301424	121	-0.480593	pentapeptide repeat-containing protein	Unknown function	General
7002_A0259		27	-0.884152	50	0.00481702	51	0.0333862	60	0.267851	55	0.142321	56	0.168316	putative FeS-containing Cyanobacterial-specific oxidoreductase	Unknown function	Enzymes of unknown specificity
7002_A0260	uppP	31	0.291231	23	-0.139403	13	-0.962525	21	-0.270648	28	0.14439	36	0.50696	undecaprenyl-diphosphatase UppP	Glycan biosynthesis and metabolism	Peptidoglycan metabolism	biosynthesis of undecaprenyl phosphate (Und-P)
7002_A0261		36	0.688798	31	0.47307	15	-0.574236	14	-0.673772	16	-0.481127	22	-0.0216951	membrane protein of unknown function DUF3120	Unknown function	General
7002_A0263	lrtA	4356	-0.343058	9038	0.709942	9178	0.732118	4296	-0.363068	3593	-0.620873	2691	-1.03792	light-repressed ribosomal subunit interface protein LrtA	Regulatory functions	Protein interactions	ribosome activity modulation
7002_A0264		8	-0.584963	9	-0.415037	15	0.321928	10	-0.263034	22	0.874469	8	-0.584963	S-adenosyl-l-methionine hydroxide adenosyltransferase family protein	Unknown function	Enzymes of unknown specificity
7002_A0265		3379	0.0767973	5673	0.824313	4672	0.544241	2216	-0.531841	1568	-1.03087	1715	-0.901591	hypothetical protein	Unknown function	General
7002_A0266	guaB	865	0.362094	643	-0.0657878	588	-0.19479	594	-0.180144	703	0.0629182	645	-0.0613073	inosine-5'-monophosphate dehydrogenase catalytic subunit GuaB	Nucleic acid metabolism	Purine metabolism	guanine ribonucleotide biosynthesis from IMP
7002_A0267		518	0.609541	659	0.956867	317	-0.0989287	254	-0.418583	106	-1.67935	183	-0.891568	uncharacterized protein	Unknown function	General
7002_A0268	menB	22	-0.155278	26	0.0857299	23	-0.0911479	19	-0.366782	25	0.0291463	32	0.38529	naphthoate synthase MenB	Prosthetic groups_ cofactors_ and carriers	Ubiquinone and other terpenoid-quinone biosynthesis	phylloquinone biosynthesis via SEPHCHC
7002_A0269	psbO	2286	0.553285	1986	0.350325	1486	-0.0681068	1249	-0.318767	1237	-0.332695	1103	-0.498108	photosystem II oxygen-evolving enhancer protein 1 PsbO	Energy metabolism	Photosynthesis	photosystem II other common subunits
7002_A0270	sigE	278	0.871014	248	0.706269	157	0.0466932	87	-0.804984	82	-0.890376	60	-1.34104	group 2 RNA polymerase sigma-70 subunit SigE	Transcription	Transcription factors	RNA polymerase sigma factors
7002_A0271	arcA	70	0.0418202	41	-0.729911	51	-0.415037	82	0.270089	102	0.584963	62	-0.133267	L-arginine deiminase ArcA	Amino acid metabolism	Arginine and proline metabolism	arginine degradation (L-arginine deiminase pathway)
7002_A0272	rbpA	4494	0.31314	3172	-0.189467	2761	-0.389669	3803	0.0722779	2877	-0.330295	4596	0.345519	RNA-binding protein RbpA	Transcription	Transcription factors
7002_A0273		27	0.0360693	27	0.0360693	17	-0.631355	27	0.0360693	27	0.0360693	33	0.325576	MgtE family Mg2+/Co2+ uptake channel	Transport and binding proteins	Cations and iron carrying compounds	Mg and Co uptake
7002_A0274		58	0.728698	38	0.118644	27	-0.374396	26	-0.428843	30	-0.222392	31	-0.175087	WD repeat-containing protein	Unknown function	General
7002_A0275		24	-0.0684797	21	-0.261125	20	-0.331514	25	-0.00958605	28	0.153913	33	0.390952	M79 family C-terminal endopeptidase	Intracellular trafficking_ assembly_ and processing	Peptidases	membrane protease
7002_A0276		68	0.275821	59	0.0710008	46	-0.28808	43	-0.385378	73	0.378182	48	-0.22668	conserved hypothetical protein (putative transposase or invertase)	Mobile and extrachromosomal element functions	Selfish genetic elements	transposon components
7002_A0277		79	0.531191	38	-0.524662	25	-1.12873	49	-0.15788	51	-0.100164	86	0.653675	uncharacterized protein	Unknown function	General
7002_A0278	thiS	22	-0.613817	24	-0.488286	21	-0.680932	25	-0.429393	46	0.450313	64	0.926751	sulfur carrier protein ThiS	Prosthetic groups_ cofactors_ and carriers	Sulfur relay system	thiamine biosynthesis sulfur relay ThiIFS-IscS
7002_A0279	thiE	23	0.422024	18	0.068387	15	-0.194647	11	-0.642106	22	0.357894	14	-0.294183	thiamine-phosphate pyrophosphorylase ThiE	Prosthetic groups_ cofactors_ and carriers	Thiamine metabolism	thiamine: TPP from HMP-PP and HET-P
7002_A0280	queE	17	-0.778786	32	0.133751	24	-0.281286	32	0.133751	37	0.343205	33	0.178146	7-carboxy-7-deazaguanine synthase QueE	Translation	tRNA and rRNA base modification	queuosine (Q-tRNA) biosynthesis from preQ0
7002_A0281	queC	45	-0.570643	61	-0.131759	49	-0.447786	58	-0.204515	109	0.705688	79	0.241285	7-cyano-7-deazaguanine synthase QueC	Translation	tRNA and rRNA base modification	queuosine (Q-tRNA) biosynthesis from preQ0
7002_A0282	grxC	286	0.50166	168	-0.265894	152	-0.410284	202	0	170	-0.248821	234	0.212153	dithiolic glutaredoxin 3 GrxC	Defense and invasion systems	Detoxification and inactivation	peroxide detoxification
7002_A0283	nhaS5	20	0.0365259	13	-0.584963	10	-0.963474	18	-0.115477	27	0.469485	29	0.572579	Na+/H+ antiporter NhaS5	Transport and binding proteins	Cations and iron carrying compounds
7002_A0284		64	0.27208	72	0.442005	36	-0.557995	44	-0.268489	46	-0.204358	56	0.0794345	HPP family protein	Unknown function	General
7002_A0285		5167	0.478621	3116	-0.251011	3565	-0.056804	3511	-0.0788241	3518	-0.0759506	3372	-0.137102	ThiS domain-containing protein	Prosthetic groups_ cofactors_ and carriers	Sulfur relay system	Moco biosynthesis sulfur relay
7002_A0286	thrCII	308	0.691878	202	0.0833026	154	-0.308122	151	-0.336504	166	-0.199869	163	-0.226181	threonine synthase ThrCII	Amino acid metabolism	Glycine_ serine and threonine metabolism	threonine biosynthesis from homoserine
7002_A0287	kaiC	71	-1.44396	125	-0.627918	150	-0.364884	283	0.550956	277	0.52004	253	0.389291	circadian clock system KaiC	Signal transduction	General	circadian clock core oscillator KaiABC
7002_A0288	kaiB	87	-0.410886	121	0.0650339	97	-0.253917	137	0.244203	112	-0.0464744	140	0.275454	circadian clock system KaiB	Signal transduction	General	circadian clock core oscillator KaiABC
7002_A0289	kaiA	10	-0.707819	14	-0.222392	11	-0.570316	18	0.140178	22	0.429684	23	0.493815	circadian clock protein KaiA	Signal transduction	General	circadian clock core oscillator KaiABC
7002_A0290		26	-0.482782	30	-0.276331	36	-0.0132968	35	-0.0539388	52	0.517218	39	0.10218	dolichyl-phosphate-mannose-protein mannosyltransferase family protein	Glycan biosynthesis and metabolism	Polysacharide and lipopolysaccharide metabolism	polysaccharide biosynthesis
7002_A0291		33	-0.431339	35	-0.34645	31	-0.521537	49	0.138976	71	0.674014	48	0.109229	PEP-utilizing protein	Unknown function	Enzymes of unknown specificity
7002_A0292	argD	48	-0.477533	48	-0.477533	61	-0.131759	86	0.363769	75	0.166323	83	0.312544	bifunctional acetylornithine/N-succinyldiaminopimelate aminotransferase ArgD	Amino acid metabolism	Lysine biosynthesis	lysine biosynthesis
7002_A0293	trxB	144	-1.05327	240	-0.316307	307	0.0388976	428	0.51827	273	-0.13044	401	0.424261	x-type thioredoxin TrxB	Signal transduction	General	thiol redox pathways thioreoxin system
7002_A0295		150	0.111609	137	-0.0191781	151	0.121195	149	0.101958	120	-0.21032	126	-0.13993	two component signal transduction system hybrid response regulator	Signal transduction	Two-component systems
7002_A0296	trpB	191	0.0395633	159	-0.224983	171	-0.120013	207	0.155621	190	0.0319901	197	0.0841863	tryptophan synthase beta subunit TrpB	Amino acid metabolism	Phenylalanine_ tyrosine and tryptophan biosynthesis	tryptophan biosynthesis from chorismate
7002_A0297		80	0.640104	47	-0.127235	38	-0.433897	48	-0.0968615	45	-0.189971	50	-0.0379679	HAS barrel domain protein	Unknown function	General
7002_A0298	ndhS	172	0.866569	89	-0.0839623	42	-1.16738	100	0.0841604	78	-0.274294	85	-0.150305	NADH-plastoquinone oxidoreductase subunit NdhS	Energy metabolism	Oxidative phosphorylation	NAD(P)H:quinone oxidoreductase (complex I) NdhABCDEFGHIJKLMNOPQS
7002_A0299		66	0.133502	65	0.111475	56	-0.103538	58	-0.0529115	54	-0.156005	62	0.0433038	uncharacterized protein	Unknown function	General
7002_A0300		52	0.390584	47	0.244734	42	0.0824622	27	-0.554968	37	-0.100402	33	-0.265461	uncharacterized protein	Unknown function	General
7002_A0301	nadB	13	0.176878	8	-0.523562	12	0.0614005	8	-0.523562	16	0.476438	12	0.0614005	L-aspartate oxidase NadB	Prosthetic groups_ cofactors_ and carriers	Nicotinate and nicotinamide metabolism	NAD(P) biosynthesis from L-aspartate and DHAP
7002_A0303	chaB	19	0.278301	15	-0.0627358	12	-0.384664	11	-0.510195	30	0.937264	7	-1.16227	uncharacterized protein ChaB	Unknown function	General
7002_A0304		59	1.33832	16	-0.544321	3	-2.95936	3	-2.95936	20	-0.222392	39	0.741082	apolipophorin family protein	Unknown function	General
7002_A0305		134	0.322377	75	-0.514894	68	-0.65625	90	-0.251859	131	0.289711	145	0.436197	membrane protein of unknown function DUF4079	Unknown function	General
7002_A0306	folK	39	-0.447048	34	-0.644987	42	-0.340133	52	-0.0320104	74	0.477003	78	0.552952	2-amino-4-hydroxy-6- hydroxymethyldihydropteridine pyrophosphokinase FolK	Prosthetic groups_ cofactors_ and carriers	Folate biosynthesis	tetrahydrofolate biosynthesis from GTP and PABA
7002_A0307	folB	20	-1.20163	27	-0.768674	30	-0.616671	53	0.204358	63	0.453718	83	0.851477	dihydroneopterin aldolase FolB	Prosthetic groups_ cofactors_ and carriers	Folate biosynthesis	tetrahydrofolate biosynthesis from GTP and PABA and cyanopterine biosynthesis
7002_A0308	folM	40	-0.126532	27	-0.693573	26	-0.748021	55	0.332899	55	0.332899	59	0.434183	alternative dihydrofolate reductase FolM	Prosthetic groups_ cofactors_ and carriers	Folate biosynthesis	tetrahydrofolate biosynthesis from GTP and PABA
7002_A0309	bioB	99	0.0927856	89	-0.0608376	75	-0.307752	99	0.0927856	104	0.163869	91	-0.0287764	biotin synthase BioB	Prosthetic groups_ cofactors_ and carriers	Biotin and lipoate metabolism	biotin biosynthesis
7002_A0310	bioY	154	0.29908	112	-0.160352	121	-0.0488434	128	0.0322934	129	0.0435207	107	-0.22624	ECF-type biotin uptake system substrate-binding component BioY	Transport and binding proteins	Cofactors and prosthetic groups	biotin uptake system BioYNM and biotin uptake system BioY-EcfA12T
7002_A0311	lspA	53	-0.0180339	47	-0.191366	43	-0.31969	54	0.00893312	57	0.0869356	68	0.341508	lipoprotein signal peptidase LspA	Intracellular trafficking_ assembly_ and processing	Protein modification and repair	lipoprotein system lgt/lsp/lnt
7002_A0312		282	-0.802963	507	0.0433274	540	0.134301	737	0.583006	377	-0.384094	509	0.0490073	uncharacterized protein	Unknown function	General
7002_A0314		25	0.0892673	19	-0.306661	21	-0.162271	19	-0.306661	40	0.767339	17	-0.467126	oxidoreductase (NAD-binding Rossmann fold)	Unknown function	Enzymes of unknown specificity
7002_A0315	cdv3	70	0.0740006	69	0.053242	88	0.404149	51	-0.382857	62	-0.101086	59	-0.172639	cell division protein Cdv3	Cell structure_ growth_ and death	Cell division
7002_A0316	coaD	41	0.109624	30	-0.341037	35	-0.118644	36	-0.0780025	37	-0.0384741	49	0.366782	pantetheine-phosphate adenylyltransferase CoaD	Prosthetic groups_ cofactors_ and carriers	Pantothenate and CoA biosynthesis	coenzyme A biosynthesis from panthenate
7002_A0317	purC	46	0.160157	36	-0.19348	35	-0.234122	36	-0.19348	40	-0.0414766	54	0.391483	phosphoribosylaminoimidazole-succinocarboxamide synthase PurC	Nucleic acid metabolism	Purine metabolism	purine (inosine-5'-phosphate) biosynthesis from ribose-5-phosphate
7002_A0318		125	-0.261431	150	0.00160389	133	-0.171932	156	0.0581874	162	0.112635	173	0.207413	Omp85 family outer membrane protein	Transport and binding proteins	Porins and secretins	outer membrane biogenesis
7002_A0319	lpxC	38	-0.626542	47	-0.31988	46	-0.350907	62	0.0797272	89	0.601264	70	0.254814	UDP-3-O-[3-hydroxymyristoyl] N-acetylglucosamine deacetylase LpxC	Glycan biosynthesis and metabolism	Polysacharide and lipopolysaccharide metabolism	KDO(2)-lipid A (Re LPS) biosynthesis and delivery
7002_A0320		77	-0.654063	87	-0.477906	98	-0.306139	140	0.208434	143	0.239022	182	0.586946	1-Cys family peroxiredoxin	Defense and invasion systems	Detoxification and inactivation	peroxide detoxification
7002_A0322	psbU	1580	0.368517	1254	0.0351302	1148	-0.0922845	1277	0.0613514	830	-0.560224	1254	0.0351302	photosystem II protein PsbU	Energy metabolism	Photosynthesis	photosystem II other subunits in cyanobacteria
7002_A0323		48	0.36257	32	-0.222392	24	-0.63743	42	0.169925	34	-0.13493	44	0.237039	uncharacterized protein	Unknown function	General
7002_A0324	rpe	266	0.21398	188	-0.286713	141	-0.701751	204	-0.168877	263	0.197617	314	0.453318	ribulose-phosphate 3-epimerase Rpe	Carbohydrate metabolism	Pentose and glucuronate interconversions	pentose interconversion
7002_A0325	kch	37	0.518291	21	-0.298844	17	-0.603699	17	-0.603699	36	0.478763	27	0.0637256	voltage gated potassium channel Kch	Transport and binding proteins	Cations and iron carrying compounds	potassium homeostasis
7002_A0326	argD	49	0.292782	36	-0.152003	37	-0.112475	31	-0.367732	50	0.321928	37	-0.112475	acetylornithine aminotransferase ArgD	Amino acid metabolism	Arginine and proline metabolism	ornithine biosynthesis from glutamate_ acetylated branch
7002_A0327	crr-1	50	-0.0332762	60	0.229758	57	0.155758	47	-0.122543	50	-0.0332762	43	-0.250868	B12-dependent chill-light tolerance protein Crr-1	Prosthetic groups_ cofactors_ and carriers	Porphyrin and chlorophyll metabolism	chlorophyll biosynthesis
7002_A0328		40	-0.369234	77	0.575625	53	0.0367586	50	-0.0473057	54	0.0637256	36	-0.521237	uncharacterized protein	Unknown function	General
7002_A0329	fbp	78	0.0123837	97	0.326894	90	0.218835	68	-0.185556	68	-0.185556	63	-0.295739	fructose-1_6-bisphosphatase Fbp	Energy metabolism	Carbon fixation in prokaryotes	Calvin-Benson cycle
7002_A0330	malQ	71	-0.344775	80	-0.172594	100	0.149334	104	0.205917	100	0.149334	86	-0.0682575	4-alpha-glucanotransferase MalQ	Carbohydrate metabolism	Starch and sucrose metabolism	maltose degradation
7002_A0332		689	-0.410319	835	-0.133046	1042	0.186461	992	0.115518	1005	0.134301	931	0.0239587	ATPase involved in chromosome partitioning	Cell structure_ growth_ and death	Cell division
7002_A0333		713	0.360548	775	0.480842	707	0.348356	428	-0.375743	319	-0.799798	390	-0.50988	N-terminal Rho domain protein	Unknown function	General
7002_A0334		303	0.274507	278	0.150274	425	0.762652	171	-0.550814	162	-0.628817	164	-0.611115	NERD domain protein	Unknown function	General
7002_A0336	phnD	30	-0.201634	32	-0.108524	29	-0.250543	26	-0.408085	42	0.283793	48	0.476438	phosphonate ABC transport system substrate-binding component PhnD	Transport and binding proteins	Anions	phosphonate ABC transport PhnCDE1
7002_A0337	gloA	81	0.634794	28	-0.897701	44	-0.245625	64	0.294944	42	-0.312739	54	0.0498312	lactoylglutathione lyase GloA	Defense and invasion systems	Detoxification and inactivation	reactive carbonyl scavenging - methylglyoxal
7002_A0338	gluRO	17	0.522678	11	-0.105353	6	-0.979822	10	-0.242857	21	0.827533	6	-0.979822	glutamate-gated potassium channel GluRO	Transport and binding proteins	Cations and iron carrying compounds	potassium homeostasis
7002_A0340	ureJ	356	-0.0121066	341	-0.0742121	353	-0.0243157	466	0.376346	308	-0.221053	330	-0.121518	Ni2+ uptake transporter UreJ	Transport and binding proteins	Cations and iron carrying compounds	nickel homeostasis
7002_A0341	fusA	349	-0.0666444	296	-0.304274	262	-0.480305	346	-0.0790994	464	0.344253	476	0.38109	translation elongation factor G FusA	Translation	Translation factors	translation elongation_ bacterial
7002_A0342	trmJ	7	-1.16227	17	0.117836	13	-0.269187	16	0.0303736	17	0.117836	24	0.615336	tRNA (cytidine/uridine-2'-O-)methyltransferase TrmJ	Translation	tRNA and rRNA base modification	tRNA modification factors - methyltransferases
7002_A0343	panC-cmk	69	0.986128	35	0.00688639	19	-0.874469	19	-0.874469	40	0.199531	27	-0.367509	bifunctional pantoate ligase / cytidylate kinase PanC-cmk	Prosthetic groups_ cofactors_ and carriers	Pantothenate and CoA biosynthesis	pantothenate biosynthesis from aspartate and 2-oxoisovalerate
7002_A0344	rlpA	124	1.56762	67	0.679508	21	-0.994264	8	-2.38658	12	-1.80162	19	-1.13865	lytic transglycolase RlpA	Glycan biosynthesis and metabolism	Peptidoglycan metabolism
7002_A0345	purM	33	-0.171543	30	-0.309047	31	-0.261741	45	0.275916	37	-0.00648403	47	0.338651	phosphoribosylformylglycinamidine cyclo-ligase PurM	Nucleic acid metabolism	Purine metabolism	purine (inosine-5'-phosphate) biosynthesis from ribose-5-phosphate
7002_A0346		161	0.227629	130	-0.08092	156	0.182114	106	-0.375367	133	-0.0480054	139	0.0156533	hypothetical protein	Unknown function	General
7002_A0347		419	-0.646746	661	0.0109545	759	0.210404	727	0.14826	702	0.0977752	668	0.0261523	CBS pair BON associated domain protein	Unknown function	General
7002_A0348	nblB	295	-0.517098	446	0.079231	594	0.49265	397	-0.0886737	367	-0.202033	434	0.0398824	phycocyanin alpha phycocyanobilin lyase related protein NblB	Energy metabolism	Photosynthesis - antenna proteins	phycobilisome turnover
7002_A0349	ftsH2	231	0.400538	156	-0.165809	122	-0.520474	145	-0.271302	205	0.228269	191	0.126218	ATP-dependent metalloprotease involved in photosystem II repair FtsH2	Intracellular trafficking_ assembly_ and processing	Protein modification and repair	FtsH2-FtsH3 photosystem II repair complex
7002_A0350		35	0.648156	21	-0.0888093	16	-0.481127	15	-0.574236	27	0.273761	20	-0.159199	10 TMS drug/metabolite (DEM) family exporter	Transport and binding proteins	Unknown substrate
7002_A0351	gcvH	151	-0.445759	106	-0.956244	128	-0.684164	258	0.327063	193	-0.0917071	398	0.95246	glycine cleavage system protein GcvH	Amino acid metabolism	Glycine_ serine and threonine metabolism	glycine cleavage system GcvHLPT
7002_A0352	pepP	39	0.603578	21	-0.289507	15	-0.774933	22	-0.222392	28	0.125531	29	0.176157	Xaa-Pro aminopeptidase PepP	Intracellular trafficking_ assembly_ and processing	Peptidases
7002_A0353	pdhA	133	-0.780768	132	-0.791656	135	-0.759235	267	0.224646	307	0.426044	397	0.796945	pyruvate dehydrogenase E1 component alpha subunit PdhA	Carbohydrate metabolism	Pyruvate metabolism	pyruvate dehydrogenase complex PdhABCD-AceE
7002_A0354	zipN	40	-0.0817941	41	-0.0461702	41	-0.0461702	39	-0.11832	48	0.18124	45	0.0881309	cell division protein ZipN	Cell structure_ growth_ and death	Cell division
7002_A0355		11	-0.479168	17	0.148863	19	0.309328	13	-0.23816	16	0.0614005	16	0.0614005	metal-binding protein of unknown function DUF2227	Unknown function	General
7002_A0357		21	0.333424	14	-0.251539	13	-0.358454	13	-0.358454	22	0.400538	17	0.0285692	protein of unknown function DUF482	Unknown function	General
7002_A0358	aquII	47	0.378	44	0.282843	42	0.215729	30	-0.269698	28	-0.369234	26	-0.476149	GCCGNAC-specific DNA methyltransferase AquII	Defense and invasion systems	Restriction-modification systems	type II restriction-modification system
7002_A0359	tolB	41	-0.657398	70	0.114333	83	0.360089	71	0.134797	59	-0.132307	64	-0.0149503	Tol biopolymer transport system periplasmic component TolB	Transport and binding proteins	Accesory functions	TonB energy transduction system
7002_A0360	comM	17	0.196692	18	0.279154	12	-0.305808	12	-0.305808	16	0.109229	14	-0.083416	competence membrane protein ComM	Prosthetic groups_ cofactors_ and carriers	Porphyrin and chlorophyll metabolism	chlorophyll biosynthesis
7002_A0362	conR	31	0.0797272	23	-0.350907	18	-0.704544	29	-0.0164881	34	0.212994	41	0.483083	septum formation and cell wall maintenance protein ConR	Cell structure_ growth_ and death	Cell division
7002_A0363	moeB	329	-0.172035	249	-0.573977	238	-0.639161	420	0.180267	415	0.162989	573	0.628413	adenylyltransferase and sulfurtransferase MoeB	Prosthetic groups_ cofactors_ and carriers	Sulfur relay system	Moco biosynthesis sulfur relay
7002_A0364	sigC	212	-0.624491	347	0.0863805	375	0.198335	399	0.287834	358	0.131404	270	-0.275596	group 2 RNA polymerase sigma-70 subunit SigC	Transcription	Transcription factors	RNA polymerase sigma factors
7002_A0365	priA	21	0.422691	13	-0.269187	11	-0.510195	15	-0.0627358	19	0.278301	15	-0.0627358	primosomal protein N' (replication factor Y) PriA	Nucleic acid metabolism	DNA replication_ recombination_ and repair	replication restart_ PriA/PriB primosome pathway
7002_A0366	nadC	264	0.347427	216	0.05792	213	0.0377421	177	-0.229362	203	-0.0316316	172	-0.270703	nicotinate-nucleotide pyrophosphorylase (carboxylating) NadC	Prosthetic groups_ cofactors_ and carriers	Nicotinate and nicotinamide metabolism	NAD(P) biosynthesis from L-aspartate and DHAP
7002_A0367		1158	0.236861	1101	0.16404	1002	0.0281085	988	0.00780892	665	-0.563348	982	-0.000979094	protein of unknown function DUF2973	Unknown function	General
7002_A0368		42	-0.270648	38	-0.415037	48	-0.0780025	63	0.314315	73	0.52686	40	-0.341037	UDP-glycosyltransferase / glycogen phosphorylase superfamily enzyme	Unknown function	Enzymes of unknown specificity
7002_A0369		74	-0.427171	68	-0.549162	112	0.17073	108	0.118263	112	0.17073	123	0.30589	hypothetical protein	Unknown function	General
7002_A0370		148	0.395672	120	0.0931094	110	-0.0324215	130	0.208587	50	-1.16993	117	0.0565835	uncharacterized protein	Unknown function	General
7002_A0371	rsbU	64	0.322868	40	-0.355204	40	-0.355204	56	0.130223	45	-0.185279	62	0.277064	sigma factor SigG modulating serine phosphatase RsbU	Regulatory functions	Protein interactions
7002_A0372		38	0.0981804	35	-0.0204641	41	0.207805	34	-0.0622843	30	-0.242857	35	-0.0204641	glycosyl transferase family 2	Unknown function	Enzymes of unknown specificity	polysaccharide biosynthesis
7002_A0373	mrcB	40	0.138706	35	-0.0539388	37	0.0262315	34	-0.095759	41	0.17433	31	-0.229026	bifunctional peptidoglycan transglycosylase / transpeptidase McrB	Glycan biosynthesis and metabolism	Peptidoglycan metabolism	peptidoglycan biosynthesis
7002_A0374	petG	2582	-0.220955	3897	0.37292	3032	0.0108258	3483	0.210887	1861	-0.693366	3201	0.0890788	cytochrome b6-f complex subunit V PetG	Energy metabolism	Photosynthesis	plastoquinol—plastocyanin reductase (cytochrome b6-f complex)
7002_A0375	cytM	30	0.952694	15	-0.0473057	9	-0.784271	4	-1.9542	14	-0.146841	21	0.438121	cytochrome CytM	Energy metabolism	Photosynthesis	photosystem I
7002_A0376		21	-1.51858	39	-0.62549	37	-0.701439	86	0.515372	93	0.628266	85	0.498498	hypothetical protein	Unknown function	General
7002_A0377		14	-0.673772	11	-1.0217	9	-1.3112	26	0.219313	39	0.804276	35	0.648156	short chain dehydrogenase/reductase family oxidoreductase	Unknown function	Enzymes of unknown specificity
7002_A0378		22	0.568661	16	0.109229	3	-2.30581	7	-1.08342	27	0.864117	14	-0.083416	protein of unknown function DUF3146	Unknown function	General
7002_A0379		194	-0.234031	188	-0.279355	196	-0.219234	296	0.375509	304	0.413983	191	-0.256515	cAMP binding protein	Signal transduction	General
7002_A0380	pabC	20	-0.38773	23	-0.186096	28	0.0976967	28	0.0976967	23	-0.186096	35	0.419625	aminodeoxychorismate lyase PabC	Prosthetic groups_ cofactors_ and carriers	Folate biosynthesis	para-aminobenzoic acid (PABA) biosynthesis from chorismate
7002_A0381		59	0.467606	57	0.417853	29	-0.557057	32	-0.415037	32	-0.415037	47	0.139551	hypothetical thylakoid membrane protein	Unknown function	General
7002_A0382	nrdB	70	0.163499	75	0.263034	58	-0.107803	52	-0.265345	60	-0.0588937	60	-0.0588937	ribonucleoside-diphosphate reductase beta subunit NrdB	Nucleic acid metabolism	Pyrimidine metabolism	pyrimidine deoxyribonucleotide biosynthesis
7002_A0384		236	-0.0993998	257	0.0235817	343	0.440022	308	0.284744	174	-0.539099	199	-0.345418	ribonuclease III family protein	Nucleic acid metabolism	RNA degradation	rRNA processing factors
7002_A0385	rlmB	47	-0.257053	35	-0.682359	43	-0.385378	64	0.188358	70	0.317641	78	0.47376	23S rRNA (guanosine2251-2'-O)-methyltransferase RlmB	Translation	tRNA and rRNA base modification	23S rRNA modification
7002_A0386		90	0.218835	56	-0.465664	59	-0.390375	78	0.0123837	65	-0.250651	116	0.584963	protein of unknown function DUF1816	Unknown function	General
7002_A0387	glyQ	23	-0.231326	17	-0.667425	16	-0.754888	26	-0.0544478	33	0.289507	47	0.799701	glycyl-tRNA synthetase alpha subunit GlyQ	Translation	Transfer RNA biogenesis	tRNA aminoacylation
7002_A0388		73	0.255151	50	-0.290818	42	-0.542356	60	-0.0277832	78	0.350728	64	0.0653262	fructosamine kinase family protein	Unknown function	Enzymes of unknown specificity
7002_A0389		20	-0.169925	8	-1.49185	15	-0.584963	23	0.0317089	39	0.793549	30	0.415037	glycosyltransferase family A	Unknown function	Enzymes of unknown specificity
7002_A0390	yeaZ	19	-0.0374747	16	-0.285402	16	-0.285402	16	-0.285402	34	0.802061	16	-0.285402	tRNA threonylcarbamoyl adenosine modification protein YeaZ	Translation	tRNA and rRNA base modification	tRNA N6-threonylcarbamoyladenosine modification
7002_A0391	rpsN	1441	-0.221105	1235	-0.443664	1308	-0.360812	1837	0.129177	2012	0.260455	2245	0.41854	SSU ribosomal protein S14 RpsN	Translation	Ribosomal proteins: synthesis and modification	ribosome small subunit
7002_A0392		20	1.48063	2	-1.8413	4	-0.841302	2	-1.8413	13	0.859137	2	-1.8413	hypothetical protein	Unknown function	General
7002_A0393	gsiB	47	0.133927	44	0.0387696	35	-0.291379	38	-0.172735	54	0.334225	39	-0.13526	ABC-type glutathione uptake system substrate-binding component GsiB	Transport and binding proteins	Amino acids_ peptides and amines	glutathione upake system GsiABCD
7002_A0394		54	0.674514	37	0.12908	19	-0.832446	22	-0.620942	42	0.311944	29	-0.222392	TIGR00268 family adenine nucleotide alpha hydrolase	Unknown function	Enzymes of unknown specificity
7002_A0395	urtD	39	0.690456	13	-0.894507	18	-0.425022	17	-0.507484	34	0.492516	24	-0.00998409	ABC-type high affinity urea uptake system ATPase component UrtD	Transport and binding proteins	Amino acids_ peptides and amines	high affinity urea uptake system UrtABCDE
7002_A0396	urtC	43	0.374603	29	-0.193681	18	-0.881737	31	-0.0974658	44	0.407769	34	0.0358007	ABC-type high affinity urea uptake system permease component UrtC	Transport and binding proteins	Amino acids_ peptides and amines	high affinity urea uptake system UrtABCDE
7002_A0397	urtB	38	0.432011	19	-0.567989	16	-0.815917	25	-0.172061	38	0.432011	33	0.228477	ABC-type high affinity urea uptake system permease component UrtB	Transport and binding proteins	Amino acids_ peptides and amines	high affinity urea uptake system UrtABCDE
7002_A0398	urtA	173	0.72497	67	-0.643569	46	-1.1861	107	0.0318087	131	0.323765	104	-0.00921853	ABC-type high affinity urea uptake system substrate-binding component UrtA	Transport and binding proteins	Amino acids_ peptides and amines	high affinity urea uptake system UrtABCDE
7002_A0399	draG	35	-0.291379	37	-0.211209	47	0.133927	40	-0.098734	50	0.223194	48	0.1643	ADP-ribosylglycohydrolase DraG	Unknown function	Enzymes of unknown specificity
7002_A0400		22	-0.286523	18	-0.576029	22	-0.286523	25	-0.102098	32	0.254046	42	0.646363	hypothetical protein	Unknown function	General
7002_A0402		136	0.174574	107	-0.171422	93	-0.373731	152	0.335038	99	-0.283533	136	0.174574	uncharacterized protein	Unknown function	General
7002_A0403		19	0.0127111	24	0.349746	23	0.288345	10	-0.913288	22	0.224215	15	-0.328326	family 4 glycosyl transferase	Unknown function	Enzymes of unknown specificity
7002_A0404		38	-0.121306	60	0.537657	44	0.0901978	38	-0.121306	36	-0.199309	32	-0.369234	family 2 glycosyl transferase	Unknown function	Enzymes of unknown specificity	glycolipid biosynthesis
7002_A0405		36	-0.0330151	46	0.320622	41	0.154612	37	0.00651331	30	-0.296049	31	-0.248744	protein of unknown function DUF29	Unknown function	General
7002_A0406		74	-0.587127	126	0.180699	92	-0.273018	113	0.0235985	93	-0.257422	169	0.604299	toxin-antitoxin system MazE family antidote	Cell structure_ growth_ and death	Toxin-antitoxin systems	toxin-antitoxin system 2
7002_A0407		47	-0.0940683	57	0.184233	59	0.233986	59	0.233986	39	-0.363255	40	-0.326729	toxin-antitoxin system PIN family toxin	Cell structure_ growth_ and death	Toxin-antitoxin systems	toxin-antitoxin system 2
7002_A0409		27	0.179979	29	0.283072	32	0.425091	16	-0.574909	20	-0.252981	19	-0.326981	toxin-antitoxin system PIN family toxin	Cell structure_ growth_ and death	Toxin-antitoxin systems	toxin-antitoxin system 3
7002_A0410		42	-0.469803	72	0.307804	78	0.423281	50	-0.218265	45	-0.370268	62	0.0920756	putative toxin-antitoxin system antidote	Cell structure_ growth_ and death	Toxin-antitoxin systems	toxin-antitoxin system 3
7002_A0411		97	-0.0342932	99	-0.0048494	132	0.410188	89	-0.158473	99	-0.0048494	80	-0.312278	hypothetical protein	Unknown function	General	glycolipid biosynthesis
7002_A0412		143	-0.49834	198	-0.0288549	308	0.608575	225	0.15557	176	-0.19878	162	-0.318361	nucleotidyltransferase family protein	Unknown function	Enzymes of unknown specificity	glycolipid biosynthesis
7002_A0413		374	-0.230087	412	-0.0904807	494	0.171386	452	0.0431977	460	0.0685088	440	0.00437844	unclassified glycosyl transferase	Unknown function	Enzymes of unknown specificity	polysaccharide biosynthesis
7002_A0414		89	0.0663425	90	0.0824622	80	-0.0874628	81	-0.0695409	81	-0.0695409	89	0.0663425	Uma2 family endonuclease toxin	Defense and invasion systems	General	polymorphic toxins
7002_A0415		74	-0.415037	82	-0.266939	93	-0.0853321	120	0.2824	117	0.245874	106	0.10343	group 11 glycosyl transferase	Unknown function	Enzymes of unknown specificity	glycolipid biosynthesis (fucosyl transferase?)
7002_A0416		123	-0.308573	112	-0.443733	147	-0.0514155	187	0.295807	177	0.216518	168	0.14123	putative methyltransferase	Unknown function	Enzymes of unknown specificity	glycolipid biosynthesis
7002_A0417		195	-0.0195955	240	0.279965	272	0.460537	167	-0.243222	187	-0.0800313	125	-0.661142	putative methyltransferase	Unknown function	Enzymes of unknown specificity	glycolipid biosynthesis
7002_A0418	rfbB	58	-0.295149	91	0.354665	84	0.239188	73	0.0366948	54	-0.398242	67	-0.0870406	ABC-type polysaccharide export system ATPase component RfbA	Transport and binding proteins	Carbohydrates_ organic alcohols_ and acids	Lipopolysaccharide export RfbAB
7002_A0419		42	0.646363	23	-0.222392	30	0.160936	21	-0.353637	17	-0.658492	28	0.0614005	protein of unknown function DUF29	Unknown function	General
7002_A0420		74	-0.214013	92	0.100096	96	0.161496	96	0.161496	64	-0.423466	93	0.115693	protein of unknown function DUF2887	Mobile and extrachromosomal element functions	Selfish genetic elements
7002_A0421	rfbA	22	0.0331669	15	-0.519374	13	-0.725825	25	0.217591	24	0.158698	30	0.480626	ABC-type polysaccharide export system permease component RfbA	Transport and binding proteins	Carbohydrates_ organic alcohols_ and acids	Lipopolysaccharide export RfbAB
7002_A0422	aspS	97	-0.767866	86	-0.941514	117	-0.497414	186	0.17138	267	0.692917	238	0.527039	aspartyl-tRNA synthetase AspS	Translation	Transfer RNA biogenesis	tRNA aminoacylation
7002_A0424		22	0.415037	11	-0.584963	11	-0.584963	20	0.277534	24	0.540568	11	-0.584963	oxidoreductase aldo/keto reductase family	Unknown function	Enzymes of unknown specificity
7002_A0425	pratA	60	0.4975	32	-0.409391	32	-0.409391	37	-0.199938	41	-0.0518389	53	0.31853	periplasmic tetratricopeptide repeat protein involved in photosystem II biogenesis PratA	Intracellular trafficking_ assembly_ and processing	Enzyme assembly	photosystem II biogenesis
7002_A0426	recA	65	-0.0401281	65	-0.0401281	54	-0.307608	64	-0.0624959	64	-0.0624959	89	0.413238	recombination protein RecA	Nucleic acid metabolism	DNA replication_ recombination_ and repair	SOS response
7002_A0427	ribA-ribB	54	0.379848	29	-0.517058	22	-0.915608	34	-0.287577	59	0.507604	51	0.297386	bifunctional 3_4-dihydroxy 2-butanone 4-phosphate synthase / GTP cyclohydrolase II RibB-RibA	Prosthetic groups_ cofactors_ and carriers	Riboflavin metabolism	riboflavin biosynthesis from GTP
7002_A0428		22	-0.14543	22	-0.14543	24	-0.0198996	25	0.0389941	25	0.0389941	28	0.202493	two component signal transduction system histidine kinase with GAF domain	Signal transduction	Two-component systems
7002_A0429		39	0.402759	44	0.576789	13	-1.1822	26	-0.182203	38	0.365284	17	-0.79518	hypothetical protein	Unknown function	General
7002_A0430	speD	560	0.355594	364	-0.265894	341	-0.360061	447	0.0304423	447	0.0304423	467	0.09359	S-adenosylmethionine decarboxylase SpeD	Amino acid metabolism	Arginine and proline metabolism	spermidine biosynthesis from putrescine and S-adenosylmethionine
7002_A0431	clpB2	72	0.243135	61	0.00394718	54	-0.171903	51	-0.254365	56	-0.119435	71	0.222957	protein complex disaggregase ClpB2	Intracellular trafficking_ assembly_ and processing	Chaperone and folding catalysis	heat shock proteins
7002_A0432	parA	251	-1.05728	629	0.268089	735	0.492773	632	0.274954	434	-0.267276	453	-0.20546	chromosome partitioning ATPase ParA	Cell structure_ growth_ and death	Cell division	cytoskeleton proteins
7002_A0433	parB	534	-0.479432	1115	0.5827	1219	0.711354	660	-0.173806	451	-0.723144	488	-0.609391	chromosome partitioning protein ParB	Cell structure_ growth_ and death	Cell division	cytoskeleton proteins
7002_A0434	prlC	88	0.158698	69	-0.192209	61	-0.369997	86	0.125531	79	0.00304688	90	0.191119	oligopeptidase A PrlC	Intracellular trafficking_ assembly_ and processing	Peptidases
7002_A0435	pepN	24	0.158698	20	-0.104337	16	-0.426265	15	-0.519374	34	0.661198	20	-0.104337	aminopeptidase PepN	Intracellular trafficking_ assembly_ and processing	Peptidases
7002_A0436		86	0.614622	53	-0.0837218	36	-0.641717	45	-0.319789	50	-0.167786	67	0.254447	NADH-dependent dehydrogenase family protein	Unknown function	Enzymes of unknown specificity
7002_A0437	ndhQ	138	0.0317089	136	0.0106472	158	0.226965	169	0.324064	54	-1.32193	155	0.199309	NADH-plastoquinone oxidoreductase subunit NdhQ	Energy metabolism	Oxidative phosphorylation	NAD(P)H:quinone oxidoreductase (complex I) NdhABCDEFGHIJKLMNOPQS
7002_A0438		29	0.139163	26	-0.0183785	32	0.281182	24	-0.133856	23	-0.195256	24	-0.133856	CBS domain-containing protein	Unknown function	General
7002_A0441		312	1.13058	110	-0.373458	133	-0.0995357	127	-0.166133	62	-1.20062	111	-0.360402	hypothetical protein	Unknown function	General
7002_A0442	hik34	101	1.19333	34	-0.377423	15	-1.558	42	-0.0725686	40	-0.142958	33	-0.420492	heat stress-responsive two component signal transduction system histidine kinase Hik34	Signal transduction	Two-component systems	heat shock
7002_A0443	rpsF	1004	-0.217663	1109	-0.0741632	1170	0.00308598	1297	0.151756	1290	0.143949	1135	-0.0407303	SSU ribosomal protein S6 RpsF	Translation	Ribosomal proteins: synthesis and modification	ribosome small subunit
7002_A0444		62	0.731804	31	-0.268196	27	-0.467505	19	-0.974465	41	0.13516	44	0.237039	fumarylacetoacetate (FAA) hydrolase family protein	Unknown function	Enzymes of unknown specificity
7002_A0445		32	0.0227201	34	0.110183	25	-0.333424	27	-0.222392	37	0.232173	34	0.110183	oligopeptide ABC transport system substrate-binding component	Transport and binding proteins	Amino acids_ peptides and amines	peptide and amino acid salvage
7002_A0446	spkB	60	-0.0780025	74	0.22456	76	0.263034	53	-0.256973	70	0.14439	47	-0.430304	serine/threonine protein kinase regulator of Mn uptake SpkB	Regulatory functions	Protein interactions	serine/threonine protein kinases
7002_A0447	pheT	30	-0.328326	30	-0.328326	30	-0.328326	35	-0.105933	51	0.437209	50	0.40864	phenylalanyl-tRNA synthetase beta subunit PheT	Translation	Transfer RNA biogenesis	tRNA aminoacylation
7002_A0448	maeA	24	-1.1565	41	-0.383915	46	-0.217905	58	0.116514	88	0.717965	64	0.258533	oxaloacetate decarboxylating malate dehydrogenase MaeA	Carbohydrate metabolism	Pyruvate metabolism	anaplerotic reactions
7002_A0450	glmM	120	0.304501	69	-0.493865	68	-0.514927	102	0.0700358	98	0.0123203	126	0.37489	phosphoglucosamine mutase GlmM	Carbohydrate metabolism	Amino sugar and nucleotide sugar metabolism	UDP-N-acetylglucosamine biosynthesis from fructose-6-phosphate
7002_A0451	recN	15	0.152003	13	-0.0544478	12	-0.169925	11	-0.295456	16	0.245112	14	0.0524674	DNA repair protein RecN	Nucleic acid metabolism	DNA replication_ recombination_ and repair	recFOR recombination pathway
7002_A0452	galM	16	-0.260528	21	0.13179	20	0.0614005	21	0.13179	23	0.263034	14	-0.453173	aldose 1-epimerase GalM	Carbohydrate metabolism	Glycolysis / Gluconeogenesis	glucose catabolism
7002_A0453		88	0.433369	62	-0.071866	42	-0.633745	49	-0.411352	61	-0.095325	89	0.449671	Mn++ or Mg++ dependent protein serine/threonine phosphatase	Regulatory functions	Protein interactions
7002_A0454		32	0.125531	18	-0.704544	20	-0.552541	30	0.0324215	45	0.617384	31	0.0797272	ABC1 family kinase-like protein	Regulatory functions	Protein interactions
7002_A0455		36	1.32862	15	0.0655883	1	-3.8413	8	-0.841302	9	-0.671377	17	0.246161	hypothetical protein	Unknown function	General
7002_A0456	leuD	93	0.294399	55	-0.463401	41	-0.887208	52	-0.544321	81	0.0950898	133	0.810522	3-isopropylmalate/(R)-2-methylmalate dehydratase small subunit LeuD	Amino acid metabolism	Valine_ leucine and isoleucine metabolism	leucine and isoleucine biosynthesis from pyruvate and acetyl-CoA
7002_A0457	queD	42	0.0885367	26	-0.603341	27	-0.548893	44	0.155651	44	0.155651	54	0.451107	6-pyruvoyl tetrahydropterin synthase QueD	Translation	tRNA and rRNA base modification	queuosine (Q-tRNA) biosynthesis from preQ0 and cyanopterine biosynthesis
7002_A0458		26	-0.748021	22	-0.989029	28	-0.641106	45	0.0433926	84	0.943857	57	0.38443	FGGY family carbohydrate kinase	Unknown function	Enzymes of unknown specificity
7002_A0459	pknD	31	0.172837	30	0.125531	29	0.0766213	25	-0.137504	25	-0.137504	25	-0.137504	serine/threonine-protein kinase PknD	Regulatory functions	Small molecule interactions
7002_A0460		48	0.305739	37	-0.0697703	41	0.0783284	32	-0.279224	50	0.364633	25	-0.635367	sugar:cation symporter	Transport and binding proteins	Carbohydrates_ organic alcohols_ and acids
7002_A0461		101	0.680932	69	0.131245	49	-0.36257	42	-0.584963	73	0.212545	44	-0.517848	hypothetical protein	Unknown function	General
7002_A0462		14	0.0347654	12	-0.187627	15	0.134301	13	-0.0721498	17	0.314873	11	-0.313158	putative amidoligase enzyme	Unknown function	Enzymes of unknown specificity
7002_A0463		8	-0.890771	22	0.568661	19	0.357157	10	-0.568843	8	-0.890771	22	0.568661	hypothetical protein	Unknown function	General
7002_A0464	anbU	28	-0.652077	38	-0.211504	44	0	41	-0.10188	59	0.423211	54	0.295456	proteosome-type protease AnbU	Intracellular trafficking_ assembly_ and processing	Peptidases
7002_A0465		30	0.447459	31	0.494765	18	-0.289507	17	-0.371969	19	-0.211504	17	-0.371969	bestrophin family anion channel-forming protein	Transport and binding proteins	Anions
7002_A0466		71	0.40828	69	0.367057	43	-0.315202	50	-0.0976108	40	-0.419539	48	-0.156504	small-conductance mechanosensitive ion channel	Transport and binding proteins	Unknown substrate
7002_A0467		2	-1.62449	7	0.182864	2	-1.62449	4	-0.624491	20	1.69744	2	-1.62449	transglutaminase-like protein	Unknown function	Enzymes of unknown specificity
7002_A0469		12	-0.0588937	4	-1.64386	5	-1.32193	15	0.263034	21	0.748461	18	0.526069	protein containing domains DUF404 and DUF407	Unknown function	General
7002_A0470	sbtA	55	-0.302563	36	-0.913997	51	-0.411497	61	-0.153185	139	1.03502	65	-0.0615547	high-affinity low-flux HCO3-: Na+ symporter SbtA	Transport and binding proteins	Anions	CO2 fixation
7002_A0471		2	-1.9386	1	-2.9386	5	-0.616671	1	-2.9386	22	1.52083	15	0.968291	hypothetical protein	Unknown function	General
7002_A0472	sbtB	30	0.60921	23	0.225881	24	0.287282	17	-0.210218	11	-0.838249	13	-0.597241	uncharacterized protein SbtB	Unknown function	General
7002_A0473		26	0.670692	3	-2.44478	10	-0.707819	16	-0.0297473	20	0.292181	23	0.493815	hypothetical protein	Unknown function	General
7002_A0474		162	0.154975	111	-0.390459	105	-0.47063	170	0.224516	130	-0.162508	195	0.422455	FHA domain-containing protein	Unknown function	General
7002_A0475	tlyA	31	0.744743	16	-0.209453	9	-1.03953	12	-0.624491	25	0.434403	18	-0.0395284	bifunctional 23S rRNA (cytidine1920-2'-O)/16S rRNA (cytidine1409-2'-O)-methyltransferase TlyA	Translation	tRNA and rRNA base modification	16S and 23S rRNA modification
7002_A0476		18	0.688798	12	0.103836	7	-0.673772	9	-0.311202	15	0.425764	6	-0.896164	molecular chaperone DnaK family	Intracellular trafficking_ assembly_ and processing	Chaperone and folding catalysis
7002_A0477	ymxG	40	-0.217231	51	0.133267	52	0.161281	43	-0.112894	47	0.01543	46	-0.0155969	periplasmic processing metalloprotease YmxG	Intracellular trafficking_ assembly_ and processing	Peptidases	protease_ periplasmic
7002_A0478	trm1	28	-0.471869	40	0.0427045	34	-0.191761	35	-0.149941	57	0.553666	39	0.00617857	tRNA (guanine26-N2/guanine27-N2)-dimethyltransferase Trm1	Translation	tRNA and rRNA base modification	tRNA modification
7002_A0479		146	-0.769211	257	0.0465886	253	0.0239576	313	0.330983	267	0.10166	257	0.0465886	VWA domain protein	Unknown function	General
7002_A0480		401	-0.320728	604	0.270218	598	0.255815	498	-0.00818484	369	-0.44071	535	0.0952083	protein of unknown function DUF2839	Unknown function	General
7002_A0481	glgP	131	-0.484902	196	0.0963845	227	0.308223	181	-0.0184794	184	0.00523665	181	-0.0184794	starch phosphorylase GlgP	Carbohydrate metabolism	Starch and sucrose metabolism	glycogen metabolism
7002_A0482		31	-0.147342	24	-0.516576	27	-0.346651	33	-0.0571439	46	0.422024	45	0.390315	protein of unknown function DUF1499	Unknown function	General
7002_A0483		54	0.300931	52	0.246483	44	0.00547513	40	-0.132028	34	-0.366494	39	-0.168554	M50 family intramembrane metalloprotease	Intracellular trafficking_ assembly_ and processing	Peptidases	membrane protease
7002_A0485	truB	20	0.337035	15	-0.0780025	6	-1.39993	11	-0.525461	22	0.474539	21	0.407424	tRNA pseudouridine55 synthase TruB	Translation	tRNA and rRNA base modification	tRNA modification factors - pseudoridine synthases
7002_A0486		41	1.25601	13	-0.401098	5	-1.77961	5	-1.77961	30	0.805353	9	-0.931613	two component signal transduction system RpaB family response regulator	Signal transduction	Two-component systems
7002_A0488	hisIE	43	0.0864148	28	-0.532495	22	-0.880418	41	0.017702	47	0.214739	62	0.614346	bifunctional phosphoribosyl-ATP pyrophosphohydrolase / phosphoribosyl-AMP cyclohydrolase HisIE	Amino acid metabolism	Histidine metabolism	histidine biosynthesis
7002_A0489	rpmA	1026	-0.426592	919	-0.585486	1122	-0.29755	1696	0.298514	1379	0	2132	0.628585	LSU ribosomal protein L27 RpmA	Translation	Ribosomal proteins: synthesis and modification	ribosome large subunit
7002_A0490	rplU	938	-0.731727	1017	-0.615067	1428	-0.125391	1864	0.259015	2280	0.549647	1819	0.223759	LSU ribosomal protein L21 RplU	Translation	Ribosomal proteins: synthesis and modification	ribosome large subunit
7002_A0492	surE	11	-0.165059	13	0.0759489	8	-0.624491	11	-0.165059	14	0.182864	17	0.462972	5'-nucleotidase SurE	Nucleic acid metabolism	General	nucleotide salvage
7002_A0493	pheS	155	0.283658	108	-0.237579	118	-0.109823	129	0.0187609	119	-0.0976486	135	0.0843493	phenylalanyl-tRNA synthetase alpha subunit PheS	Translation	Transfer RNA biogenesis	tRNA aminoacylation
7002_A0494		65	0.263034	54	-0.00444591	56	0.0480215	46	-0.235771	65	0.263034	39	-0.473931	membrane protein	Unknown function	General
7002_A0495		91	0.327886	79	0.123872	86	0.246356	57	-0.347019	67	-0.11382	55	-0.398549	uncharacterized protein	Unknown function	General
7002_A0496	nrrA	41	-0.171228	41	-0.171228	47	0.0258092	45	-0.0369266	63	0.4485	40	-0.206852	two component signal transduction system controlling glycogen catabolism response regulator NrrA	Signal transduction	Two-component systems
7002_A0497		17	0.0430687	13	-0.343954	12	-0.459432	22	0.415037	21	0.347923	14	-0.237039	ABC-type transport system ATPase component	Transport and binding proteins	Unknown substrate
7002_A0498	ribD2	26	-0.214444	10	-1.59296	30	-0.00799279	30	-0.00799279	39	0.370519	46	0.608679	5-amino-6-(5-phosphoribosylamino)uracil reductase RibD2	Prosthetic groups_ cofactors_ and carriers	Riboflavin metabolism	riboflavin biosynthesis from GTP
7002_A0499		52	0.0614005	46	-0.115477	32	-0.639039	35	-0.509756	51	0.0333862	83	0.736	protein of unknown function DUF3531	Unknown function	General
7002_A0500		70	0.365517	69	0.344759	51	-0.0913403	34	-0.676303	71	0.385981	31	-0.809569	ABC-type multiple sugar uptake system substrate-binding component	Transport and binding proteins	Carbohydrates_ organic alcohols_ and acids	chitobiose uptake system ChiEFG?
7002_A0501	pilM	127	0.666757	90	0.169925	79	-0.0181473	70	-0.192645	59	-0.439285	55	-0.540568	type IV pilus assembly protein PilM	Cell motility and adherance	Surface structures and assembly platforms	T2bSS type IVb pilus complex
7002_A0502	pilN	97	0.274982	117	0.545434	76	-0.0770031	76	-0.0770031	47	-0.770342	68	-0.237468	type IV pilus assembly protein PilN	Cell motility and adherance	Surface structures and assembly platforms	T2bSS type IVb pilus complex
7002_A0503	pilO	138	0.546282	126	0.415037	103	0.124258	65	-0.539875	53	-0.834322	82	-0.20469	type IV pilus assembly protein PilO	Cell motility and adherance	Surface structures and assembly platforms	T2bSS type IVb pilus complex
7002_A0504	pilQ	466	-0.104001	642	0.358243	590	0.236384	506	0.0148068	424	-0.240266	377	-0.409766	type IV pilus secretin PilQ	Transport and binding proteins	Porins and secretins	T2bSS type IVb pilus complex
7002_A0505		105	-0.00457273	133	0.336464	139	0.400123	92	-0.195256	67	-0.652729	96	-0.133856	IS200-like transposase	Mobile and extrachromosomal element functions	Selfish genetic elements	insertion element
7002_A0506		41	0.66639	16	-0.691162	19	-0.443234	13	-0.990722	35	0.438121	31	0.263034	haloacid dehalogenase-like hydrolase	Unknown function	Enzymes of unknown specificity
7002_A0507	rsmB	40	0.314434	28	-0.20014	27	-0.252607	28	-0.20014	42	0.384823	28	-0.20014	16S rRNA (cytosine967-C5)-methyltransferase RsmB	Translation	tRNA and rRNA base modification	16S rRNA modification
7002_A0508	pncB	16	-0.273018	12	-0.688056	10	-0.95109	19	-0.025091	36	0.896907	23	0.250543	nicotinate phosphoribosyltransferase PncB	Prosthetic groups_ cofactors_ and carriers	Nicotinate and nicotinamide metabolism	NAD salvage
7002_A0509		33	0.419903	29	0.23349	27	0.130397	18	-0.454566	25	0.0193653	16	-0.624491	metallo-beta-lactamase domain protein	Unknown function	Enzymes of unknown specificity
7002_A0510		29	0.584963	27	0.481869	24	0.311944	6	-1.68806	17	-0.185556	13	-0.572579	hypothetical protein	Unknown function	General
7002_A0511	hisC	19	-0.265142	15	-0.606179	15	-0.606179	22	-0.053638	31	0.441127	35	0.616213	histidinol-phosphate aminotransferase HisC	Amino acid metabolism	Histidine metabolism	histidine biosynthesis from ribose-5-phosphate
7002_A0512	aspB	41	-0.569238	46	-0.403228	50	-0.282934	78	0.358612	76	0.321137	74	0.282663	aspartate aminotransferase AspB	Amino acid metabolism	Alanine_ aspartate and glutamate metabolism	aspartate-oxaloacetate interconversion
7002_A0513	minC	46	-0.629568	49	-0.53842	67	-0.0870406	82	0.204422	97	0.446783	86	0.273135	septum site-determining protein MinC	Cell structure_ growth_ and death	Cell division	MinCDE system
7002_A0514	minD	32	-0.260528	20	-0.938599	31	-0.306331	35	-0.131245	38	-0.0126	74	0.948926	septum site-determining protein MinD	Cell structure_ growth_ and death	Cell division	MinCDE system
7002_A0515	minE	28	-0.70044	26	-0.807355	33	-0.463401	53	0.220126	78	0.777608	55	0.273565	cell division topological specificity factor MinE	Cell structure_ growth_ and death	Cell division	MinCDE system
7002_A0516		35	0.475841	26	0.0469975	20	-0.331514	15	-0.746552	32	0.346558	23	-0.12988	hypothetical protein	Unknown function	General
7002_A0517	ispH	151	0.280335	100	-0.314213	112	-0.150714	117	-0.0877046	126	0.0192106	140	0.171214	4-hydroxy-3-methylbut-2-enyl diphosphate reductase IspH	Terpenoids and polyketides metabolism	Terpenoid backbone biosynthesis	IPP biosynthesis via deoxyxylulose
7002_A0518	ycf21	99	1.15362	47	0.0788554	34	-0.388271	33	-0.431339	23	-0.952171	31	-0.521537	chorismate pyruvate-lyase YCF21	Prosthetic groups_ cofactors_ and carriers	Ubiquinone and other terpenoid-quinone biosynthesis	plastoquinone 9 biosynthesis
7002_A0519	ylqC	867	0.348377	604	-0.173106	576	-0.241586	643	-0.0828361	556	-0.29257	840	0.302735	KH domain RNA binding protein YlqC	Unknown function	General
7002_A0520	era	23	0.225881	23	0.225881	25	0.346176	17	-0.210218	18	-0.127756	12	-0.712718	GTP-binding protein Era	Translation	Ribosomal proteins: synthesis and modification	Ribosome biogeneses GTPases
7002_A0521	pgpB	15	0.36257	13	0.156119	9	-0.374396	7	-0.736966	12	0.040642	14	0.263034	membrane phosphatidylglycerophosphatase PgpB	Fatty acid and lipid metabolism	Glycerolipid and glycerophospholid metabolism	phosphatidylglycerol biosynthesis
7002_A0522	prp3	43	-0.00558103	51	0.24058	53	0.296075	39	-0.146444	35	-0.302563	38	-0.183918	cytoplasmic Zn-dependent peptidase Prp3	Intracellular trafficking_ assembly_ and processing	Peptidases	protease_ cytoplasmic
7002_A0523		55	-0.466568	87	0.195016	91	0.259867	82	0.109624	69	-0.139403	72	-0.0780025	methyltransferase-like protein	Unknown function	Enzymes of unknown specificity
7002_A0524		16	-0.798742	28	0.00861313	23	-0.27518	31	0.155455	34	0.288721	35	0.330541	hypothetical protein	Unknown function	General
7002_A0525	fabH	201	-0.228532	216	-0.124696	239	0.0212836	252	0.0976967	225	-0.0658021	280	0.2497	3-oxoacyl-[acyl-carrier-protein] synthase III FabH	Fatty acid and lipid metabolism	Biosynthesis	fatty acid biosynthesis_ elongation
7002_A0526	plsX	189	-1.07921	278	-0.522509	363	-0.137624	526	0.397469	516	0.369778	524	0.391973	glycerol-3-phosphate acyltransferase PlsX	Fatty acid and lipid metabolism	Glycerolipid and glycerophospholid metabolism	1-acylglycerol-3-phosphate biosynthesis_ PlsX/Y pathway
7002_A0527	dacB	12	-0.0198996	13	0.0955777	13	0.0955777	9	-0.434937	18	0.565063	8	-0.604862	D-alanyl-D-alanine carboxypeptidase DacB	Intracellular trafficking_ assembly_ and processing	Peptidases	peptidoglycan biosynthesis
7002_A0528	cobH	109	-0.614079	165	-0.0159415	207	0.311223	206	0.304237	144	-0.212339	170	0.0271272	precorrin-8X methylmutase CobH	Prosthetic groups_ cofactors_ and carriers	Porphyrin and chlorophyll metabolism	coenzyme B12 biosynthesis upper pathway
7002_A0529	crtQ	28	-0.251539	27	-0.304006	18	-0.888969	27	-0.304006	50	0.584963	50	0.584963	zeta-carotene desaturase CrtQ	Terpenoids and polyketides metabolism	Carotenoid metabolism	lycopene biosynthesis from isopentyl pyrophosphate (IPP)
7002_A0530		85	-0.205319	141	0.524842	100	0.0291463	100	0.0291463	99	0.0146468	63	-0.63743	protein with TerB-like domain of heat shock DnaJ-like proteins	Unknown function	General
7002_A0531	pcrA	33	-0.494765	48	0.0458037	43	-0.112894	53	0.188762	56	0.268196	46	-0.0155969	ATP-dependent DNA helicase II PcrA	Nucleic acid metabolism	DNA replication_ recombination_ and repair	nucleotide excision repair
7002_A0532		31	-0.293731	41	0.109624	42	0.14439	42	0.14439	34	-0.160465	38	0	Uma2 family endonuclease toxin	Defense and invasion systems	General	polymorphic toxins
7002_A0533	mgdA	104	0.0303736	87	-0.227123	100	-0.0262099	103	0.0164345	114	0.162824	103	0.0164345	monoglucosyldiacylglycerol synthase MgdA	Fatty acid and lipid metabolism	Glycerolipid and glycerophospholid metabolism	glycerolipid biosynthesis
7002_A0534		6	-0.852443	9	-0.26748	11	0.0220263	14	0.36995	17	0.650058	8	-0.437405	major facilitator superfamily permease	Transport and binding proteins	Unknown substrate
7002_A0535		8	-1.14296	7	-1.3356	15	-0.236067	9	-0.973033	48	1.442	19	0.10497	hypothetical protein	Unknown function	General	O-antigen synthesis
7002_A0536		6	-1.44478	17	0.0577155	7	-1.22239	20	0.292181	32	0.970253	16	-0.0297473	hypothetical protein	Unknown function	General	O-antigen synthesis
7002_A0537		23	0.353637	6	-1.58496	20	0.152003	26	0.530515	23	0.353637	10	-0.847997	hypothetical protein	Unknown function	General	O-antigen synthesis
7002_A0538	wzy	13	-0.174029	17	0.212994	9	-0.704544	15	0.0324215	22	0.584963	12	-0.289507	O-antigen ligase Wzy	Glycan biosynthesis and metabolism	Polysacharide and lipopolysaccharide metabolism	polysaccharide biosynthesis
7002_A0540		27	0.374066	19	-0.132894	26	0.319618	17	-0.293359	14	-0.573467	22	0.0786098	DnaJ domain-containing protein	Intracellular trafficking_ assembly_ and processing	Chaperone and folding catalysis
7002_A0541		23	0.288345	23	0.288345	21	0.157101	13	-0.534777	26	0.465223	7	-1.42786	protein of unknown function DUF721	Unknown function	General	DNA replication
7002_A0542		5061	0.790493	3578	0.290224	3159	0.110538	2038	-0.521776	2314	-0.338541	1406	-1.05733	uncharacterized protein	Unknown function	General
7002_A0543		197	-0.532766	256	-0.154818	319	0.162595	390	0.452512	198	-0.525461	350	0.296393	hypothetical protein	Unknown function	General
7002_A0544		21	-0.790904	39	0.10218	35	-0.0539388	35	-0.0539388	58	0.674759	30	-0.276331	hypothetical protein	Unknown function	General
7002_A0545	grxD	81	-0.797995	122	-0.207108	108	-0.382958	190	0.432011	160	0.184083	184	0.385717	monothiol glutaredoxin GrxD	Defense and invasion systems	Detoxification and inactivation	peroxide detoxification
7002_A0546		98	-0.763224	78	-1.09253	145	-0.198024	252	0.599346	155	-0.101809	270	0.698882	BolA family protein	Unknown function	General	Stress response
7002_A0547	pyrF	16	-0.662965	14	-0.85561	22	-0.203533	30	0.243926	23	-0.139403	47	0.891624	orotidine 5'-phosphate decarboxylase PyrF	Nucleic acid metabolism	Pyrimidine metabolism	uridine monophosphate biosynthesis from glutamine
7002_A0548	bchG	43	0.0512253	33	-0.330645	20	-1.05311	45	0.116814	48	0.209923	60	0.531851	chlorophyll synthase BchG	Prosthetic groups_ cofactors_ and carriers	Porphyrin and chlorophyll metabolism	chlorophyll biosynthesis from chlorophyllide a
7002_A0549		24	0.103836	25	0.16273	18	-0.311202	16	-0.481127	29	0.376854	22	-0.0216951	PHP family metal-dependent phosphoesterase	Unknown function	Enzymes of unknown specificity
7002_A0550	purF	200	-0.157044	239	0.0999669	240	0.105991	230	0.0445902	217	-0.0393487	212	-0.0729794	amidophosphoribosyltransferase PurF	Nucleic acid metabolism	Purine metabolism	purine (inosine-5'-phosphate) biosynthesis from ribose-5-phosphate
7002_A0551		71	0.412782	45	-0.245112	48	-0.152003	57	0.0959244	50	-0.0931094	49	-0.122256	M48 family peptidase	Intracellular trafficking_ assembly_ and processing	Peptidases
7002_A0552	mtnC	34	-0.252387	29	-0.481869	44	0.119582	45	0.152003	38	-0.0919225	53	0.38807	2_3-diketo-5-methylthio-1-phosphopentane phosphatase MtnC	Amino acid metabolism	Cysteine and methionine metabolism	methionine salvage from methylthioadenosine
7002_A0553	mtnD	113	-0.153279	101	-0.315247	102	-0.301033	125	-0.00767393	143	0.186413	170	0.435933	1_2-dihydroxy-3-keto-5-methylthiopentene dioxygenase MtnD	Amino acid metabolism	Cysteine and methionine metabolism	methionine salvage from methylthioadenosine
7002_A0554	mtnB	8	-0.459432	14	0.347923	3	-1.87447	4	-1.45943	16	0.540568	21	0.932886	methylthioribulose 1-phosphate dehydratase MtnB	Amino acid metabolism	Cysteine and methionine metabolism	methionine salvage from methylthioadenosine
7002_A0555		372	0.277064	457	0.573956	341	0.151533	268	-0.196006	241	-0.349206	163	-0.913367	hypothetical protein	Unknown function	General
7002_A0556	pmgA	161	0.378661	210	0.76199	157	0.342365	78	-0.666854	56	-1.1449	81	-0.612406	anti-sigma regulatory factor (Ser/Thr protein kinase) essential for photomixotrophic growth PmgA	Regulatory functions	Protein interactions
7002_A0557	rumA	21	-0.36257	21	-0.36257	24	-0.169925	30	0.152003	37	0.454566	29	0.103093	23S rRNA (uracil1939-C5)-methyltransferase RumA	Translation	tRNA and rRNA base modification	23S rRNA modifcation
7002_A0558		27	0.295456	13	-0.758992	16	-0.459432	14	-0.652077	23	0.0641303	39	0.825971	2-Cys family peroxiredoxin	Defense and invasion systems	Detoxification and inactivation	peroxide detoxification
7002_A0559		13	-0.0183785	13	-0.0183785	8	-0.718818	14	0.0885367	20	0.60311	11	-0.259387	PMT family O-linked glycosylase	Unknown function	Enzymes of unknown specificity
7002_A0560	ndhL	49	0.373124	39	0.0438162	20	-0.919658	31	-0.28739	48	0.343377	40	0.0803421	NADH-plastoquinone oxidoreductase subunit NdhL	Energy metabolism	Oxidative phosphorylation	NAD(P)H:quinone oxidoreductase (complex I) NdhABCDEFGHIJKLMNOPQS
7002_A0561		63	0.36257	53	0.113211	32	-0.61471	35	-0.485427	55	0.16665	56	0.192645	protein of unknown function DUF3007	Unknown function	General
7002_A0562	trpA	50	-0.389567	31	-1.07923	35	-0.90414	77	0.233364	79	0.270358	121	0.88544	tryptophan synthase alpha subunit TrpA	Amino acid metabolism	Phenylalanine_ tyrosine and tryptophan biosynthesis	tryptophan biosynthesis from ribose-5-phosphate
7002_A0563		20	0.383329	13	-0.23816	10	-0.616671	15	-0.0317089	21	0.453718	13	-0.23816	Cl:H antiporter	Transport and binding proteins	Anions
7002_A0564	dsbAB	55	0.400538	43	0.045443	33	-0.336428	36	-0.210897	41	-0.0232698	42	0.0114956	bifunctional protein disulfide isomerase / oxidoreductase DsbAB	Intracellular trafficking_ assembly_ and processing	Chaperone and folding catalysis	extracytoplasmic disulfide bond formation system
7002_A0565	moaB	52	0.203253	31	-0.54299	31	-0.54299	58	0.360794	46	0.0263754	53	0.230734	molybdenum cofactor biosynthesis protein MoaB	Prosthetic groups_ cofactors_ and carriers	Molybdopterin and tungstate	molybdopterin biosynthesis
7002_A0567		201	0.0536198	193	-0.00497482	200	0.0464243	204	0.0749935	183	-0.081732	181	-0.097586	ATLS1-like light-inducible protein	Unknown function	General
7002_A0568		10	-0.847997	18	0	16	-0.169925	20	0.152003	26	0.530515	18	0	CHRD domain protein	Unknown function	General
7002_A0569	ndhM	65	-0.23816	65	-0.23816	55	-0.479168	86	0.165737	79	0.0432532	110	0.520832	NADH-plastoquinone oxidoreductase subunit NdhM	Energy metabolism	Oxidative phosphorylation	NAD(P)H:quinone oxidoreductase (complex I) NdhABCDEFGHIJKLMNOPQS
7002_A0571		59	0.578862	37	-0.0943274	42	0.0885367	44	0.155651	23	-0.780219	32	-0.303781	RDD family protein	Unknown function	General
7002_A0572	rpmG	377	-0.55315	461	-0.262947	495	-0.160286	649	0.230504	681	0.299941	656	0.245982	LSU ribosomal protein L33 RpmG	Translation	Ribosomal proteins: synthesis and modification	ribosome large subunit
7002_A0573	rpsR	411	-0.222392	289	-0.730461	287	-0.74048	446	-0.104487	576	0.264538	868	0.856164	SSU ribosomal protein S18 RpsR	Translation	Ribosomal proteins: synthesis and modification	ribosome small subunit
7002_A0574	rnb	135	0.0360693	106	-0.312826	106	-0.312826	144	0.129179	144	0.129179	155	0.235378	exoribonuclease II Rnb	Nucleic acid metabolism	RNA degradation	3' processing factors
7002_A0575		1158	0.477269	801	-0.0544923	838	0.0106557	846	0.0243632	614	-0.438056	734	-0.180514	hypothetical protein	Unknown function	General
7002_A0576		20	0.549339	10	-0.450661	9	-0.602665	12	-0.187627	21	0.619728	10	-0.450661	sialate-O-acetylesterase-like subfamily hydrolase	Unknown function	Enzymes of unknown specificity
7002_A0577	nhaS3	25	0.570607	16	-0.073249	11	-0.613817	13	-0.372809	19	0.174679	17	0.0142139	high-affinity Na+(Li+):H+ thylakoid membrane antiporter NhaS3	Transport and binding proteins	Cations and iron carrying compounds	osmoprotection
7002_A0578	amiA	37	0.255257	29	-0.0962153	18	-0.784271	20	-0.632268	45	0.537657	37	0.255257	N-acetylmuramoyl-L-alanine amidase AmiA	Glycan biosynthesis and metabolism	Peptidoglycan metabolism	peptidoglycan bioysnthesis and recycling
7002_A0579	murI	330	0.126326	284	-0.0902491	270	-0.163181	299	-0.0159946	355	0.231679	276	-0.131472	glutamate racemase MurI	Metabolism of other amino acids and amines	D-Glutamine and D-glutamate metabolism	peptidoglycan biosynthesis
7002_A0580	sdsA	62	0.656516	43	0.128584	27	-0.542793	21	-0.905363	42	0.0946369	41	0.0598715	solanesyl diphosphate synthase SdsA	Terpenoids and polyketides metabolism	Terpenoid backbone biosynthesis	carotenoid biosynthesis
7002_A0581		32	-0.0149503	33	0.0294438	26	-0.314511	25	-0.371094	44	0.444481	34	0.0725125	protein of unknown function DUF39	Unknown function	General
7002_A0582	gifA	1971	-0.908792	5133	0.472082	6085	0.717537	3988	0.107945	2262	-0.710121	2764	-0.420963	glutamine synthetase inactivating factor IF7 GifA	Regulatory functions	Protein interactions	Glutamate inactivation
7002_A0583	proA	60	0.215729	48	-0.106199	44	-0.23173	44	-0.23173	55	0.0901978	59	0.191481	glutamate-5-semialdehyde dehydrogenase ProA	Amino acid metabolism	Arginine and proline metabolism	proline biosynthesis from glutamate
7002_A0584		47	-0.103623	54	0.096676	60	0.248679	48	-0.073249	57	0.174679	37	-0.448758	N-acetylmuramoyl-L-alanine amidase	Glycan biosynthesis and metabolism	Peptidoglycan metabolism	peptidoglycan bioysnthesis and recycling
7002_A0585	hgdD	57	0.223096	52	0.0906454	38	-0.361867	36	-0.439869	59	0.272849	51	0.062631	ABC-type glycolipid export system outer membrane secretin component HgdD	Transport and binding proteins	Porins and secretins	heterocyst-specific glycolipid layer formation
7002_A0586		15	-0.249614	15	-0.249614	14	-0.34915	16	-0.156504	18	0.0134205	29	0.701477	glyoxylase family protein	Unknown function	Enzymes of unknown specificity
7002_A0587		182	-0.213305	163	-0.372371	182	-0.213305	166	-0.34606	385	0.867615	188	-0.16651	RND-type HME family export system permease component	Transport and binding proteins	Cations and iron carrying compounds	RND-type exporter Rnd3
7002_A0592	rseP	53	0.399994	41	0.0296252	34	-0.240464	36	-0.158002	34	-0.240464	43	0.0983379	Zn-dependent intramembrane protease RseP	Intracellular trafficking_ assembly_ and processing	Peptidases	periplasmic stress response system
7002_A0593		68	1.20482	29	-0.0246621	20	-0.560715	26	-0.182203	24	-0.297681	10	-1.56071	protein of unknown function DUF3493	Unknown function	General
7002_A0594	idcA	16	-0.169925	19	0.0780025	13	-0.469485	16	-0.169925	22	0.289507	22	0.289507	muramoyltetrapeptide carboxypeptidase IdcA	Glycan biosynthesis and metabolism	Peptidoglycan metabolism	peptidoglycan recycling
7002_A0595	tpiA	120	-0.634851	103	-0.855241	119	-0.646924	241	0.371147	214	0.199725	321	0.784688	triosephosphate isomerase TpiA	Carbohydrate metabolism	Glycolysis / Gluconeogenesis	Embden-Meyerhof pathway
7002_A0596	bchD	81	-0.43274	80	-0.450661	89	-0.296856	117	0.0977752	147	0.427083	142	0.377158	magnesium chelatase subunit BchD	Prosthetic groups_ cofactors_ and carriers	Porphyrin and chlorophyll metabolism	chlorophyllide a biosynthesis from protoporphyrin IX
7002_A0597		25	0.0389941	11	-1.14543	29	0.253119	17	-0.517399	28	0.202493	36	0.565063	pterin-binding enzyme	Unknown function	Enzymes of unknown specificity
7002_A0598		41	-0.281487	46	-0.115477	45	-0.147186	57	0.193851	50	0.00481702	60	0.267851	uncharacterized protein	Unknown function	General
7002_A0599	argS	34	-0.216318	32	-0.303781	29	-0.4458	42	0.0885367	46	0.219781	54	0.451107	arginyl-tRNA synthetase ArgS	Translation	Transfer RNA biogenesis	tRNA aminoacylation
7002_A0600		37	0.436864	20	-0.450661	22	-0.313158	28	0.0347654	28	0.0347654	29	0.0853915	Zn-dependent M48 family protease with chaperone function	Intracellular trafficking_ assembly_ and processing	Peptidases	membrane protease
7002_A0601	rdgB	40	0.726982	16	-0.594947	14	-0.787592	22	-0.135515	24	-0.00998409	29	0.263034	dITP/XTP pyrophosphatase RdgB	Nucleic acid metabolism	Purine metabolism	dITP degradation
7002_A0602	hliA	263	1.70204	64	-0.336878	12	-2.75192	36	-1.16695	29	-1.4789	81	0.00297157	high light-inducible protein HliA	Intracellular trafficking_ assembly_ and processing	Enzyme assembly	photosystem I high light stabilizing complex
7002_A0603		22	-0.053638	8	-1.51307	6	-1.92811	25	0.130787	39	0.772333	37	0.696384	phosphotransferase family enzyme	Unknown function	Enzymes of unknown specificity
7002_A0604	ycf51	50	0.454032	31	-0.235628	29	-0.331844	30	-0.282934	40	0.132104	39	0.0955777	protein of unknown function DUF2518 Ycf51	Unknown function	General
7002_A0605	gldA	55	0.156869	48	-0.0395284	44	-0.165059	49	-0.00978102	47	-0.069902	53	0.10343	iron-dependent glycerol dehydrogenase GldA	Fatty acid and lipid metabolism	Glycerolipid and glycerophospholid metabolism	glycerol metabolism
7002_A0606	purK	40	0.00602379	45	0.175949	35	-0.186621	29	-0.457923	46	0.207658	44	0.143527	phosphoribosylaminoimidazole carboxylase ATPase subunit PurK	Nucleic acid metabolism	Purine metabolism	purine (inosine-5'-phosphate) biosynthesis from ribose-5-phosphate
7002_A0608	rre1	119	0.345354	78	-0.264062	72	-0.379539	87	-0.10652	93	-0.010305	113	0.270715	heat stress-responsive two component signal transduction system response regulator Rre1	Signal transduction	Two-component systems	heat shock
7002_A0609		98	-0.104108	65	-0.69645	93	-0.179659	99	-0.0894616	131	0.314605	146	0.471006	protein of unknown function DUF3288	Unknown function	General
7002_A0610	pyrFE	38	-0.366782	44	-0.155278	55	0.16665	47	-0.060121	62	0.339486	48	-0.0297473	bifunctional orotidine 5'-phosphate decarboxylase/orotate phosphoribosyltransferase protein PyrFE	Nucleic acid metabolism	Pyrimidine metabolism	uridine monophosphate biosynthesis from glutamine
7002_A0611		24	0.0201779	21	-0.172467	21	-0.172467	20	-0.242857	26	0.135655	30	0.342106	RND type transport system FtsX family permease component	Transport and binding proteins	Unknown substrate
7002_A0613		24	0.0509839	18	-0.364054	17	-0.446516	21	-0.141661	34	0.553484	25	0.109878	helicase SNF2 family	Nucleic acid metabolism	DNA replication_ recombination_ and repair	DNA Repair
7002_A0614	rpoZ	93	0.126942	57	-0.579327	40	-1.09029	90	0.0796361	90	0.0796361	141	0.727334	DNA-directed RNA polymerase omega subunit RpoZ	Transcription	RNA polymerase	RNA polymerase RpoABCEZ
7002_A0615		73	0.286947	62	0.0513188	69	0.205647	64	0.0971225	42	-0.51056	49	-0.288168	two component signal transduction system response regulator with DUF3685 domain	Signal transduction	Two-component systems
7002_A0616	FolQ	50	0.358454	20	-0.963474	24	-0.70044	36	-0.115477	54	0.469485	50	0.358454	ADP-ribose pyrophosphatase FolQ	Prosthetic groups_ cofactors_ and carriers	Folate biosynthesis	folic acid biosynthesis
7002_A0617		103	0.251872	106	0.293292	65	-0.41226	64	-0.434628	74	-0.225175	107	0.306839	endoribonuclease L-PSP	Nucleic acid metabolism	RNA degradation
7002_A0618	crhR	238	-0.178431	186	-0.53409	226	-0.25307	267	-0.0125531	390	0.534081	309	0.198214	ATP-dependent RNA helicase CrhR	Nucleic acid metabolism	RNA degradation
7002_A0619	rimO	286	0.690908	170	-0.0595724	140	-0.33968	134	-0.402874	160	-0.147035	173	-0.0343352	ribosomal protein S12 methylthiotransferase RimO	Translation	Ribosomal proteins: synthesis and modification	ribosomal protein modification factors
7002_A0620	hisG	53	-0.166897	40	-0.57289	57	-0.0619277	52	-0.194378	83	0.480222	72	0.275107	ATP phosphoribosyltransferase catalytic subunit HisG	Amino acid metabolism	Histidine metabolism	histidine biosynthesis from ribose-5-phosphate
7002_A0621	hisZ	50	-0.15056	39	-0.509014	42	-0.402098	62	0.15978	58	0.0635651	82	0.563136	ATP phosphoribosyltransferase regulatory subunit HisZ	Regulatory functions	Protein interactions	histidine biosynthesis
7002_A0622		84	0.0201779	93	0.167019	92	0.151422	70	-0.242857	88	0.0872921	70	-0.242857	TPR repeat domain protein with DnaJ domain	Intracellular trafficking_ assembly_ and processing	Chaperone and folding catalysis
7002_A0623	suhB	44	0.337035	28	-0.315042	30	-0.215506	25	-0.47854	50	0.52146	32	-0.122397	myo-inositol-1(or 4)-monophosphatase SuhB	Carbohydrate metabolism	Inositol phosphate metabolism	myo-inositol degradation
7002_A0626		76	0.0255351	83	0.152647	78	0.0630098	60	-0.315502	78	0.0630098	73	-0.0325679	ABC-type transport system ATPase component	Transport and binding proteins	Unknown substrate
7002_A0627		88	0.17095	100	0.355375	124	0.665715	70	-0.159199	46	-0.76492	41	-0.93093	protein of unknown function DUF29	Unknown function	General
7002_A0628	thrS	74	-0.38051	81	-0.250113	92	-0.0664012	93	-0.0508044	109	0.178221	129	0.421264	threonyl-tRNA synthetase ThrS	Translation	Transfer RNA biogenesis	tRNA aminoacylation
7002_A0629		651	0.377847	570	0.186151	573	0.193725	370	-0.437285	465	-0.10758	377	-0.410246	hypothetical protein	Unknown function	General
7002_A0630	ruvC	32	0.0771679	42	0.469485	30	-0.0159415	22	-0.463401	30	-0.0159415	26	-0.222392	crossover junction endodeoxyribonuclease RuvC	Nucleic acid metabolism	DNA replication_ recombination_ and repair	ruvABC Holliday junction complex
7002_A0631		44	0.186413	25	-0.629162	42	0.119299	38	-0.025091	50	0.370838	33	-0.228624	toxin-antitoxin system VapC family toxin	Cell structure_ growth_ and death	Toxin-antitoxin systems	toxin-antitoxin system 4
7002_A0632		108	0.0452293	114	0.123232	139	0.409283	100	-0.0658021	81	-0.369808	86	-0.283393	toxin-antitoxin system VapB family antidote	Cell structure_ growth_ and death	Toxin-antitoxin systems	toxin-antitoxin system 4
7002_A0633		14	-0.846087	29	0.204539	34	0.434021	24	-0.0684797	26	0.0469975	24	-0.0684797	uncharacterized protein	Unknown function	General
7002_A0634	btuC	21	0.13179	17	-0.173065	17	-0.173065	17	-0.173065	26	0.439912	17	-0.173065	ABC-type cobalamin uptake system permease component BtuC	Transport and binding proteins	Cofactors and prosthetic groups	cobalamin uptake system BtuBCDF
7002_A0635	btuF	38	0.0255351	40	0.0995357	38	0.0255351	27	-0.467505	47	0.332196	34	-0.13493	ABC-type cobalamin uptake system substrate-binding component BtuF	Transport and binding proteins	Cofactors and prosthetic groups	cobalamin uptake system BtuBCDF
7002_A0636	cpdA	22	0.652077	9	-0.63743	8	-0.807355	10	-0.485427	18	0.36257	17	0.280108	3'_5'-cyclic-nucleotide phosphodiesterase CpdA	Regulatory functions	Small molecule interactions	cAMP signalling
7002_A0639	cpcG	149	-0.113241	182	0.175385	238	0.562408	169	0.0684699	103	-0.645909	126	-0.35513	phycobilisome rod-core linker protein CpcG	Energy metabolism	Photosynthesis - antenna proteins	phycocyanin antenna proteins
7002_A0640		124	0.659576	103	0.39188	94	0.259968	48	-0.709658	52	-0.594181	50	-0.650765	WD-40-like beta propeller repeat-containing protein	Unknown function	General
7002_A0641	pedR	334	0.545551	254	0.150531	225	-0.0243722	189	-0.275911	163	-0.489425	208	-0.137714	thioredoxin-responsive transcriptional regulator of photosynthesis and carbon fixation PedR	Regulatory functions	DNA interactions	photosynthesis and CO2 fixation
7002_A0642	pncA	18	0.0544478	13	-0.415037	9	-0.945552	21	0.27684	24	0.469485	19	0.13245	nicotinamidase PncA	Prosthetic groups_ cofactors_ and carriers	Nicotinate and nicotinamide metabolism	Cofactor NAD salvage
7002_A0643	cynS	16	-0.260528	10	-0.938599	29	0.597453	24	0.324435	12	-0.675565	24	0.324435	cyanate hydratase CynS	Energy metabolism	Nitrogen metabolism	cyanate utilization system CynABDS
7002_A0644	hemJ	208	0.549	147	0.0482329	144	0.0184856	125	-0.185655	112	-0.344085	117	-0.281075	protoporphyrinogen oxidase HemJ	Prosthetic groups_ cofactors_ and carriers	Porphyrin and chlorophyll metabolism	protoporphyrin IX biosynthesis from uroporphyrinogen III
7002_A0645		154	0.149576	140	0.0120728	174	0.325733	136	-0.0297473	140	0.0120728	89	-0.641477	uncharacterized protein	Unknown function	General
7002_A0646		18	0.397335	10	-0.450661	17	0.314873	10	-0.450661	16	0.22741	11	-0.313158	outer membrane efflux secretin	Transport and binding proteins	Porins and secretins
7002_A0649	mutL	10	-0.378512	10	-0.378512	13	0	15	0.206451	17	0.387023	13	0	DNA mismatch repair protein MutL	Nucleic acid metabolism	DNA replication_ recombination_ and repair	mismatch excision repair
7002_A0650		56	-0.427862	77	0.0315701	93	0.303942	91	0.272578	67	-0.169127	68	-0.147754	Uma2 family endonuclease toxin	Defense and invasion systems	General	polymorphic toxins
7002_A0651		76	-0.138654	95	0.183275	102	0.285844	90	0.105272	78	-0.101179	61	-0.455844	hypothetical protein	Unknown function	General
7002_A0652	ilvD	180	-0.745755	214	-0.496141	219	-0.462821	353	0.225916	483	0.678271	362	0.262238	dihydroxy-acid dehydratase IlvD	Amino acid metabolism	Valine_ leucine and isoleucine metabolism	branched chain amino acid biosynthesis
7002_A0653		73	-0.400139	142	0.559784	143	0.569908	98	0.0247467	66	-0.545569	56	-0.782608	uncharacterized protein	Unknown function	General
7002_A0654	hspA	501	0.649747	287	-0.154012	343	0.103145	318	-0.00603639	239	-0.418053	228	-0.486029	small heat shock molecular chaperone HspA	Intracellular trafficking_ assembly_ and processing	Chaperone and folding catalysis
7002_A0655	pdhB	125	-0.770054	136	-0.648375	188	-0.181249	228	0.097052	300	0.492981	302	0.502567	pyruvate dehydrogenase E1 component beta subunit PdhB	Carbohydrate metabolism	Pyruvate metabolism	pyruvate dehydrogenase complex PdhABCD-AceE
7002_A0656	secD	100	-0.234706	94	-0.323973	107	-0.137095	124	0.0756344	164	0.47899	117	-0.00819715	preprotein translocase subunit SecD	Intracellular trafficking_ assembly_ and processing	Protein export_ secretion_ and sorting	Sec protein export system
7002_A0657	secF	88	-0.429312	113	-0.0685643	118	-0.0061002	116	-0.0307623	143	0.271128	133	0.166539	preprotein translocase subunit SecF	Intracellular trafficking_ assembly_ and processing	Protein export_ secretion_ and sorting	Sec protein export system
7002_A0658		39	-0.605369	56	-0.083416	75	0.338048	57	-0.0578809	70	0.238512	59	-0.00812788	hypothetical protein	Unknown function	General
7002_A0660		67	0.950612	40	0.206451	32	-0.115477	24	-0.530515	22	-0.656046	23	-0.591915	HNH endonuclease	Unknown function	Enzymes of unknown specificity
7002_A0661		202	-0.250681	349	0.53819	334	0.474811	238	-0.0140752	147	-0.709221	172	-0.482628	uncharacterized protein	Unknown function	General
7002_A0668		15	0.633872	15	0.633872	4	-1.27302	9	-0.103093	11	0.186413	4	-1.27302	WD-40-like beta propeller repeat-containing protein	Unknown function	General
7002_A0669		203	0.352453	192	0.27208	165	0.0534393	154	-0.0460964	124	-0.358687	116	-0.454902	hypothetical protein	Unknown function	General
7002_A0671	pdxA	31	0.104531	19	-0.601738	25	-0.20581	24	-0.264703	40	0.472262	34	0.237797	4-hydroxythreonine-4-phosphate dehydrogenase PdxA	Prosthetic groups_ cofactors_ and carriers	Vitamin B6 metabolism	pyridoxal phosphate biosynthesis_ PdxA/PdxJ pathway
7002_A0672	msrB	156	0.60827	45	-1.18528	61	-0.746395	97	-0.0772195	115	0.168358	140	0.452151	methionine-R-sulfoxide reductase MsrB	Defense and invasion systems	Detoxification and inactivation	reduction of oxidized methionine
7002_A0673		78	0.415037	17	-1.7829	24	-1.2854	46	-0.346803	81	0.469485	105	0.843881	hypothetical protein	Unknown function	General
7002_A0674	argF	21	0.13179	14	-0.453173	10	-0.938599	26	0.439912	22	0.198904	22	0.198904	ornithine carbamoyltransferase ArgF	Amino acid metabolism	Arginine and proline metabolism	arginine biosynthesis from ornithine_ carbamoyl-p_ and aspartate (urea cycle)
7002_A0675	fadD	19	-0.14439	20	-0.0703893	26	0.308122	22	0.0671142	21	0	18	-0.222392	long-chain-fatty-acid:[acyl-carrier protein] ligase (AMP-forming) FadD	Fatty acid and lipid metabolism	Fatty acid degradation	Fatty acid activation
7002_A0676		152	0.0531707	113	-0.374578	83	-0.819717	139	-0.0758158	107	-0.45329	285	0.960061	protein of unknown function DUF2869	Unknown function	General
7002_A0678	pcm	137	0.34092	113	0.0630668	105	-0.0428666	108	-0.00222467	112	0.0502428	74	-0.547659	protein-L-isoaspartate O-methyltransferase Pcm	Intracellular trafficking_ assembly_ and processing	Protein modification and repair
7002_A0679		39	0.651196	25	0.00965017	15	-0.727315	25	0.00965017	19	-0.386279	26	0.0662337	protein of unknown function DUF1823	Unknown function	General
7002_A0680		14	0.106915	12	-0.115477	7	-0.893085	10	-0.378512	18	0.469485	17	0.387023	MOSC domain-containing protein	Unknown function	General
7002_A0681	trpE	60	-0.177032	49	-0.469213	48	-0.49896	63	-0.106643	80	0.238006	107	0.657545	anthranilate synthase aminase component TrpE	Amino acid metabolism	Phenylalanine_ tyrosine and tryptophan biosynthesis	tryptophan biosynthesis from ribose-5-phosphate
7002_A0682	psaD	3167	0.493833	2092	-0.104401	1931	-0.219935	2139	-0.0723472	1711	-0.394444	2454	0.125852	photosystem I subunit II PsaD	Energy metabolism	Photosynthesis	photosystem I main subunits
7002_A0683		7	-1	17	0.280108	11	-0.347923	16	0.192645	19	0.440573	14	0	family 1 carbohydrate esterase	Unknown function	Enzymes of unknown specificity
7002_A0684	rimK	15	-0.736966	18	-0.473931	14	-0.836501	25	0	38	0.604071	40	0.678072	ribosomal protein S6 glutaminyl transferase RimK	Translation	Ribosomal proteins: synthesis and modification	ribosomal protein modification factors
7002_A0685		24	0.324435	16	-0.260528	21	0.13179	15	-0.353637	26	0.439912	13	-0.560088	protein of unknown function DUF785	Unknown function	General	Ribosome biogenesis
7002_A0686	evrC	44	-0.135515	48	-0.00998409	46	-0.0713846	47	-0.0403577	54	0.159941	51	0.0774788	ethyl (methyl and benzyl) viologen export pump permease component EvrC	Transport and binding proteins	Unknown substrate	ABC-2 type transport system EvrABC
7002_A0687		107	-0.179382	106	-0.192929	100	-0.276993	134	0.14524	108	-0.165962	172	0.505416	hypothetical protein	Unknown function	General
7002_A0688		63	0.281472	53	0.0321122	60	0.211082	49	-0.0810984	45	-0.203955	41	-0.338256	hypothetical protein	Unknown function	General
7002_A0689		41	-0.207233	58	0.293196	54	0.190103	43	-0.13852	42	-0.172467	46	-0.0412227	two component signal transduction system hybrid response regulator with GAF sensory domain	Signal transduction	Two-component systems
7002_A0690	ictB	79	-0.258462	102	0.110183	108	0.192645	101	0.0959691	99	0.0671142	78	-0.27684	bicarbonate uptake permease IctB	Transport and binding proteins	Carbohydrates_ organic alcohols_ and acids	CO2 fixation
7002_A0691	rsgA	20	0.0614005	23	0.263034	16	-0.260528	11	-0.801096	26	0.439912	19	-0.0126	ribosome biogenesis GTPase RsgA	Translation	Ribosomal proteins: synthesis and modification	Ribosome biogeneses GTPases
7002_A0692		70	0.175087	53	-0.226276	50	-0.31034	36	-0.784271	86	0.472068	77	0.31259	predicted redox regulator of disulfide bond formation SirA family	Intracellular trafficking_ assembly_ and processing	Chaperone and folding catalysis
7002_A0693	dnaJ	195	0.249778	182	0.150243	135	-0.280736	143	-0.197681	126	-0.380272	203	0.307784	molecular chaperone DnaJ	Intracellular trafficking_ assembly_ and processing	Chaperone and folding catalysis	chaperone system: DnaK-DnaJ-GrpE
7002_A0694	dnaK	52	-0.0455147	57	0.0869356	48	-0.160992	51	-0.073529	58	0.112027	56	0.0614005	molecular chaperone DnaK	Intracellular trafficking_ assembly_ and processing	Chaperone and folding catalysis	chaperone system: DnaK-DnaJ-GrpE
7002_A0695	grpE	80	-0.620586	82	-0.584963	69	-0.83399	120	-0.0356239	178	0.533219	209	0.764845	molecular chaperone GrpE	Intracellular trafficking_ assembly_ and processing	Chaperone and folding catalysis	heat shock
7002_A0696	pilB	61	-0.0427209	74	0.235995	76	0.274469	52	-0.273018	64	0.0265418	50	-0.329602	type IV fimbrial assembly ATPase PilB	Cell motility and adherance	Surface structures and assembly platforms	T2bSS type IVa pilus complex
7002_A0697	pilT	54	-0.00887815	73	0.426059	69	0.344759	44	-0.304334	51	-0.0913403	35	-0.634483	pilin retraction protein PilT	Cell motility and adherance	Surface structures and assembly platforms	T2bSS type IVa pilus complex
7002_A0699	pilC	129	0.00373272	136	0.0799683	141	0.132057	122	-0.0767572	118	-0.124851	126	-0.0302146	type IV fimbrial assembly protein PilC	Cell motility and adherance	Surface structures and assembly platforms	T2bSS type IVa pilus complex
7002_A0700		93	0.263034	111	0.518291	100	0.367732	56	-0.468769	59	-0.393481	46	-0.752562	uncharacterized protein	Unknown function	General
7002_A0702		15	0.0324215	14	-0.0671142	13	-0.174029	11	-0.415037	23	0.649093	12	-0.289507	protein of unknown function DUF185	Unknown function	General
7002_A0703	hggT	48	0.435215	35	-0.0204641	30	-0.242857	38	0.0981804	34	-0.0622843	28	-0.342392	homogentisate phytyltransferase HggT	Prosthetic groups_ cofactors_ and carriers	Ubiquinone and other terpenoid-quinone biosynthesis	Tocopherol biosynthesis
7002_A0704		12	-0.384664	16	0.0303736	9	-0.799701	22	0.489805	22	0.489805	13	-0.269187	alpha/beta hydrolase fold protein	Unknown function	Enzymes of unknown specificity
7002_A0705		42	0.235813	25	-0.512648	26	-0.456065	25	-0.512648	42	0.235813	54	0.598383	ABC-type drug export system ATPase component	Transport and binding proteins	Unknown substrate
7002_A0706		119	-0.348356	125	-0.27739	148	-0.0337206	143	-0.0833026	209	0.464185	165	0.123148	inositol monophosphatase family protein	Carbohydrate metabolism	Inositol phosphate metabolism	myo-inositol degradation
7002_A0707	acsF1	806	0.51338	683	0.274486	584	0.0485689	399	-0.501011	439	-0.363179	477	-0.24341	oxygen-dependent Mg protoporphyrin IX monomethyl ester oxidative cyclase AcsF1	Prosthetic groups_ cofactors_ and carriers	Porphyrin and chlorophyll metabolism	chlorophyllide a biosynthesis from protoporphyrin IX
7002_A0708	typA	81	0.490184	38	-0.601738	27	-1.09478	50	-0.20581	66	0.194728	84	0.542652	GTP-binding protein TypA	Regulatory functions	General
7002_A0709		38	0.423499	31	0.129768	30	0.0824622	23	-0.300866	28	-0.0170735	20	-0.5025	hypothetical protein	Unknown function	General
7002_A0710	glcE	232	0.337035	173	-0.0863178	179	-0.0371302	160	-0.199018	162	-0.181096	196	0.0937638	glycolate oxidase FAD-binding subunit GlcE	Carbohydrate metabolism	Glyoxylate and dicarboxylate metabolism	photorespiration (oxidative C2 cycle)
7002_A0711		439	0.438969	286	-0.179236	243	-0.414295	323	-0.00371733	267	-0.278412	385	0.249607	hypothetical protein	Unknown function	General
7002_A0712		33	0.36257	20	-0.359896	19	-0.433897	27	0.0730635	26	0.0186157	29	0.176157	ABC-type export system hybrid permease / ATPase	Transport and binding proteins	Carbohydrates_ organic alcohols_ and acids
7002_A0713	phnC	13	-0.253757	11	-0.494765	12	-0.369234	17	0.133267	27	0.800691	13	-0.253757	phosphonate ABC transport system ATPase component PhnC	Transport and binding proteins	Anions	phosphonate ABC transport PhnCDE1
7002_A0714		16	-0.209453	22	0.249978	15	-0.302563	14	-0.402098	23	0.314109	21	0.182864	peptidase S9X family	Intracellular trafficking_ assembly_ and processing	Peptidases	membrane protease
7002_A0715	rlmN	28	0.304855	27	0.252387	10	-1.18057	22	-0.0430687	31	0.451696	18	-0.332575	23S rRNA m2A2503 methyltransferase RlmN	Translation	tRNA and rRNA base modification	23S rRNA modification
7002_A0716	tatA	93	0.0934542	54	-0.690817	36	-1.27578	79	-0.141924	87	-0.00276114	174	0.997239	sec-independent protein translocase protein TatA	Intracellular trafficking_ assembly_ and processing	Protein export_ secretion_ and sorting	twin-arginine protein export system TatABCE
7002_A0717		24	0.0718929	28	0.294285	21	-0.120752	23	0.0104924	26	0.18737	15	-0.606179	uncharacterized protein	Unknown function	General
7002_A0718	dgdA	49	0.171766	47	0.111645	39	-0.157541	34	-0.355481	50	0.200913	42	-0.0506261	digalactosyldiacylglycerol (DGDG) synthase DgdA	Fatty acid and lipid metabolism	Biosynthesis	digalactosyldiacylglycerol biosynthesis
7002_A0719		58	0.130061	49	-0.113211	54	0.026967	48	-0.142958	52	-0.0274807	57	0.10497	major facilitator superfamily permease	Transport and binding proteins	Unknown substrate
7002_A0720	ureE	12	-0.369234	11	-0.494765	10	-0.632268	22	0.505235	13	-0.253757	25	0.68966	urease accessory protein UreE	Intracellular trafficking_ assembly_ and processing	Enzyme assembly	urease active site biosynthesis UreEFGH
7002_A0721		378	0.672485	266	0.165525	283	0.254901	179	-0.405942	146	-0.699933	171	-0.471905	HD domain-containing protein	Unknown function	General
7002_A0722		376	0.222179	398	0.304215	388	0.267503	289	-0.157484	239	-0.431543	244	-0.401672	hypothetical protein	Unknown function	General
7002_A0723		59	-0.0792889	73	0.227893	68	0.125531	61	-0.0311946	64	0.038068	49	-0.347222	pentapeptide repeat-containing protein	Unknown function	General
7002_A0724		16	-0.285402	17	-0.197939	20	0.0365259	18	-0.115477	22	0.174029	24	0.29956	GMC family FAD-dependent oxidoreductase	Unknown function	Enzymes of unknown specificity
7002_A0726	ctaDII	30	0.0489096	30	0.0489096	30	0.0489096	24	-0.273018	32	0.142019	28	-0.0506261	heme-copper quinol oxidase large subunit (subunit I) CtaDII	Energy metabolism	Electron transport	heme-copper quinol oxidase CtaCDE
7002_A0727	ctaCII	22	0.0109711	24	0.136502	19	-0.200533	20	-0.126532	28	0.358894	18	-0.278535	heme-copper quinol oxidase subunit II CtaCII	Energy metabolism	Electron transport	heme-copper quinol oxidase CtaCDE
7002_A0728		25	0.195396	29	0.40952	28	0.358894	18	-0.278535	15	-0.54157	16	-0.448461	membrane protein of unknown function DUF2231	Unknown function	General
7002_A0729		17	0.180572	11	-0.447459	12	-0.321928	21	0.485427	8	-0.906891	21	0.485427	membrane protein of unknown function DUF2231	Unknown function	General
7002_A0730	cimA	21	-0.546282	33	0.105795	36	0.231326	34	0.148863	35	0.190684	25	-0.294743	(R)-citramalate synthase CimA	Amino acid metabolism	Valine_ leucine and isoleucine metabolism	leucine biosynthesis from pyruvate and acetyl-CoA
7002_A0731		165	0.463445	106	-0.174957	130	0.11949	106	-0.174957	117	-0.0325128	94	-0.348289	uncharacterized protein	Unknown function	General
7002_A0732	psb29	252	-0.403542	272	-0.293359	245	-0.444184	343	0.041243	381	0.192825	507	0.60502	photosystem II biogenesis protein Psb29	Intracellular trafficking_ assembly_ and processing	Enzyme assembly	photosystem II biogenesis
7002_A0733	atpG	788	-0.59085	1274	0.102248	1195	0.00989327	1118	-0.0861972	1469	0.307717	1277	0.105641	F-type H+-transporting ATPase gamma subunit AtpG	Energy metabolism	Oxidative phosphorylation	F1/F0 ATPase AtpABCDEFGH
7002_A0734	atpA	565	-0.531496	753	-0.117097	701	-0.220333	795	-0.0387925	1095	0.423112	991	0.279138	F1 ATP synthase complex alpha subunit AtpA	Energy metabolism	Oxidative phosphorylation	F1/F0 ATPase AtpABCDEFGH
7002_A0735	atpH	491	-0.283618	568	-0.0734502	426	-0.488488	528	-0.178803	693	0.213514	880	0.558162	F1 ATP synthase complex delta subunit AtpH	Energy metabolism	Oxidative phosphorylation	F1/F0 ATPase AtpABCDEFGH
7002_A0736	atpF	550	-0.380192	588	-0.283808	488	-0.552743	633	-0.177418	947	0.403741	1089	0.605308	F0 ATP synthase complex B subunit AtpF	Energy metabolism	Oxidative phosphorylation	F1/F0 ATPase AtpABCDEFGH
7002_A0737	atpG	787	0.00091687	583	-0.431951	470	-0.742786	637	-0.304153	1027	0.384918	1215	0.627438	F0 ATP synthase complex B' subunit AtpG	Energy metabolism	Oxidative phosphorylation	F1/F0 ATPase AtpABCDEFGH
7002_A0738	atpE	1187	-0.29469	1363	-0.0952248	1335	-0.125171	1419	-0.0371358	1558	0.0976849	1874	0.364111	F0 ATP synthase complex subunit C AtpE	Energy metabolism	Oxidative phosphorylation	F1/F0 ATPase AtpABCDEFGH
7002_A0739	atpB	1023	-0.119702	988	-0.169925	851	-0.385277	1095	-0.0215771	1205	0.116525	1507	0.439171	F0 ATP synthase complex subunit A AtpB	Energy metabolism	Oxidative phosphorylation	F1/F0 ATPase AtpABCDEFGH
7002_A0740	atpI	2933	0.22201	2275	-0.144501	2325	-0.113136	2734	0.120646	2112	-0.251757	2709	0.107393	F0 ATP synthase complex locus membrane protein AtpI	Energy metabolism	Oxidative phosphorylation	F1/F0 ATPase AtpABCDEFGH
7002_A0741		33	-0.007268	19	-0.803735	23	-0.5281	36	0.118263	39	0.23374	49	0.563048	aldo/keto reductase family oxidoreductase	Unknown function	Enzymes of unknown specificity
7002_A0742		10	-0.662965	15	-0.0780025	10	-0.662965	14	-0.177538	20	0.337035	26	0.715547	hypothetical protein	Unknown function	General
7002_A0743	ispG	153	-0.418569	205	0.00352307	198	-0.0466004	231	0.175792	200	-0.0321008	240	0.230934	(E)-4-hydroxy-3-methylbut-2-en-1-yl diphosphate synthase IspG	Terpenoids and polyketides metabolism	Terpenoid backbone biosynthesis	IPP biosynthesis via deoxyxylulose
7002_A0744		123	-0.0687128	106	-0.283307	124	-0.0570309	127	-0.0225426	148	0.198226	146	0.178597	BioD-like N-terminal domain of phosphotransacetylase	Unknown function	Enzymes of unknown specificity
7002_A0745		52	0.36059	45	0.152003	25	-0.695994	58	0.518131	26	-0.63941	37	-0.130397	hypothetical protein	Unknown function	General
7002_A0746	dusA	31	-0.477649	35	-0.302563	33	-0.387452	60	0.475045	50	0.21201	50	0.21201	tRNA dihydrouridine synthase A DusA	Translation	tRNA and rRNA base modification	tRNA modification
7002_A0747		19	-0.515838	21	-0.371448	29	0.0942153	21	-0.371448	43	0.662499	30	0.143125	protein of unknown function DUF1537	Unknown function	General
7002_A0748	gidB	11	-0.347923	17	0.280108	6	-1.22239	13	-0.106915	17	0.280108	20	0.514573	16S rRNA (guanine527-N7)-methyltransferase GidB	Translation	tRNA and rRNA base modification	16S rRNA modification
7002_A0749	atpD	726	-0.132799	694	-0.197833	538	-0.565162	751	-0.0839555	1007	0.339223	1060	0.413224	F1 ATP synthase complex beta subunit AtpD	Energy metabolism	Oxidative phosphorylation	F1/F0 ATPase AtpABCDEFGH
7002_A0750	atpC	442	-1.16484	580	-0.772832	714	-0.472961	1205	0.282076	1680	0.761504	1325	0.419035	F1 ATP synthase complex epsilon subunit AtpC	Energy metabolism	Oxidative phosphorylation	F1/F0 ATPase AtpABCDEFGH
7002_A0751	ycf65	1107	-0.896923	1153	-0.838185	1501	-0.457654	2511	0.284684	2251	0.126988	3845	0.899406	30S ribosomal component Ycf65	Translation	Ribosomal proteins: synthesis and modification
7002_A0752	rimP	1387	0.197358	1071	-0.175651	1175	-0.0419488	1123	-0.107252	1519	0.328512	983	-0.299346	ribosome maturation factor rimP	Translation	Ribosomal proteins: synthesis and modification	other ribosome maturation factor
7002_A0753	nusA	64	-0.549464	81	-0.209614	88	-0.0900322	94	0.00512503	100	0.0943924	135	0.527352	transcription elongation factor NusA	Transcription	Transcription factors	rRNA transcription factors
7002_A0754		2723	-0.747628	3380	-0.435802	3751	-0.28555	4736	0.0508437	8228	0.847716	4614	0.0131926	protein of unknown function DUF448	Unknown function	General
7002_A0755	infB	316	0.0975804	245	-0.269562	277	-0.0924582	246	-0.263686	417	0.497703	271	-0.124051	translation initiation factor InfB	Translation	Translation factors	translation initiation
7002_A0756	deoC	22	-0.0641303	20	-0.201634	18	-0.353637	17	-0.436099	30	0.383329	31	0.430634	deoxyribose-phosphate aldolase DeoC	Carbohydrate metabolism	Pentose phosphate pathway	utilization of deoxynucleosides
7002_A0757	recO	19	-0.744539	32	0.00753367	41	0.365086	27	-0.237579	43	0.433798	29	-0.134485	DNA recombination and repair protein RecO	Nucleic acid metabolism	DNA replication_ recombination_ and repair	recFOR recombination pathway
7002_A0758		70	-0.0204641	54	-0.39486	64	-0.149747	76	0.0981804	81	0.190103	81	0.190103	hypothetical protein	Unknown function	General
7002_A0760	ycf66	679	0.0464207	608	-0.11292	632	-0.0570663	616	-0.0940605	796	0.275778	614	-0.0987522	uncharacterized protein YCF66	Unknown function	General
7002_A0761		40	-0.185867	64	0.492205	72	0.66213	34	-0.420332	37	-0.298341	26	-0.807355	WD-40-like beta propeller repeat-containing protein	Unknown function	General
7002_A0762		150	1.71049	34	-0.430862	31	-0.564129	13	-1.81789	14	-1.71097	33	-0.473931	hypothetical protein	Unknown function	General
7002_A0763		13	-0.387023	17	0	11	-0.628031	21	0.304855	18	0.0824622	22	0.371969	family S33 unassigned peptidase	Intracellular trafficking_ assembly_ and processing	Peptidases
7002_A0764		42	0.655352	27	0.0179219	11	-1.27753	20	-0.415037	32	0.263034	28	0.0703893	ABC transport system ATPase component	Transport and binding proteins	Unknown substrate
7002_A0765	omt	14	-0.237039	14	-0.237039	7	-1.23704	21	0.347923	23	0.479168	20	0.277534	cation- and S-adenosyl-l-methionine-dependent O-methyltransferase Omt	Unknown function	Enzymes of unknown specificity
7002_A0766		22	-0.690316	25	-0.505891	47	0.404842	36	0.0201779	35	-0.0204641	48	0.435215	family 2 glycosyl transferase	Unknown function	Enzymes of unknown specificity
7002_A0767	lepB1	93	0.055343	84	-0.0914984	89	-0.00808235	94	0.0707731	97	0.116097	80	-0.161888	thylakoid signal peptidase I LepB1	Intracellular trafficking_ assembly_ and processing	Protein modification and repair	signal recognition system
7002_A0768		148	0.0563236	173	0.281498	165	0.213192	125	-0.187345	126	-0.17585	117	-0.282765	hypothetical protein	Unknown function	General
7002_A0769	lptB	40	0.255839	29	-0.208108	28	-0.258734	30	-0.159199	43	0.360176	31	-0.111893	ABC-type lipopolysaccharide export system ATPase component LptB	Transport and binding proteins	Carbohydrates_ organic alcohols_ and acids	lipopolysaccharide export system LptABCDEFG
7002_A0770	lptA	95	-0.360882	74	-0.721284	113	-0.110558	132	0.113657	177	0.536868	141	0.208814	ABC-type lipopolysaccharide export porin system periplasmic chaperone LptA	Intracellular trafficking_ assembly_ and processing	Chaperone and folding catalysis	lipopolysaccharide export system LptABCDEFG
7002_A0771	moeA	11	-0.431339	9	-0.720846	11	-0.431339	8	-0.890771	25	0.753085	25	0.753085	molybdopterin biosynthesis protein MoeA	Prosthetic groups_ cofactors_ and carriers	Molybdopterin and tungstate	molybdopterin biosynthesis
7002_A0772		31	0.0634254	28	-0.083416	34	0.196692	27	-0.135883	36	0.279154	22	-0.431339	membrane protein of unknown function DUF4126	Unknown function	General
7002_A0773	gdhA	63	0.115159	40	-0.540193	54	-0.107233	63	0.115159	72	0.307804	57	-0.0292307	glutamate dehydrogenase (NADP+) GdhA	Amino acid metabolism	Alanine_ aspartate and glutamate metabolism	glutamine biosynthesis
7002_A0774		16	0.375509	7	-0.817136	7	-0.817136	10	-0.302563	20	0.697437	14	0.182864	protein of unknown function DUF1350	Unknown function	General
7002_A0776		4	-1.36923	11	0.0901978	7	-0.561879	9	-0.199309	21	1.02308	10	-0.0473057	hypothetical protein	Unknown function	General
7002_A0777		58	1.23349	24	-0.0395284	4	-2.62449	8	-1.62449	27	0.130397	27	0.130397	hypothetical protein	Unknown function	General
7002_A0778		180	0.445639	130	-0.0238467	116	-0.188234	122	-0.115477	124	-0.0920182	121	-0.127351	protein of unknown function DUF3747	Unknown function	General
7002_A0779		13	-1.01838	38	0.529109	36	0.451107	27	0.0360693	22	-0.259387	22	-0.259387	hypothetical protein	Unknown function	General
7002_A0780		37	-0.536501	55	0.0354053	42	-0.353637	62	0.208242	52	-0.0455147	74	0.463499	hypothetical protein	Unknown function	General
7002_A0781		30	-0.444785	31	-0.397479	35	-0.222392	55	0.429684	27	-0.596788	67	0.714414	protein of unknown function DUF3082	Unknown function	General
7002_A0782		34	0.462972	23	-0.100929	15	-0.7176	26	0.0759489	26	0.0759489	24	-0.0395284	porin OprB family	Transport and binding proteins	Porins and secretins
7002_A0785	lipA1	47	0.068089	45	0.00535323	43	-0.0602351	41	-0.128948	42	-0.0941824	51	0.185925	lipoyl synthase LipA1	Prosthetic groups_ cofactors_ and carriers	Biotin and lipoate metabolism	lipoic acid metabolism
7002_A0786		35	-0.268748	40	-0.076103	37	-0.188578	54	0.356856	40	-0.076103	47	0.156558	Uma2 family endonuclease toxin	Defense and invasion systems	General	polymorphic toxins
7002_A0787	iscS1	41	-0.0347654	48	0.192645	35	-0.263034	42	0	45	0.0995357	41	-0.0347654	cysteine desulfurase IscS1	Prosthetic groups_ cofactors_ and carriers	Sulfur relay system	common component sulfur relay systems
7002_A0788	rne	113	0.103645	92	-0.192972	89	-0.2408	94	-0.161945	110	0.064826	133	0.338749	ribonuclease E Rne	Nucleic acid metabolism	RNA degradation	rRNA processing factors
7002_A0790		161	0.580489	156	0.534974	125	0.215356	75	-0.521609	67	-0.684339	62	-0.796232	hypothetical protein	Unknown function	General
7002_A0792	trxB	45	0.348895	40	0.17897	26	-0.442518	27	-0.38807	39	0.142444	35	-0.0136749	NADPH thioredoxin reductase TrxB	Regulatory functions	General	thiol redox pathways thioreoxin system
7002_A0793		319	-0.0756203	215	-0.64484	164	-1.03548	359	0.0948072	457	0.443017	503	0.581382	Prx5-like family peroxiredoxin	Defense and invasion systems	Detoxification and inactivation	peroxide detoxification
7002_A0794	sac1	25	0.274622	17	-0.281771	16	-0.369234	23	0.154328	22	0.0901978	21	0.0230836	Na:sulfate symporter Sac1	Transport and binding proteins	Anions	sulfate reduction to sulfide_ assimilatory
7002_A0797	cysU	23	1.13124	7	-0.584963	3	-1.80735	3	-1.80735	16	0.607683	11	0.0671142	ABC-type sulfate/thiosulfate uptake system permease component CysU	Transport and binding proteins	Anions	sulfate uptake system CysAPUW
7002_A0799	cysA	15	0.134301	10	-0.450661	12	-0.187627	17	0.314873	15	0.134301	13	-0.0721498	sulfate/thiosulfate ABC uptake system ATPase component CysA	Transport and binding proteins	Anions	sulfate uptake system CysAPUW
7002_A0800		86	0.0225426	70	-0.274439	84	-0.0114048	112	0.403633	59	-0.521079	97	0.196191	hypothetical protein	Unknown function	General
7002_A0801		232	0.642044	146	-0.0261128	140	-0.0866544	106	-0.488017	159	0.0969456	109	-0.447753	protein of unknown function DUF2997	Unknown function	General
7002_A0802	ycf35	680	0.414566	528	0.0495693	467	-0.127546	437	-0.223335	507	-0.00898289	442	-0.206922	protein of unknown function DUF1257 Ycf35	Unknown function	General
7002_A0803		161	0.807355	74	-0.314109	70	-0.394279	63	-0.546282	98	0.0911479	86	-0.0972972	4Fe-4S type iron-sulfur protein	Unknown function	Enzymes of unknown specificity
7002_A0806		46	0.429044	27	-0.33963	26	-0.394078	32	-0.0945176	37	0.114936	37	0.114936	protein of unknown function DUF3352	Unknown function	General
7002_A0807	pknC	34	0.350497	27	0.0179219	27	0.0179219	21	-0.344648	27	0.0179219	24	-0.152003	serine/threonine-protein kinase PknC	Regulatory functions	Small molecule interactions
7002_A0808	psbH	7231	0.332684	5742	4.18761e-05	6128	0.0939048	5740	-0.000460718	4645	-0.305833	4965	-0.209718	photosystem II reaction center phosphoprotein PsbH	Energy metabolism	Photosynthesis	photosystem II other common subunits
7002_A0809	psbN	347	0.954976	124	-0.529619	54	-1.72893	151	-0.245411	120	-0.576925	278	0.635125	photosystem II reaction center protein PsbN	Intracellular trafficking_ assembly_ and processing	Protein modification and repair	photosystem I and II biogenesis
7002_A0810		51	0.180572	41	-0.134301	45	0	33	-0.447459	50	0.152003	50	0.152003	haloacid dehalogenase superfamily subfamily IA hydrolase	Unknown function	Enzymes of unknown specificity
7002_A0811	cpcG	3606	0.420382	3308	0.295942	2735	0.0215232	2371	-0.184522	1942	-0.472474	2205	-0.289239	phycobilisome rod-core linker protein CpcG	Energy metabolism	Photosynthesis - antenna proteins	phycocyanin biosynthesis
7002_A0813	pspA	118	-0.256908	109	-0.371367	113	-0.319372	157	0.155069	198	0.489805	151	0.0988534	membrane-associated protein PspA	Unknown function	General
7002_A0814	ndk	108	-1.89197	176	-1.18743	205	-0.967379	592	0.562595	499	0.316037	825	1.04139	nucleoside-diphosphate kinase Ndk	Nucleic acid metabolism	Purine metabolism	adenosine monophosphate (AMP) biosynthesis from inosine monophosphate (IMP)
7002_A0815		26	0.125531	25	0.0689474	22	-0.115477	23	-0.0513469	25	0.0689474	22	-0.115477	protein of unknown function DUF1821	Unknown function	General
7002_A0816	dacB	25	0.473931	18	0	18	0	14	-0.36257	18	0	15	-0.263034	D-alanyl-D-alanine carboxypeptidase DacB	Intracellular trafficking_ assembly_ and processing	Peptidases	peptidoglycan biosynthesis
7002_A0818	dxr	93	0.520495	68	0.068799	53	-0.290743	58	-0.160683	60	-0.111773	57	-0.185774	1-deoxy-D-xylulose-5-phosphate reductoisomerase Dxr	Terpenoids and polyketides metabolism	Terpenoid backbone biosynthesis	IPP biosynthesis via deoxyxylulose
7002_A0819		35	-0.040642	42	0.222392	38	0.0780025	44	0.289507	25	-0.526069	32	-0.169925	toxin-antitoxin system TIGR00305 family toxin	Cell structure_ growth_ and death	Toxin-antitoxin systems	toxin-antitoxin system 5
7002_A0820		46	-0.176878	57	0.13245	79	0.603341	41	-0.342888	43	-0.274175	46	-0.176878	toxin-antitoxin system antidote	Cell structure_ growth_ and death	Toxin-antitoxin systems	toxin-antitoxin system 5
7002_A0821		50	-0.0612002	46	-0.181494	48	-0.120094	51	-0.032631	55	0.0763034	63	0.272224	ABC-type export system hybrid permease / ATPase	Transport and binding proteins	Unknown substrate	Iron homeostasis
7002_A0822		119	0.659601	52	-0.534777	66	-0.190822	72	-0.0652915	69	-0.126692	74	-0.0257631	hypothetical protein	Unknown function	General
7002_A0823	hemE	314	-0.210529	279	-0.381029	273	-0.412393	399	0.135095	411	0.177845	504	0.47213	uroporphyrinogen decarboxylase HemE	Prosthetic groups_ cofactors_ and carriers	Porphyrin and chlorophyll metabolism	protoporphyrin IX biosynthesis from uroporphyrinogen III
7002_A0824	ansA1	17	-0.316259	16	-0.403722	11	-0.944291	19	-0.155795	33	0.640672	31	0.550474	L-asparagine amidopeptidase AnsA1	Amino acid metabolism	Alanine_ aspartate and glutamate metabolism	aspartate biosynthesis
7002_A0825	oppB	21	0.119299	15	-0.366128	18	-0.103093	15	-0.366128	28	0.534336	19	-0.025091	ABC-type oligopeptide uptake system permease component OppB	Transport and binding proteins	Amino acids_ peptides and amines
7002_A0826	gyrA	122	-0.126352	129	-0.0458619	140	0.0721938	134	0.009	150	0.171729	124	-0.102893	DNA gyrase subunit A GyrA	Nucleic acid metabolism	DNA replication_ recombination_ and repair	DNA gyrase
7002_A0829		71	0.153509	57	-0.163348	83	0.378801	56	-0.188883	64	0.00376192	52	-0.295798	hypothetical protein	Unknown function	General
7002_A0830		64	0.158698	51	-0.168877	66	0.203092	59	0.0413408	35	-0.712019	69	0.267222	protein of unknown function DUF2283	Unknown function	General
7002_A0831	thiC	268	0.252308	192	-0.228819	168	-0.421464	242	0.105082	225	0	255	0.180572	phosphomethylpyrimidine synthase ThiC	Prosthetic groups_ cofactors_ and carriers	Thiamine metabolism	thiamine: hydroxyethylthiazole from 1-deoxy-D-xylulose-5-phosphate_ cysteine_ either Tyr or Gly
7002_A0832		105	0.227746	86	-0.0602351	81	-0.14665	82	-0.128948	108	0.268388	76	-0.238572	GNAT family acetyltransferase	Unknown function	Enzymes of unknown specificity
7002_A0834	hepN	17	0.86507	7	-0.415037	6	-0.63743	5	-0.900464	14	0.584963	7	-0.415037	two component signal transduction system histidine kinase	Signal transduction	Two-component systems	Heterocyst envelope polysaccharide formation
7002_A0835	sdhC	138	-0.535332	256	0.356144	258	0.367371	215	0.104337	155	-0.367732	178	-0.168123	succinate dehydrogenase cytochrome b556 subunit SdhC	Energy metabolism	Oxidative phosphorylation	TCA cycle
7002_A0836		89	-0.00269915	88	-0.019001	101	0.179779	97	0.12148	79	-0.174652	81	-0.138583	toxin-antitoxin system RelE family toxin	Cell structure_ growth_ and death	Toxin-antitoxin systems	addiction module_ RelE-RelB class
7002_A0837		254	-0.434081	356	0.0529678	417	0.281138	440	0.358594	239	-0.521899	353	0.0407588	toxin-antitoxin system Phd family antidote	Cell structure_ growth_ and death	Toxin-antitoxin systems	addiction module_ RelE-RelB class
7002_A0838	icd	38	-0.16711	32	-0.415037	40	-0.0931094	41	-0.0574855	54	0.33985	51	0.257388	NADP-dependent isocitrate dehydrogenase Icd	Carbohydrate metabolism	Citrate cycle (TCA cycle)	citrate cycle_ first carbon oxidation
7002_A0839		373	-0.316503	553	0.251601	566	0.285123	490	0.0771032	407	-0.19065	398	-0.22291	hypothetical protein	Unknown function	General
7002_A0840		324	-0.561017	573	0.261525	635	0.409746	541	0.178618	381	-0.32722	414	-0.20738	RusA family endodeoxyribonuclease	Nucleic acid metabolism	DNA degradation
7002_A0841	petD	3543	0.39665	2496	-0.108703	2260	-0.251998	2545	-0.0806554	2708	0.00890665	2596	-0.0520307	cytochrome b6-f complex subunit IV PetD	Energy metabolism	Photosynthesis	plastoquinol—plastocyanin reductase (cytochrome b6-f complex)
7002_A0842	petB	2055	0.495972	1558	0.0965293	1330	-0.13174	1274	-0.193801	1176	-0.309278	1350	-0.110206	plastoquinol—plastocyanin reductase cytochrome cn subunit PetB	Energy metabolism	Photosynthesis	plastoquinol—plastocyanin reductase (cytochrome b6-f complex)
7002_A0843	ctpA	46	0.608679	40	0.407045	24	-0.329921	18	-0.744958	27	-0.159996	26	-0.214444	periplasmic carboxyl-terminal processing serine protease CtpA	Intracellular trafficking_ assembly_ and processing	Peptidases	photosystem II biogenesis
7002_A0844	malY	25	0.286304	21	0.0347654	19	-0.109624	20	-0.0356239	19	-0.109624	19	-0.109624	maltose/maltooligosaccharide:cation symporter MalY	Transport and binding proteins	Carbohydrates_ organic alcohols_ and acids	maltose catabolism
7002_A0845		21	-0.473931	43	0.560016	32	0.133751	33	0.178146	21	-0.473931	25	-0.222392	hypothetical protein	Unknown function	General
7002_A0846	rpmB	1018	-0.353699	1129	-0.204391	1211	-0.103237	1508	0.2132	1390	0.0956488	1549	0.251901	LSU ribosomal protein L28 RpmB	Translation	Ribosomal proteins: synthesis and modification	ribosome large subunit
7002_A0847	sqdB	224	0.306181	155	-0.225049	123	-0.558659	189	0.0610687	186	0.0379851	210	0.213072	UDP-sulfoquinovose synthase SqdB	Fatty acid and lipid metabolism	Glycerolipid and glycerophospholid metabolism	sulfolipid sulfoquinovosyldiacylglycerol biosynthesis
7002_A0848	pleD	20	-0.292782	25	0.0291463	24	-0.0297473	25	0.0291463	24	-0.0297473	29	0.243271	adenylate cyclase with MASE1 sensory domain PleD	Regulatory functions	Small molecule interactions
7002_A0850	murD	31	0.138279	24	-0.230954	22	-0.356485	24	-0.230954	33	0.228477	35	0.313366	UDP-N-acetylmuramoylalanine--D-glutamate ligase MurD	Glycan biosynthesis and metabolism	Peptidoglycan metabolism	peptidoglycan biosynthesis
7002_A0851	sphR	82	0.228269	63	-0.152003	62	-0.175087	66	-0.0848889	52	-0.428843	95	0.440573	inorganic phosphate-responsive two component signal transduction system response regulator of phosphate metabolism SphR	Signal transduction	Two-component systems	phosphate signalling cascade PhoBRU-PstABCS
7002_A0852		1417	-0.517336	1465	-0.469276	2286	0.172649	2501	0.302329	2465	0.281411	2035	0.00485258	class II cyanobacteriochrome	Signal transduction	General	photoreceptor
7002_A0853	petH	275	-0.048997	249	-0.192283	227	-0.325736	273	-0.0595277	321	0.174145	362	0.347561	ferredoxin--NADP+ reductase PetH	Energy metabolism	Electron transport	photosynthetic electron transport
7002_A0854	ndhF1	308	0.211504	279	0.0688389	233	-0.191096	240	-0.148392	283	0.0893758	253	-0.0722889	NADH-plastoquinone oxidoreductase subunit NdhF1	Energy metabolism	Oxidative phosphorylation	NAD(P)H:quinone oxidoreductase (complex I) NdhABCDEFGHIJKLMNOPQS
7002_A0855	sipA	32	-0.837102	51	-0.164677	49	-0.222392	41	-0.47955	78	0.4483	92	0.68646	two component signal transduction system NblS histidine kinase activator SipA	Signal transduction	Two-component systems
7002_A0856		51	0.0924809	53	0.147976	33	-0.53555	43	-0.15368	47	-0.0253556	60	0.326946	uncharacterized protein	Unknown function	General
7002_A0858	hliD	379	0.984853	181	-0.0813547	123	-0.638686	140	-0.451918	126	-0.603921	200	0.0626556	high light inducible protein HliD	Intracellular trafficking_ assembly_ and processing	Enzyme assembly	photosystem I high light stabilizing complex
7002_A0860	cynA	13	-0.0365259	9	-0.567041	9	-0.567041	19	0.510962	21	0.655352	9	-0.567041	ABC-type bispecific high affinity cyanate/nitrite uptake system substrate-binding component CynA	Transport and binding proteins	Anions	cyanate utilization system CynABDS
7002_A0862	cynD	19	0.766801	10	-0.159199	8	-0.481127	11	-0.0216951	10	-0.159199	9	-0.311202	ABC-type bispecific high affinity cyanate/nitrite uptake system ATPase component CynD	Transport and binding proteins	Anions	cyanate utilization system CynABDS
7002_A0863	cynS	12	-1.13386	22	-0.259387	18	-0.548893	33	0.325576	34	0.368645	39	0.566584	cyanate hydratase CynS	Energy metabolism	Nitrogen metabolism	cyanate utilization system CynABDS
7002_A0866		18	-0.776494	29	-0.088438	21	-0.554102	30	-0.0395284	42	0.445898	45	0.545434	alpha/beta hydrolase fold protein	Unknown function	Enzymes of unknown specificity
7002_A0867		32	-0.00749454	32	-0.00749454	32	-0.00749454	33	0.0368996	33	0.0368996	31	-0.0532982	two component signal transduction system hybrid histidine kinase with MASE1 domain	Signal transduction	Two-component systems
7002_A0868	adhC	57	0.401044	47	0.122743	37	-0.222392	34	-0.344383	48	0.153117	36	-0.261921	bifunctional S-(hydroxymethyl)glutathione dehydrogenase / alcohol dehydrogenase AdhC	Defense and invasion systems	Detoxification and inactivation	formaldehyde detoxification_ glutathione-dependent
7002_A0869	frmB	14	0.0703893	16	0.263034	14	0.0703893	13	-0.0365259	12	-0.152003	11	-0.277534	S-formylglutathione hydrolase FrmB	Defense and invasion systems	Detoxification and inactivation	formaldehyde detoxification_ glutathione-dependent
7002_A0870	pknA	74	0.239827	71	0.180121	70	0.159657	65	0.0527415	48	-0.384664	48	-0.384664	serine/threonine-protein kinase PknA	Regulatory functions	Protein interactions	serine/threonine phosphatases
7002_A0871	futC	16	-1.36923	29	-0.511253	29	-0.511253	47	0.185355	66	0.67516	61	0.561504	ABC-type FeII uptake system ATPase component FutC	Transport and binding proteins	Cations and iron carrying compounds	iron (III) transport system AfuABC
7002_A0872	ybeB	419	-0.048527	454	0.0672151	520	0.263034	479	0.144548	280	-0.63005	448	0.0480215	ribosome-associated protein YbeB	Translation	Ribosomal proteins: synthesis and modification	other ribosome maturation factor
7002_A0873	rfrK	215	0.218112	180	-0.0382281	222	0.264335	180	-0.0382281	171	-0.112229	141	-0.39053	pentapeptide repeat-containing protein RfrK	Unknown function	General
7002_A0874		35	-0.280108	46	0.114171	48	0.175572	40	-0.0874628	38	-0.161463	48	0.175572	UDP-N-acetylmuramyl tripeptide synthase	Glycan biosynthesis and metabolism	Peptidoglycan metabolism
7002_A0875		13	0.308122	10	-0.0703893	5	-1.07039	10	-0.0703893	20	0.929611	5	-1.07039	hypothetical protein	Unknown function	General
7002_A0876		19	-0.296393	22	-0.0848889	20	-0.222392	24	0.040642	30	0.36257	25	0.0995357	O-antigen polymerase family protein	Glycan biosynthesis and metabolism	Polysacharide and lipopolysaccharide metabolism
7002_A0877	pgsA	20	0.976153	7	-0.53842	5	-1.02385	9	-0.17585	10	-0.0238467	10	-0.0238467	CDP-diacylglycerol--glycerol-3-phosphate 3-phosphatidyltransferase PgsA	Fatty acid and lipid metabolism	Glycerolipid and glycerophospholid metabolism	phosphatidylglycerol biosynthesis
7002_A0878	nadD	15	0.561116	11	0.113657	7	-0.53842	7	-0.53842	9	-0.17585	12	0.239188	nicotinate-nucleotide adenylyltransferase NadD	Prosthetic groups_ cofactors_ and carriers	Nicotinate and nicotinamide metabolism	NAD(P) biosynthesis common pathway from nicotinic acid mononucleotide route 1
7002_A0879		23	-0.176878	19	-0.452512	20	-0.378512	19	-0.452512	37	0.509014	38	0.547488	hypothetical protein	Unknown function	General
7002_A0880		30	-0.0159415	39	0.36257	24	-0.33787	15	-1.01594	32	0.0771679	42	0.469485	uncharacterized protein	Unknown function	General
7002_A0881	dapB	39	0.176878	34	-0.0210616	23	-0.584963	30	-0.201634	41	0.249028	40	0.213404	4-hydroxy-tetrahydrodipicolinate reductase DapB	Amino acid metabolism	Lysine biosynthesis	lysine biosynthesis via diaminopimelate (DAP)
7002_A0882	purA	407	-0.499369	443	-0.377091	467	-0.300976	716	0.315562	646	0.167136	773	0.42607	adenylosuccinate synthase PurA	Nucleic acid metabolism	Purine metabolism	adenosine monophosphate (AMP) biosynthesis from inosine monophosphate (IMP)
7002_A0883	rplY	324	-0.635998	456	-0.142958	443	-0.184685	606	0.267326	523	0.0548192	669	0.410014	LSU ribosomal protein L25 RplY	Translation	Ribosomal proteins: synthesis and modification	ribosome large subunit
7002_A0884	pyrB	30	-1.08179	40	-0.666757	47	-0.434096	82	0.368867	72	0.18124	110	0.792675	aspartate carbamoyltransferase catalytic subunit PyrB	Nucleic acid metabolism	Pyrimidine metabolism	uridine monophosphate biosynthesis from glutamine
7002_A0885	amsA	38	0.325095	34	0.164631	30	-0.0159415	31	0.0313642	23	-0.39927	26	-0.222392	amylosucrase AmsA	Carbohydrate metabolism	Starch and sucrose metabolism	sucrose recycling
7002_A0886	fruK	40	0.270266	48	0.5333	46	0.4719	26	-0.351222	18	-0.881737	21	-0.659345	fructokinase FruK	Carbohydrate metabolism	Fructose and mannose metabolism	sucrose recycling
7002_A0887	sppA	91	0.347923	108	0.595016	87	0.283072	56	-0.352516	38	-0.911944	49	-0.545161	sucrose-phosphate phosphatase SppA	Carbohydrate metabolism	Starch and sucrose metabolism	sucrose biosynthesis
7002_A0888	spsA	45	-0.430979	67	0.143257	84	0.469485	68	0.164631	54	-0.167945	46	-0.39927	sucrose-phosphate synthase SpsA	Carbohydrate metabolism	Starch and sucrose metabolism	sucrose biosynthesis
7002_A0889	folD	52	0.439912	38	-0.0126	26	-0.560088	28	-0.453173	34	-0.173065	52	0.439912	bifunctional methylenetetrahydrofolate dehydrogenase (NADP+) / methenyltetrahydrofolate cyclohydrolase FolD	Prosthetic groups_ cofactors_ and carriers	One carbon pool by folate	folic acid biosynthesis
7002_A0890	sucD	34	0.443607	26	0.0565835	20	-0.321928	26	0.0565835	24	-0.0588937	20	-0.321928	succinyl-CoA ligase alpha subunit SucD	Carbohydrate metabolism	Citrate cycle (TCA cycle)	citrate cycle_ second carbon oxidation
7002_A0891	sucC	40	-0.307429	55	0.152003	59	0.253286	50	0.0144996	52	0.0710831	41	-0.271805	succinyl-CoA ligase beta subunit Succ	Carbohydrate metabolism	Citrate cycle (TCA cycle)	citrate cycle_ second carbon oxidation
7002_A0894		45	0.625604	26	-0.165809	22	-0.406817	24	-0.281286	29	-0.00826762	29	-0.00826762	radical SAM domain protein	Unknown function	Enzymes of unknown specificity
7002_A0895		68	0.924232	40	0.158698	27	-0.408343	26	-0.462791	29	-0.305249	25	-0.519374	putative peptidoglycan-binding protein Spor superfamily	Unknown function	General
7002_A0896		96	0.52968	62	-0.101086	44	-0.595851	60	-0.148392	51	-0.382857	86	0.370982	cupin3 family protein of unknown function DUF861	Unknown function	General
7002_A0897	rsmA	13	-1.32193	29	-0.164387	34	0.065095	36	0.147557	46	0.501194	37	0.187086	16S rRNA (adenine1518-N6/adenine1519-N6)-dimethyltransferase RsmA	Translation	tRNA and rRNA base modification	16S rRNA modification
7002_A0898	cobL	40	0.0489096	35	-0.143735	34	-0.185556	40	0.0489096	33	-0.228624	50	0.370838	precorrin-6Y C5_15-methyltransferase (decarboxylating) CobL	Prosthetic groups_ cofactors_ and carriers	Porphyrin and chlorophyll metabolism	coenzyme B12 biosynthesis upper pathway
7002_A0899	pip	42	-0.648429	74	0.168707	71	0.109001	75	0.188072	86	0.385518	47	-0.486157	prolyl aminopeptidase Pip	Intracellular trafficking_ assembly_ and processing	Peptidases	proline recyling
7002_A0900	cikA	15	-0.450661	24	0.22741	21	0.0347654	24	0.22741	24	0.22741	15	-0.450661	class II cyanobacteriochrome controlling circadium rythym CikA	Signal transduction	Two-component systems	circadian clock input_ redox state ETS
7002_A0901		38	0.232977	45	0.476903	37	0.194503	25	-0.371094	30	-0.10806	19	-0.767023	hypothetical protein	Unknown function	General
7002_A0902	ftsH4	64	0.341789	54	0.096676	50	-0.0143553	43	-0.231947	49	-0.0435016	43	-0.231947	ATP-dependent metalloprotease FtsH	Intracellular trafficking_ assembly_ and processing	Peptidases	FtsH/HflKC protease complex
7002_A0903	trmB	28	-0.514573	21	-0.929611	24	-0.736966	43	0.104337	55	0.459432	69	0.786596	tRNA (guanine-N(7)-)-methyltransferase TrmB	Translation	tRNA and rRNA base modification	tRNA modification factors - methyltransferases
7002_A0904		93	-0.395515	97	-0.334761	121	-0.0158105	119	-0.039856	144	0.235251	160	0.387254	protein of unknown function DUF2996	Unknown function	General
7002_A0905		65	-0.266114	64	-0.288482	77	-0.0216951	90	0.203371	90	0.203371	83	0.0865578	circadian phase modifier CpmA-like	Signal transduction	General	circadian clock
7002_A0906		25	-0.0191088	31	0.291231	23	-0.139403	21	-0.270648	27	0.0919225	25	-0.0191088	two component signal transduction system response regulator with spoIIE domain	Signal transduction	Two-component systems
7002_A0907	sseA	45	-0.701262	68	-0.105652	93	0.346044	87	0.249829	71	-0.0433675	75	0.0357041	thiosulfate/3-mercaptopyruvate sulfurtransferase SseA	Energy metabolism	Sulfur metabolism	thiosulfate to sulfite
7002_A0908	bchM	66	-1.07108	57	-1.28259	127	-0.126793	159	0.197406	216	0.63941	207	0.57801	magnesium-protoporphyrin O-methyltransferase BchM	Prosthetic groups_ cofactors_ and carriers	Porphyrin and chlorophyll metabolism	chlorophyllide a biosynthesis from protoporphyrin IX
7002_A0909		1	-2.70044	6	-0.115477	8	0.29956	14	1.10692	6	-0.115477	4	-0.70044	adenylate cyclase	Regulatory functions	Small molecule interactions
7002_A0910	ftsE	48	0.330721	47	0.300348	43	0.172023	32	-0.254241	35	-0.124958	24	-0.669279	ABC-type septal ring translocating system ATPase component FtsE	Transport and binding proteins	General
7002_A0911		111	0.607889	93	0.352632	58	-0.328546	53	-0.458607	60	-0.279636	62	-0.232331	hypothetical protein	Unknown function	General
7002_A0912	sufE	19	-0.593375	28	-0.0339473	26	-0.140863	30	0.0655883	26	-0.140863	43	0.584963	FeS cluster assembly sulfur acceptor protein SufE	Prosthetic groups_ cofactors_ and carriers	Iron sulfur clusters	iron-sulfur cluster assembly SUF system
7002_A0913		2399	0.00361276	3379	0.497776	2806	0.229695	2241	-0.0946777	1764	-0.43997	1769	-0.435886	uncharacterized protein	Unknown function	General
7002_A0914		99	0.100577	81	-0.18893	69	-0.420255	77	-0.261993	108	0.226108	120	0.378111	MRP-like protein	Cell structure_ growth_ and death	Chromosome and assoicated proteins
7002_A0915	crtR	61	0.579062	28	-0.544321	16	-1.35168	25	-0.707819	51	0.32075	64	0.648325	beta-carotene oxygenase CrtR	Terpenoids and polyketides metabolism	Carotenoid metabolism	myxoxanthophyll biosynthesis
7002_A0916		31	-0.133267	40	0.234465	43	0.338802	32	-0.0874628	34	0	24	-0.5025	membrane protein of unknown function DUF540	Unknown function	General
7002_A0919	nikC	30	-0.276331	33	-0.138828	38	0.0647057	37	0.0262315	46	0.34034	34	-0.095759	ABC-type nickel transport system permease component NikC	Transport and binding proteins	Amino acids_ peptides and amines
7002_A0920	kaiB	27	0.864117	17	0.196692	9	-0.720846	9	-0.720846	16	0.109229	11	-0.431339	circadian clock protein KaiB	Signal transduction	General	circadian clock core oscillator KaiABC
7002_A0921	iscS2	35	0.383329	30	0.160936	23	-0.222392	25	-0.102098	27	0.00893312	21	-0.353637	cysteine desulfurase IscS2	Prosthetic groups_ cofactors_ and carriers	Sulfur relay system	common component sulfur relay systems
7002_A0922		358	0.121872	283	-0.217286	387	0.234246	313	-0.0719249	390	0.245387	243	-0.437131	uncharacterized protein	Unknown function	General
7002_A0923	ndhE	502	0.475023	402	0.154531	379	0.0695331	345	-0.0660684	297	-0.282202	242	-0.577658	NADH-plastoquinone oxidoreductase K subunit NdhE	Energy metabolism	Oxidative phosphorylation	NAD(P)H:quinone oxidoreductase (complex I) NdhABCDEFGHIJKLMNOPQS
7002_A0924	ndhG	131	0.278535	106	-0.026967	91	-0.247093	104	-0.0544478	92	-0.231326	124	0.199309	NADH-plastoquinone oxidoreductase subunit NdhG	Energy metabolism	Oxidative phosphorylation	NAD(P)H:quinone oxidoreductase (complex I) NdhABCDEFGHIJKLMNOPQS
7002_A0925	ndhI	169	0.252827	138	-0.0395284	112	-0.340698	124	-0.193857	116	-0.290072	192	0.43691	NADH-plastoquinone oxidoreductase subunit NdhI	Energy metabolism	Oxidative phosphorylation	NAD(P)H:quinone oxidoreductase (complex I) NdhABCDEFGHIJKLMNOPQS
7002_A0926	ndhA	261	0.311372	210	-0.00228818	176	-0.257102	193	-0.124077	192	-0.131571	230	0.128956	NADH-plastoquinone oxidoreductase subunit NdhA	Energy metabolism	Oxidative phosphorylation	NAD(P)H:quinone oxidoreductase (complex I) NdhABCDEFGHIJKLMNOPQS
7002_A0927		47	0.439112	41	0.242075	24	-0.530515	28	-0.308122	40	0.206451	28	-0.308122	FHA domain containing protein	Unknown function	General	Filamentation
7002_A0928	pglS	56	-0.207595	59	-0.132307	85	0.394441	65	0.00741747	57	-0.18206	66	0.0294438	6-phosphogluconolactonase PglS	Carbohydrate metabolism	Pentose phosphate pathway	pentose phosphate pathway_ oxidative phase
7002_A0929		38	-0.296393	41	-0.186769	41	-0.186769	50	0.0995357	53	0.1836	57	0.288569	hypothetical protein	Unknown function	General
7002_A0930		70	0.387816	55	0.0398927	55	0.0398927	42	-0.34915	51	-0.0690416	48	-0.156504	membrane protein of unknown function DUF502	Unknown function	General
7002_A0931	nusB	52	-0.280652	57	-0.148202	53	-0.253171	66	0.0633026	54	-0.226204	97	0.618821	transcription antitermination protein NusB	Transcription	Transcription factors	rRNA transcription factors
7002_A0932		172	-0.216389	190	-0.0727978	203	0.0226825	193	-0.0501964	213	0.0920562	228	0.190237	protein of unknown function DUF3353 with DnaJ domain	Intracellular trafficking_ assembly_ and processing	Chaperone and folding catalysis
7002_A0933		299	0.729479	201	0.156529	158	-0.190742	143	-0.334651	174	-0.0515788	107	-0.753055	hypothetical protein	Unknown function	General
7002_A0934		314	0.0949484	346	0.234956	321	0.126757	248	-0.245476	382	0.377756	153	-0.942285	outer membrane protein	Unknown function	General
7002_A0935		37	0.783189	19	-0.178337	16	-0.426265	20	-0.104337	12	-0.841302	25	0.217591	hypothetical protein	Unknown function	General
7002_A0936		498	-0.0916602	659	0.312473	939	0.823319	505	-0.0715225	321	-0.725233	262	-1.01824	putative outer membrane protein	Unknown function	General
7002_A0937		327	-0.119882	398	0.163595	371	0.0622462	389	0.130597	282	-0.333478	365	0.0387234	two component signal transduction system response regulator	Signal transduction	Two-component systems
7002_A0938	phoH	65	-0.144214	60	-0.259691	79	0.137199	78	0.118821	74	0.0428718	75	0.0622371	phosphate starvation-inducible ATPase PhoH	Unknown function	Enzymes of unknown specificity	phosphate homeostasis
7002_A0939		40	0.423075	30	0.00803732	26	-0.198414	25	-0.254997	33	0.145541	25	-0.254997	two component signal transduction system response regulator with diguanylate cyclase/phosphodiesterase activity	Signal transduction	Two-component systems
7002_A0940	dusB	32	0	32	0	32	0	36	0.169925	38	0.247928	22	-0.540568	tRNA dihydrouridine synthase DusB	Translation	tRNA and rRNA base modification	tRNA modification
7002_A0941	lpxD	24	0.29956	14	-0.478047	15	-0.378512	17	-0.197939	24	0.29956	23	0.23816	UDP-3-O-[3-hydroxymyristoyl] glucosamine N-acyltransferase LpxD	Glycan biosynthesis and metabolism	Polysacharide and lipopolysaccharide metabolism	KDO(2)-lipid A (Re LPS) biosynthesis and delivery
7002_A0942		354	-0.111082	460	0.266803	422	0.142412	399	0.0615578	331	-0.208	328	-0.221135	uncharacterized stress response protein	Unknown function	General
7002_A0943		409	-1.03886	455	-0.885095	729	-0.205043	1170	0.477475	1279	0.605983	1000	0.250966	hypothetical protein	Unknown function	General
7002_A0944	hflX	130	-0.729176	146	-0.56172	199	-0.114919	304	0.496383	269	0.319918	245	0.185094	GTP-binding protein HflX	Unknown function	Enzymes of unknown specificity
7002_A0945		37	-0.324525	39	-0.248576	46	-0.0104166	47	0.0206103	48	0.0509839	61	0.396759	hypothetical protein	Unknown function	General
7002_A0946	ruvX	39	0.149266	46	0.387425	40	0.185791	34	-0.0486738	19	-0.888209	33	-0.0917426	putative holliday junction resolvase-like protein RuvX	Nucleic acid metabolism	DNA replication_ recombination_ and repair
7002_A0947		95	0.370183	88	0.259759	73	-0.00984779	62	-0.245476	63	-0.222392	60	-0.292782	acetyltransferase	Unknown function	Enzymes of unknown specificity
7002_A0948		21	0.392317	15	-0.0931094	18	0.169925	13	-0.29956	15	-0.0931094	14	-0.192645	hypothetical protein	Unknown function	General
7002_A0950		28	0.36995	24	0.147557	24	0.147557	20	-0.115477	16	-0.437405	18	-0.26748	bifunctional mannose-1-phosphate guanylyltransferase / phosphomannomutase	Carbohydrate metabolism	Amino sugar and nucleotide sugar metabolism	nucleotide sugar biosynthesis
7002_A0951		34	-0.0891259	34	-0.0891259	27	-0.421701	33	-0.132195	45	0.315264	44	0.282843	hypothetical protein	Unknown function	General
7002_A0952	frr	628	-0.0144766	450	-0.495316	460	-0.463607	731	0.20463	757	0.255052	780	0.298233	ribosome recycling factor Frr	Translation	Translation factors	release factors
7002_A0953	pyrH	135	0.241818	62	-0.880801	47	-1.28041	109	-0.0668134	134	0.231092	198	0.794359	uridylate kinase PyrH	Nucleic acid metabolism	Pyrimidine metabolism
7002_A0954	yfiH	18	0.872244	10	0.0242475	7	-0.490326	7	-0.490326	12	0.287282	5	-0.975752	Zn-binding protein YfiH	Unknown function	General
7002_A0955	rpsA	957	-0.0593157	800	-0.317835	700	-0.51048	1171	0.231835	978	-0.0280002	1377	0.465622	SSU ribosomal protein S1 RpsA	Translation	Ribosomal proteins: synthesis and modification	ribosome small subunit
7002_A0956	nrdR	356	0.295824	291	0.00496625	282	-0.0403577	243	-0.255097	309	0.0915539	259	-0.163101	deoxyribonucleotide-responsive transcriptional repressor of deoxyribonucleotide biosynthesis NrdR	Regulatory functions	DNA interactions	ribonucleotide reduction
7002_A0957	psbT	6320	-0.0890018	6072	-0.146755	9161	0.446579	6746	0.00510601	6860	0.0292823	5174	-0.377646	photosystem II reaction center protein PsbT	Energy metabolism	Photosynthesis	photosystem II other common subunits
7002_A0958	rluD	15	-0.657894	24	0.0201779	22	-0.105353	22	-0.105353	33	0.47961	26	0.135655	23S rRNA pseudouridine1911/1915/1917 synthase RluD	Translation	tRNA and rRNA base modification	23S rRNA modifcation
7002_A0959		56	0.426533	47	0.173767	41	-0.0232698	26	-0.680382	52	0.319618	28	-0.573467	periplasmic protein	Unknown function	General
7002_A0960		46	0.373815	28	-0.342392	27	-0.39486	29	-0.291766	40	0.172181	43	0.276518	putative glutathione-dependent formaldehyde-activating enzyme	Defense and invasion systems	Detoxification and inactivation
7002_A0961		112	-0.47032	224	0.52968	172	0.14859	164	0.0798771	116	-0.419694	143	-0.117804	protein of unknown function DUF3423	Unknown function	General
7002_A0962		42	-0.222392	66	0.429684	62	0.339486	41	-0.257158	36	-0.444785	47	-0.060121	hypothetical protein	Unknown function	General
7002_A0963		81	-0.747613	119	-0.192645	128	-0.0874628	160	0.234465	172	0.338802	156	0.197939	family S8 non-peptidase homolog	Unknown function	Enzymes of unknown specificity
7002_A0964	pgi	87	-0.736966	156	0.105493	170	0.229482	176	0.279523	135	-0.103093	146	0.00991547	glucose-6-phosphate isomerase Pgi	Carbohydrate metabolism	Glycolysis / Gluconeogenesis	Embden-Meyerhof pathway and Pentose phosphate pathway
7002_A0966		34	-0.393664	42	-0.0888093	63	0.496153	39	-0.195724	45	0.0107264	45	0.0107264	protein of unknown function DUF29	Unknown function	General
7002_A0967		75	0.758499	43	-0.0440552	47	0.0842689	29	-0.612339	29	-0.612339	43	-0.0440552	Uma2 family endonuclease toxin	Defense and invasion systems	General	polymorphic toxins
7002_A0968		82	-0.224904	108	0.172432	104	0.117984	86	-0.156191	121	0.336408	74	-0.373002	hypothetical protein	Unknown function	General
7002_A0970	gpx1	37	-0.293047	26	-0.802061	18	-1.33258	43	-0.0762356	61	0.428237	87	0.940443	NADPH-dependent Gpx-like protein Gpx1	Defense and invasion systems	Detoxification and inactivation	lipid hydroperoxide removal
7002_A0971		29	0.387661	18	-0.300395	17	-0.382857	19	-0.222392	27	0.284568	23	0.053242	NAD-dependent epimerase/dehydratase family protein	Unknown function	Enzymes of unknown specificity
7002_A0972		14	-0.146841	15	-0.0473057	11	-0.494765	10	-0.632268	27	0.800691	16	0.0458037	GDSL-like lipase/acylhydrolase domain-containing protein	Unknown function	Enzymes of unknown specificity
7002_A0973		62	-0.343484	65	-0.275313	79	0.0061002	99	0.331676	56	-0.490326	111	0.496735	protein-tyrosine phosphatase	Regulatory functions	Protein interactions
7002_A0974		31	-0.355659	25	-0.665999	35	-0.180572	54	0.445032	50	0.334001	43	0.116409	pathogenesis-related protein pr-1 precursor	Unknown function	General
7002_A0975	btpA	71	-0.796672	83	-0.57138	134	0.11967	152	0.301509	135	0.130397	165	0.419903	photosystem I biogenesis protein BtpA	Intracellular trafficking_ assembly_ and processing	Enzyme assembly	photosystem I biogenesis
7002_A0976	cysK	89	-0.309991	103	-0.0992244	99	-0.156368	129	0.225502	112	0.02163	130	0.236643	pyridoxyal phosphate-dependent cysteine synthase CysK	Amino acid metabolism	Cysteine and methionine metabolism	cysteine biosynthesis from serine
7002_A0977		125	-0.579824	167	-0.161904	249	0.414394	220	0.235752	179	-0.0617923	181	-0.0457622	TPR repeat-containing protein	Unknown function	General
7002_A0979	rpaB	163	-0.0117532	137	-0.262449	140	-0.231198	178	0.115252	168	0.0318361	200	0.283375	two component signal transduction system response regulator of photosystem I RpaB	Signal transduction	Two-component systems	circadian timiing response system RpaAB-SasA
7002_A0980	recJ	32	-0.16323	32	-0.16323	34	-0.0757675	30	-0.25634	45	0.328623	42	0.229087	single-stranded-DNA-specific exonuclease RecJ	Nucleic acid metabolism	DNA replication_ recombination_ and repair	DNA repair and single strand breaks
7002_A0981	ycf12	2904	-0.831239	3687	-0.486833	5303	0.0375284	7187	0.476109	4961	-0.0586494	6959	0.4296	photosystem II reaction center protein Ycf12	Energy metabolism	Photosynthesis	photosystem II biogenesis
7002_A0982		28	0.0976967	13	-1.00922	22	-0.250227	23	-0.186096	37	0.499795	34	0.377805	Fe-S cluster protein	Unknown function	Enzymes of unknown specificity
7002_A0983		17894	0.922592	16623	0.816297	15984	0.759744	2562	-1.88154	1931	-2.28946	1647	-2.51897	hypothetical protein	Unknown function	General
7002_A0984	pntB	92	-0.342687	131	0.167174	175	0.584963	119	0.0285692	103	-0.179748	80	-0.544321	NAD(P) transhydrogenase beta subunit PntB	Prosthetic groups_ cofactors_ and carriers	Nicotinate and nicotinamide metabolism	NAD(P) biosynthesis common pathway
7002_A0985	pntC	98	-0.714713	145	-0.149514	233	0.534764	185	0.201959	176	0.130009	128	-0.329423	NAD(P) transhydrogenase alpha chain part 2 PntC	Prosthetic groups_ cofactors_ and carriers	Nicotinate and nicotinamide metabolism	NAD(P) biosynthesis common pathway
7002_A0986	pntA	237	-0.739398	421	0.0895347	525	0.408032	458	0.211062	427	0.109951	306	-0.370754	NAD(P) transhydrogenase alpha chain part 1 PntA	Prosthetic groups_ cofactors_ and carriers	Nicotinate and nicotinamide metabolism	NAD(P) biosynthesis
7002_A0987		115	0.668901	64	-0.176589	51	-0.504163	65	-0.154221	63	-0.199309	76	0.0713388	protein of unknown function DUF2808	Unknown function	General
7002_A0988	rpmH	1370	-0.375944	1327	-0.421952	1879	0.079845	2266	0.350028	1460	-0.284152	2365	0.41172	LSU ribosomal protein L34 RpmH	Translation	Ribosomal proteins: synthesis and modification	ribosome large subunit
7002_A0989	rnpA	239	0.553615	189	0.21499	126	-0.369972	136	-0.259789	96	-0.76229	191	0.230177	ribonuclease P RnpA	Nucleic acid metabolism	RNA degradation	5' processing factor
7002_A0990		341	0.493771	225	-0.106075	159	-0.606974	204	-0.247431	220	-0.138497	304	0.328071	uncharacterized protein	Unknown function	General
7002_A0991	yidC	340	0.0170735	267	-0.331621	245	-0.455679	333	-0.0129391	411	0.290677	420	0.321928	membrane protein insertase yidC	Intracellular trafficking_ assembly_ and processing	Protein export_ secretion_ and sorting	Sec protein export system
7002_A0992	jag	340	0.153576	215	-0.507623	237	-0.367072	331	0.114872	300	-0.0269967	411	0.427179	RNA-binding protein Jag	Unknown function	General
7002_A0993	yceD	39	-0.13526	32	-0.420662	30	-0.513771	38	-0.172735	47	0.133927	71	0.729085	protein of unknown function DUF177 YceD	Unknown function	General
7002_A0994	ycf46	21	-0.280108	26	0.0280144	22	-0.212994	24	-0.0874628	35	0.456858	25	-0.0285692	AAA family ATPase Ycf46	Unknown function	Enzymes of unknown specificity
7002_A0995		94	-0.0328762	91	-0.0796704	69	-0.478941	118	0.295178	106	0.140455	99	0.0418916	SH3 domain protein	Unknown function	General
7002_A0996		96	-0.233087	108	-0.063162	141	0.321502	126	0.15923	116	0.0399315	90	-0.326196	two component signal transduction system hybrid histidine kinase with PAS sensory domain	Signal transduction	Two-component systems
7002_A0997		21	0.0584167	21	0.0584167	10	-1.01197	15	-0.42701	37	0.875553	17	-0.246438	two component signal transduction system phosphotransferase	Signal transduction	Two-component systems
7002_A0998	arsA	52	0.00927781	44	-0.23173	49	-0.0764521	60	0.215729	61	0.239575	44	-0.23173	arsenite-activated anion-transporting ATPase ArsA	Transport and binding proteins	Anions	arsenite detoxification system ArsABCR
7002_A0999	menF	76	0.475338	76	0.475338	50	-0.128733	44	-0.313158	32	-0.77259	50	-0.128733	menaquinone-specific isochorismate synthase MenF	Prosthetic groups_ cofactors_ and carriers	Ubiquinone and other terpenoid-quinone biosynthesis	phylloquinone biosynthesis via SEPHCHC
7002_A1001	mrr	19	-0.533432	25	-0.137504	32	0.21864	27	-0.0264722	29	0.0766213	33	0.263034	type IV restriction endonuclease Mrr	Defense and invasion systems	Restriction-modification systems	type IV restriction endonuclease
7002_A1004	trkA	11	-0.415037	7	-1.06711	16	0.125531	19	0.373458	16	0.125531	19	0.373458	K+ transport system NAD-binding component TrkA	Transport and binding proteins	Cations and iron carrying compounds	potassium homeostasis
7002_A1006	purU	21	-0.344648	15	-0.830075	20	-0.415037	28	0.0703893	41	0.620586	35	0.392317	formyltetrahydrofolate deformylase PurU	Prosthetic groups_ cofactors_ and carriers	One carbon pool by folate
7002_A1007	tsaD	22	-0.241008	15	-0.793549	17	-0.612977	24	-0.115477	41	0.657112	37	0.509014	tRNA threonylcarbamoyladenosine modification protein TsaD	Translation	tRNA and rRNA base modification	tRNA N6-threonylcarbamoyladenosine modification
7002_A1008	psaF	3706	0.494617	2807	0.0937834	2284	-0.203683	2349	-0.163199	2350	-0.162585	2286	-0.20242	photosystem I subunit III plastocyanin (cyt c553) docking protein PsaF	Energy metabolism	Photosynthesis	photosystem I main subunits
7002_A1009	psaJ	13633	0.198467	13529	0.187419	13002	0.130098	10850	-0.130941	11758	-0.0149933	8513	-0.480896	photosystem I reaction centre subunit IX PsaJ	Energy metabolism	Photosynthesis	photosystem I other common subunits
7002_A1010	plsY	78	-0.235544	86	-0.0946813	108	0.233941	102	0.151479	95	0.0489096	82	-0.163394	acyl-phosphate glycerol 3-phosphate acyltransferase PlsY	Fatty acid and lipid metabolism	Glycerolipid and glycerophospholid metabolism	1-acylglycerol-3-phosphate biosynthesis_ PlsX/Y pathway
7002_A1011		132	-0.108736	123	-0.210615	136	-0.0656669	153	0.104258	158	0.150651	152	0.0947978	protein of unknown function DUF3086	Unknown function	General
7002_A1012		35	0.466318	12	-1.078	19	-0.415037	22	-0.203533	43	0.7633	21	-0.270648	protein of unknown function DUF3119	Unknown function	General
7002_A1013		26	0.342888	19	-0.109624	14	-0.550197	15	-0.450661	25	0.286304	24	0.22741	RND-type export system HAE1 family permease component	Transport and binding proteins	Unknown substrate	RND-type exporter Rnd1
7002_A1014		37	0.343205	27	-0.111361	20	-0.544321	30	0.040642	21	-0.473931	40	0.455679	periplasmic GerMN domain protein	Unknown function	General
7002_A1015		75	0.123783	84	0.287282	83	0.270004	53	-0.377115	56	-0.297681	62	-0.150839	FHA domain-containing protein	Unknown function	General
7002_A1016		62	-0.682428	79	-0.332844	105	0.0776209	121	0.282239	129	0.374603	101	0.0215869	hypothetical protein	Unknown function	General
7002_A1017		40	-1.70229	94	-0.469627	160	0.297712	164	0.333336	181	0.47563	142	0.125531	uncharacterized protein with a C-terminal Piwi domain	Unknown function	General
7002_A1018	bchH	197	-0.0887546	214	0.0306606	199	-0.0741818	207	-0.0173195	237	0.177937	203	-0.0454705	magnesium chelatase subunit BchH	Prosthetic groups_ cofactors_ and carriers	Porphyrin and chlorophyll metabolism	chlorophyllide a biosynthesis from protoporphyrin IX
7002_A1019		73	0.0847891	47	-0.550447	64	-0.105035	80	0.216893	84	0.287282	65	-0.0826677	hypothetical protein	Unknown function	General
7002_A1020		46	0.148523	36	-0.205114	42	0.017278	32	-0.375039	58	0.482942	35	-0.245756	protein of unknown function DUF3370	Unknown function	General
7002_A1021	lptG	16	-0.196397	18	-0.0264722	14	-0.389042	21	0.19592	21	0.19592	20	0.125531	ABC-type lipopolysaccharide export system permease component LptG	Transport and binding proteins	Carbohydrates_ organic alcohols_ and acids	lipopolysaccharide export system LptABCDEFG
7002_A1022	tktA	708	-0.371336	771	-0.248354	899	-0.026764	1032	0.172286	1092	0.253816	993	0.116709	transketolase TktA	Energy metabolism	Carbon fixation in prokaryotes	Calvin-Benson cycle and Pentose phosphate pathway
7002_A1023	fabF	306	-0.130629	289	-0.213092	290	-0.208108	329	-0.0260735	424	0.339903	372	0.151142	3-oxoacyl-(acyl carrier protein) synthase II FabF	Fatty acid and lipid metabolism	Biosynthesis	fatty acid biosynthesis from acetyl-CoA
7002_A1024	acpP	3435	-0.594683	3562	-0.542306	4908	-0.0798578	6292	0.278526	6536	0.333415	6391	0.301049	acyl carrier protein AcpP	Fatty acid and lipid metabolism	Biosynthesis	fatty acid biosynthesis from acetyl-CoA
7002_A1025	gatA	37	-0.448758	31	-0.704015	34	-0.570749	54	0.096676	57	0.174679	90	0.833642	bifunctional aspartyl-tRNA / glutamyl-tRNA amidotransferase subunit A GatA	Translation	Aminoacyl-tRNA biosynthesis	GatABC aspartyl/glutamyl-tRNA(Asn/Gln) amidotransferase complex
7002_A1026	rplL	1767	-1.74226	3396	-0.799728	4336	-0.4472	9018	0.609243	8383	0.503902	8570	0.53573	LSU ribosomal protein L7/L12 RplL	Translation	Ribosomal proteins: synthesis and modification	ribosome large subunit
7002_A1027	rplJ	1451	-0.989355	1980	-0.540902	2053	-0.488669	3535	0.295307	3608	0.324797	4657	0.692998	LSU ribosomal protein L10 RplJ	Translation	Ribosomal proteins: synthesis and modification	ribosome large subunit
7002_A1028	rplA	1144	-0.0990872	708	-0.791353	849	-0.529338	1325	0.112818	1449	0.241883	1877	0.615254	LSU ribosomal protein L1 RplA	Translation	Ribosomal proteins: synthesis and modification	ribosome large subunit
7002_A1029	rplK	488	-0.718818	494	-0.701188	528	-0.605161	919	0.194365	1089	0.439233	1301	0.69585	LSU ribosomal protein L11 RlpK	Translation	Ribosomal proteins: synthesis and modification	ribosome large subunit
7002_A1030	nusG	754	-0.284977	645	-0.510242	542	-0.761249	889	-0.0473581	1102	0.262511	1580	0.782311	transcription antitermination protein NusG	Transcription	Transcription factors	rRNA transcription factors
7002_A1031	secE	598	-0.349961	552	-0.465438	442	-0.78606	746	-0.0309309	953	0.32237	1282	0.750218	preprotein translocase subunit SecE	Intracellular trafficking_ assembly_ and processing	Protein export_ secretion_ and sorting	Sec protein export system
7002_A1033	rplS	1770	-0.431046	1363	-0.80801	1617	-0.561476	2639	0.145196	3116	0.3849	3813	0.676131	LSU ribosomal protein L19 RplS	Translation	Ribosomal proteins: synthesis and modification	ribosome large subunit
7002_A1034		240	-0.855768	342	-0.344806	337	-0.366054	476	0.132159	549	0.338003	662	0.608029	OprB family carbohydrate-selective porin	Transport and binding proteins	Porins and secretins
7002_A1035		73	-0.861838	146	0.138162	166	0.323377	170	0.357729	111	-0.257246	130	-0.0292943	hypothetical protein	Unknown function	General
7002_A1036	prfA	35	0.129283	28	-0.192645	27	-0.245112	30	-0.0931094	39	0.285402	33	0.0443941	peptide chain release factor 1 PrfA	Translation	Translation factors	release factors
7002_A1037	rpmE	481	-0.88371	603	-0.557589	819	-0.115884	1027	0.210617	1109	0.32144	1286	0.535072	LSU ribosomal protein L31 RpmE	Translation	Ribosomal proteins: synthesis and modification	ribosome large subunit
7002_A1038	rpsI	470	-0.931643	662	-0.437472	747	-0.263195	1066	0.249832	1048	0.225263	1386	0.628552	SSU ribosomal protein S9 RpsI	Translation	Ribosomal proteins: synthesis and modification	ribosome small subunit
7002_A1039	rplM	396	-0.0507098	349	-0.232983	294	-0.480394	423	0.0444474	451	0.136917	548	0.417966	LSU ribosomal protein L13 RplM	Translation	Ribosomal proteins: synthesis and modification	ribosome large subunit
7002_A1040	truA	291	-0.187264	323	-0.0367492	261	-0.344234	316	-0.0683588	376	0.182449	421	0.345537	tRNA pseudouridine38-40 synthase TruA	Translation	tRNA and rRNA base modification	tRNA modification factors - pseudoridine synthases
7002_A1041	rplQ	407	-0.332523	433	-0.243185	400	-0.357552	512	-0.00140819	615	0.263034	708	0.466197	LSU ribosomal protein L17 RplQ	Translation	Ribosomal proteins: synthesis and modification	ribosome large subunit
7002_A1042	rpoA	406	-0.264416	441	-0.145117	365	-0.417999	425	-0.198433	632	0.374029	657	0.429998	DNA-directed RNA polymerase alpha subunit RpoA	Transcription	RNA polymerase	RNA polymerase RpoABCEZ
7002_A1043	rpsK	366	-0.137145	331	-0.282158	283	-0.508187	364	-0.14505	516	0.358382	555	0.463499	SSU ribosomal protein S11 RpsK	Translation	Ribosomal proteins: synthesis and modification	ribosome small subunit
7002_A1044	rpsM	559	-0.274531	453	-0.577868	408	-0.72881	665	-0.0240246	824	0.285265	1148	0.763672	SSU ribosomal protein S13 RpsM	Translation	Ribosomal proteins: synthesis and modification	ribosome small subunit
7002_A1045	infA	149	-0.385694	195	0.00246826	146	-0.415037	166	-0.229823	235	0.271655	277	0.50888	translation initiation factor InfA	Translation	Translation factors	translation initiation
7002_A1046	adk	221	-0.225187	230	-0.1676	199	-0.376465	233	-0.148904	288	0.156835	379	0.552964	adenylate kinase Adk	Nucleic acid metabolism	Purine metabolism	adenosine monophosphate (AMP) biosynthesis from inosine monophosphate (IMP)
7002_A1047	secY	1457	-0.157291	1272	-0.353193	1272	-0.353193	1714	0.0770754	2327	0.518179	1707	0.0711713	preprotein translocase subunit SecY	Intracellular trafficking_ assembly_ and processing	Protein export_ secretion_ and sorting	Sec protein export system
7002_A1048	rplO	996	-0.92798	1479	-0.357576	1740	-0.123111	2075	0.130913	2812	0.569399	2268	0.259223	LSU ribosomal protein L15 RplO	Translation	Ribosomal proteins: synthesis and modification	ribosome large subunit
7002_A1049	rpsE	862	-0.670871	1139	-0.268863	1209	-0.182817	1392	0.0205283	1775	0.371188	1857	0.436343	SSU ribosomal protein S5 RpsE	Translation	Ribosomal proteins: synthesis and modification	ribosome small subunit
7002_A1050	rplR	359	-0.850896	430	-0.590544	482	-0.425847	755	0.221596	765	0.24058	1094	0.756661	LSU ribosomal protein L18 RplR	Translation	Ribosomal proteins: synthesis and modification	ribosome large subunit
7002_A1051	rplF	636	-1.03658	998	-0.38657	1162	-0.167071	1495	0.196464	1650	0.338785	1887	0.532413	LSU ribosomal protein L6 RplF	Translation	Ribosomal proteins: synthesis and modification	ribosome large subunit
7002_A1052	rpsH	509	-0.637835	571	-0.47201	534	-0.568661	766	-0.048156	1115	0.493471	1257	0.666412	SSU ribosomal protein S8 RpsH	Translation	Ribosomal proteins: synthesis and modification	ribosome small subunit
7002_A1053	rplE	280	-0.708345	434	-0.0760767	374	-0.290733	425	-0.106309	644	0.493289	588	0.362044	LSU ribosomal protein L5 RplE	Translation	Ribosomal proteins: synthesis and modification	ribosome large subunit
7002_A1054	rplX	665	-0.549827	766	-0.345837	604	-0.688632	1002	0.0416296	1326	0.445828	1478	0.602393	LSU ribosomal protein L24 RplX	Translation	Ribosomal proteins: synthesis and modification	ribosome large subunit
7002_A1055	rplN	820	-0.297323	917	-0.136025	963	-0.0654108	930	-0.115716	1207	0.260407	1209	0.262796	LSU ribosomal protein L14 RplN	Translation	Ribosomal proteins: synthesis and modification	ribosome large subunit
7002_A1056	rpsQ	582	-0.192335	579	-0.199791	469	-0.503766	560	-0.247928	810	0.284568	990	0.574074	SSU ribosomal protein S17 RpsQ	Translation	Ribosomal proteins: synthesis and modification	ribosome small subunit
7002_A1057	rpmC	579	-0.457089	805	0.0183364	737	-0.108988	692	-0.19988	1003	0.335597	953	0.261824	LSU ribosomal protein L29 RpmC	Translation	Ribosomal proteins: synthesis and modification	ribosome large subunit
7002_A1058	rplP	568	-0.56278	715	-0.230728	806	-0.057891	817	-0.0383347	981	0.225582	1147	0.451123	LSU ribosomal protein L16 RplP	Translation	Ribosomal proteins: synthesis and modification	ribosome large subunit
7002_A1059	rpsC	398	-0.470156	463	-0.251913	510	-0.112428	452	-0.286602	690	0.323672	795	0.52803	SSU ribosomal protein S3 RpsC	Translation	Ribosomal proteins: synthesis and modification	ribosome small subunit
7002_A1060	rplV	435	-0.647345	591	-0.205203	534	-0.351521	606	-0.169043	984	0.530298	938	0.461227	LSU ribosomal protein L22 RplV	Translation	Ribosomal proteins: synthesis and modification	ribosome large subunit
7002_A1061	rpsS	545	-0.388994	647	-0.141485	530	-0.429258	514	-0.473482	965	0.435279	1081	0.599044	SSU ribosomal protein S19 RpsS	Translation	Ribosomal proteins: synthesis and modification	ribosome small subunit
7002_A1062	rplB	794	-0.171136	754	-0.24571	574	-0.639224	801	-0.158473	1126	0.33286	1315	0.556716	LSU ribosomal protein L2 RplB	Translation	Ribosomal proteins: synthesis and modification	ribosome large subunit
7002_A1063	rplW	640	-0.143978	562	-0.33148	390	-0.858576	647	-0.128285	873	0.303931	1131	0.677477	LSU ribosomal protein L23 RplW	Translation	Ribosomal proteins: synthesis and modification	ribosome large subunit
7002_A1064	rplD	548	-0.318765	585	-0.224505	449	-0.606226	609	-0.166499	866	0.341426	1044	0.611108	LSU ribosomal protein L4 RplD	Translation	Ribosomal proteins: synthesis and modification	ribosome large subunit
7002_A1065	rplC	842	-0.18746	678	-0.499995	572	-0.745265	1023	0.0934542	1157	0.271037	1481	0.62722	LSU ribosomal protein L3 RplC	Translation	Ribosomal proteins: synthesis and modification	ribosome large subunit
7002_A1066	pnpA	244	0.160349	215	-0.0221957	188	-0.2158	204	-0.0979633	219	0.00439846	240	0.136502	polynucleotide phosphorylase/polyadenylase PnpA	Nucleic acid metabolism	RNA degradation	tRNA degradation factors
7002_A1067		39	-0.933766	87	0.223775	92	0.304393	76	0.028759	91	0.288626	62	-0.264972	Kef-type K+ transporter NAD-binding component	Transport and binding proteins	Cations and iron carrying compounds
7002_A1068		201	-0.50461	274	-0.0576295	282	-0.0161102	310	0.120463	343	0.266403	301	0.0779581	outer membrane protein	Unknown function	General
7002_A1069		20	-0.744161	25	-0.422233	27	-0.311202	44	0.393342	47	0.4885	38	0.181838	TrkA domain-containing protein	Transport and binding proteins	Unknown substrate
7002_A1070	amt	8	-0.922832	12	-0.33787	11	-0.463401	17	0.164631	24	0.66213	19	0.325095	ammonium permease Amt	Transport and binding proteins	Cations and iron carrying compounds	ammonium uptake
7002_A1071	putA	19	-0.337035	18	-0.415037	25	0.0588937	29	0.273018	30	0.321928	23	-0.0614005	bifunctional proline dehydrogenase / 1-pyrroline-5-carboxylate dehydrogenase PutA	Amino acid metabolism	Arginine and proline metabolism	proline-glutamate interconversion
7002_A1073		22	-1.14543	32	-0.604862	55	0.176498	62	0.349334	62	0.349334	59	0.277781	uncharacterized protein	Defense and invasion systems	Restriction-modification systems	type IV restriction system LlaI
7002_A1075		144	1.57498	68	0.492516	23	-1.07138	14	-1.78759	16	-1.59495	25	-0.95109	protein of unknown function DUF3038	Unknown function	General
7002_A1076		43	1.15325	14	-0.465664	11	-0.813587	10	-0.95109	24	0.311944	14	-0.465664	uncharacterized protein	Unknown function	General
7002_A1077		38	0.058103	30	-0.282934	14	-1.38247	32	-0.189825	44	0.269607	61	0.740913	cyclic nucleotide-binding domain-containing protein	Unknown function	General
7002_A1078		7	-0.440573	6	-0.662965	7	-0.440573	13	0.452512	13	0.452512	11	0.211504	conserved hypothetical membrane protein	Unknown function	General
7002_A1079		55	0.658963	52	0.578043	26	-0.421957	26	-0.421957	13	-1.42196	37	0.0870567	protein of unknown function DUF901	Unknown function	General
7002_A1081		24	0.455679	17	-0.0418202	10	-0.807355	20	0.192645	14	-0.321928	20	0.192645	GNAT family acetyltransferase	Unknown function	Enzymes of unknown specificity
7002_A1082	ygfZ	17	-0.197939	12	-0.70044	12	-0.70044	27	0.469485	22	0.174029	27	0.469485	folate-binding protein YgfZ	Defense and invasion systems	Protein_ prosthetic group_ membrane repair	iron-sulfur cluster repair
7002_A1083		28	-1.28716	53	-0.366597	67	-0.0284284	71	0.0552295	103	0.591983	88	0.364914	LCCL domain-containing protein	Unknown function	General
7002_A1084		109	-0.0731179	119	0.0535155	135	0.235513	103	-0.154802	114	-0.00841224	108	-0.0864148	protein of unknown function DUF212	Unknown function	General
7002_A1085	crtE	82	0.017702	54	-0.584963	71	-0.190103	89	0.135883	85	0.0695409	105	0.374396	geranylgeranyl diphosphate synthase type II CrtE	Terpenoids and polyketides metabolism	Terpenoid backbone biosynthesis	C10-C20 isoprenoid biosynthesis
7002_A1086	trkA	27	0.179979	16	-0.574909	27	0.179979	24	0.0100537	32	0.425091	17	-0.487446	potassium channel protein TrkA	Transport and binding proteins	Cations and iron carrying compounds	potassium homeostasis
7002_A1087		76	-1.08299	160	-0.00898878	261	0.696989	198	0.29844	134	-0.264828	137	-0.232885	transmembrane protein of unknown function DUF445	Unknown function	General
7002_A1088	ccsB	31	-0.0532982	25	-0.363638	21	-0.615177	32	-0.00749454	50	0.636362	34	0.0799683	c-type cytochrome biogenesis protein CcsB	Intracellular trafficking_ assembly_ and processing	Enzyme assembly	c-type cytochrome biogenesis_ system II
7002_A1089	ccdA	44	0.350907	41	0.249028	29	-0.250543	22	-0.649093	35	0.0207586	36	0.0614005	c-type cytochrome biogenesis protein CcdA	Intracellular trafficking_ assembly_ and processing	Enzyme assembly	cytochrome c biogenesis system II
7002_A1090	ansA2	30	-0.673054	42	-0.187627	44	-0.120513	44	-0.120513	69	0.52858	58	0.278037	L-asparaginase II AnsA2	Amino acid metabolism	Alanine_ aspartate and glutamate metabolism	aspartate biosynthesis
7002_A1091	ycf36	33	0.169925	18	-0.704544	25	-0.230613	26	-0.174029	25	-0.230613	49	0.740241	protein of unknown function DUF1230 YCF36	Unknown function	General
7002_A1092	ppib	89	-0.624053	135	-0.0229705	151	0.138619	170	0.309605	122	-0.169049	156	0.185616	periplasmic peptidyl-prolyl cis-trans isomerase B cyclophilin type PpiB	Intracellular trafficking_ assembly_ and processing	Chaperone and folding catalysis
7002_A1093	ycf4	150	-0.483135	237	0.17679	219	0.0628334	229	0.12725	163	-0.363226	260	0.310414	photosystem I assembly protein Ycf4	Intracellular trafficking_ assembly_ and processing	Enzyme assembly	photosystem I biogenesis
7002_A1094	sdhB	123	-1.2182	285	-0.00589371	364	0.347083	389	0.442915	283	-0.0160536	273	-0.0679547	succinate dehydrogenase iron-sulfur subunit SdhB	Energy metabolism	Oxidative phosphorylation	TCA cycle second carbon oxidation
7002_A1095	calA	773	-0.363745	728	-0.450275	840	-0.243824	1129	0.18276	900	-0.144288	1598	0.683982	transcriptional repressor CalA	Regulatory functions	DNA interactions
7002_A1096	ecaA	6	-0.830075	9	-0.245112	14	0.392317	12	0.169925	16	0.584963	7	-0.607683	periplasmic alpha carbonic anhydrase EcaA	Energy metabolism	Carbon fixation in prokaryotes	CO2 uptake_ carboxysome
7002_A1097	petC-III	20	-0.0817941	13	-0.703282	9	-1.2338	23	0.11984	23	0.11984	39	0.88168	ubiquinol-cytochrome c reductase cytochrome c1 subunit PetC-III	Energy metabolism	Photosynthesis	plastoquinol—plastocyanin reductase (cytochrome b6-f complex)
7002_A1098	pabB	10	0.206451	6	-0.530515	8	-0.115477	5	-0.793549	18	1.05445	5	-0.793549	aminodeoxychorismate synthase aminase subunit PabB	Prosthetic groups_ cofactors_ and carriers	Folate biosynthesis	para-aminobenzoic acid (PABA) biosynthesis from chorismate
7002_A1099		8	-0.624491	10	-0.302563	11	-0.165059	14	0.182864	19	0.623437	12	-0.0395284	hypothetical protein	Unknown function	General
7002_A1100	menG	39	0.142444	24	-0.557995	27	-0.38807	33	-0.0985638	39	0.142444	50	0.500898	2-heptaprenyl-1_4-naphthoquinone methyltransferase MenG	Prosthetic groups_ cofactors_ and carriers	Ubiquinone and other terpenoid-quinone biosynthesis	phylloquinone biosynthesis via SEPHCHC
7002_A1101	pppA	79	0.274033	61	-0.09901	54	-0.27486	64	-0.0297473	80	0.292181	54	-0.27486	serine/threonine protein phosphatase PppA	Regulatory functions	Protein interactions
7002_A1103		54	-0.524336	87	0.16372	105	0.435022	78	0.00617857	79	0.0245571	63	-0.301944	acyltransferase domain-containing protein	Unknown function	Enzymes of unknown specificity
7002_A1105	murA	723	0.560723	470	-0.0606116	362	-0.437283	421	-0.219452	495	0.0141561	470	-0.0606116	UDP-N-acetylglucosamine 1-carboxyvinyltransferase MurA	Glycan biosynthesis and metabolism	Peptidoglycan metabolism	peptidoglycan biosynthesis
7002_A1107	spoU	135	-0.0678426	80	-0.82273	81	-0.804808	130	-0.12229	225	0.669123	198	0.484698	RNA methyltransferase SpoU	Translation	tRNA and rRNA base modification	tRNA modification factors - methyltransferases
7002_A1108	prxQ-B1	12	-0.353637	9	-0.768674	12	-0.353637	16	0.0614005	22	0.520832	21	0.453718	BCP-A family peroxiredoxin PrxQ-B1	Defense and invasion systems	Detoxification and inactivation	peroxide detoxification
7002_A1109	speB	11	-0.813587	12	-0.688056	8	-1.27302	16	-0.273018	34	0.814444	35	0.856265	agmatinase SpeB	Amino acid metabolism	Arginine and proline metabolism	putrescine biosynthesis from arginine utilizing agmatinase
7002_A1110		11	-0.540568	17	0.0874628	10	-0.678072	16	0	31	0.954196	11	-0.540568	two component signal transduction system response regulator	Signal transduction	Two-component systems
7002_A1111	cph1	26	0.598902	16	-0.101538	14	-0.294183	12	-0.516576	22	0.357894	13	-0.401098	class II cyanobacteriochrome Cph1	Regulatory functions	General	light sensing
7002_A1112	gidA	23	-0.31774	19	-0.593375	23	-0.31774	26	-0.140863	45	0.650551	36	0.328623	tRNA uridine 5-carboxymethylaminomethyl modification enzyme GidA	Translation	tRNA and rRNA base modification	tRNA modification factors
7002_A1113	ubiD	14	-0.440573	11	-0.788496	14	-0.440573	14	-0.440573	35	0.881356	26	0.452512	3-octaprenyl-4-hydroxybenzoate carboxy-lyase UbiD	Prosthetic groups_ cofactors_ and carriers	Ubiquinone and other terpenoid-quinone biosynthesis	plastoquinone 9 biosynthesis
7002_A1114		196	-0.780467	318	-0.0822941	431	0.356367	335	-0.00715979	378	0.167065	362	0.104669	hypothetical lipoprotein	Unknown function	General
7002_A1115		282	-0.555677	417	0.00867528	498	0.264774	440	0.0861314	408	-0.0228029	442	0.0926743	protein of unknown function DUF2513	Unknown function	General
7002_A1116		83	0.287577	81	0.252387	90	0.40439	41	-0.729911	55	-0.306103	58	-0.229482	Uma2 family endonuclease toxin	Defense and invasion systems	General	polymorphic toxins
7002_A1117	rffM	141	0.36257	146	0.412843	144	0.392944	96	-0.192019	62	-0.822785	69	-0.668457	UDP-N-acetyl-D-mannosaminuronic acid transferase RffM	Glycan biosynthesis and metabolism	Polysacharide and lipopolysaccharide metabolism	polysaccharide biosynthesis
7002_A1118	smc	19	0.309328	15	-0.0317089	16	0.0614005	11	-0.479168	19	0.309328	12	-0.353637	chromosome segregation protein SMC	Cell structure_ growth_ and death	Cell division	SMC-ScpA-ScpB complex
7002_A1119	yqeG	62	-0.474862	60	-0.522167	59	-0.546415	105	0.285188	127	0.559627	104	0.271382	HAD superfamily phosphatase YqeG	Unknown function	Enzymes of unknown specificity
7002_A1120		11	-0.510195	15	-0.0627358	7	-1.16227	12	-0.384664	26	0.730813	23	0.553936	UbiE/COQ5 family methyltransferase	Prosthetic groups_ cofactors_ and carriers	Ubiquinone and other terpenoid-quinone biosynthesis	plastoquinone 9 biosynthesis
7002_A1121	pixD	9	0.432959	3	-1.152	1	-2.73697	2	-1.73697	9	0.432959	16	1.26303	flavin-binding BLUF protein PixD	Signal transduction	General	pixDE light intensity sensor
7002_A1122		16	-0.5025	22	-0.0430687	14	-0.695145	27	0.252387	24	0.0824622	33	0.541894	protein of unknown function DUF1092	Unknown function	General
7002_A1123	hslO	27	-0.511899	38	-0.018859	44	0.192645	44	0.192645	28	-0.459432	50	0.37707	molecular chaperone Hsp33 HslO	Intracellular trafficking_ assembly_ and processing	Chaperone and folding catalysis
7002_A1124		42	0.0289127	51	0.309021	50	0.280451	40	-0.0414766	38	-0.115477	26	-0.662965	FHA domain protein	Unknown function	General
7002_A1125		128	0.447971	108	0.202859	97	0.0478842	94	0.00256024	49	-0.937319	87	-0.109085	membrane protein	Unknown function	General
7002_A1126	pdhD	139	-0.2862	130	-0.382774	124	-0.450945	178	0.070592	227	0.421407	219	0.369646	dihydrolipoamide dehydrogenase PdhD	Carbohydrate metabolism	Pyruvate metabolism	pyruvate dehydrogenase complex PdhABCD-AceE
7002_A1127		21	0.0703893	24	0.263034	28	0.485427	7	-1.51457	15	-0.415037	25	0.321928	hypothetical protein	Unknown function	General
7002_A1128		135	-0.740168	237	0.0717596	229	0.0222202	303	0.42619	193	-0.224527	256	0.183016	hypothetical protein	Unknown function	General
7002_A1129		46	0.053242	36	-0.300395	30	-0.563429	44	-0.0108883	63	0.50696	47	0.0842689	protein of unknown function DUF58	Unknown function	General
7002_A1130	argJ	79	0.154034	53	-0.421827	58	-0.291766	71	0	97	0.450166	68	-0.0622843	bifunctional ornithine acetyltransferase / N-acetylglutamate synthase protein ArgJ	Amino acid metabolism	Arginine and proline metabolism	ornithine biosynthesis from glutamate_ acetylated branch
7002_A1131	sppA1	25	-0.578536	33	-0.177998	43	0.203872	44	0.237039	44	0.237039	35	-0.0931094	signal peptide peptidase SppA1	Intracellular trafficking_ assembly_ and processing	Peptidases	signal recognition system
7002_A1132	idi	24	-1.1062	40	-0.369234	59	0.191481	74	0.518291	56	0.116193	57	0.141728	FMN-dependent isopentenyl-diphosphate delta-isomerase Idi	Terpenoids and polyketides metabolism	Carotenoid metabolism	lycopene biosynthesis from isopentyl pyrophosphate (IPP)
7002_A1133		39	-0.387023	47	-0.117836	46	-0.148863	57	0.160465	47	-0.117836	70	0.456858	protein of unknown function DUF91	Unknown function	General
7002_A1134		102	-1.31247	272	0.10257	400	0.658963	294	0.214779	247	-0.0365259	205	-0.305413	hypothetical protein	Unknown function	General
7002_A1135		131	-1.06109	289	0.0804081	272	-0.00705476	363	0.409308	293	0.100239	292	0.095307	SAM-dependent enzyme	Unknown function	Enzymes of unknown specificity
7002_A1136		185	-1.06667	480	0.308838	539	0.476089	476	0.296765	275	-0.494765	370	-0.066671	hypothetical protein	Unknown function	General
7002_A1137		213	-0.293196	357	0.451874	351	0.427421	219	-0.253119	222	-0.23349	204	-0.355481	capsular polysaccharide biosynthesis protein	Glycan biosynthesis and metabolism	Polysacharide and lipopolysaccharide metabolism	polysaccharide biosynthesis
7002_A1138		204	0.055264	266	0.438121	223	0.183739	172	-0.190897	169	-0.216282	144	-0.447236	phosphotransferase enzyme family	Unknown function	Enzymes of unknown specificity
7002_A1139		156	-0.612443	277	0.215897	445	0.899816	224	-0.0904905	155	-0.621721	174	-0.454902	hypothetical protein	Unknown function	General
7002_A1140		172	-0.885105	328	0.0461821	436	0.456814	406	0.353966	248	-0.357174	316	-0.00758916	radical SAM domain-containing protein	Unknown function	Enzymes of unknown specificity
7002_A1141		439	-1.55116	1073	-0.261801	1695	0.397834	1924	0.580657	1224	-0.0718479	1364	0.0843922	methyltransferase FkbM family protein	Unknown function	Enzymes of unknown specificity
7002_A1142		209	0.0408392	181	-0.166674	182	-0.158725	193	-0.0740629	288	0.503405	166	-0.29148	sodium:solute symporter	Transport and binding proteins	Cations and iron carrying compounds
7002_A1143	ndhN	368	0.242018	233	-0.417358	235	-0.405027	314	0.013077	284	-0.131797	433	0.47668	NADH-plastoquinone oxidoreductase subunit NdhN	Energy metabolism	Oxidative phosphorylation	NAD(P)H:quinone oxidoreductase (complex I) NdhABCDEFGHIJKLMNOPQS
7002_A1145		145	0.739732	122	0.49056	101	0.218034	56	-0.632822	47	-0.885588	50	-0.796321	putative lipoprotein	Unknown function	General
7002_A1146	aroB	40	0.152003	38	0.0780025	39	0.115477	26	-0.469485	38	0.0780025	35	-0.040642	3-dehydroquinate synthase AroB	Amino acid metabolism	Phenylalanine_ tyrosine and tryptophan biosynthesis	chorismate biosynthesis via shikimate
7002_A1147	gshB	39	-0.163058	30	-0.54157	30	-0.54157	39	-0.163058	51	0.223965	73	0.741364	glutathione synthase GshB	Metabolism of other amino acids and amines	Glutathione metabolism	glutathione biosynthesis
7002_A1148		42	-0.461512	46	-0.330267	57	-0.0209393	54	-0.0989418	87	0.589114	61	0.076908	hypothetical protein	Unknown function	General
7002_A1149		1	-2.70044	5	-0.378512	2	-1.70044	4	-0.70044	21	1.69188	6	-0.115477	YiaAB transporter domain protein	Transport and binding proteins	Unknown substrate
7002_A1150	glmS	40	0.152003	28	-0.36257	22	-0.710493	35	-0.040642	50	0.473931	41	0.187627	glutamine--fructose-6-phosphate transaminase (isomerizing) GlmS	Carbohydrate metabolism	Amino sugar and nucleotide sugar metabolism	UDP-N-acetylglucosamine biosynthesis from fructose-6-phosphate
7002_A1151		28	0.252766	29	0.303392	19	-0.306661	16	-0.554589	30	0.352302	19	-0.306661	protein of unknown function DUF3172	Unknown function	General
7002_A1152		42	0.415037	35	0.152003	31	-0.0230836	36	0.192645	17	-0.889817	28	-0.169925	protein of unknown function DUF86	Unknown function	General
7002_A1153		4	-1.36923	7	-0.561879	15	0.537657	8	-0.369234	19	0.878694	9	-0.199309	phosphoglycerate mutase family protein	Unknown function	Enzymes of unknown specificity
7002_A1154		51	1.06756	20	-0.282934	18	-0.434937	12	-1.0199	22	-0.14543	23	-0.0813001	putative lysine decarboxylase	Unknown function	Enzymes of unknown specificity
7002_A1157		31	0.573375	31	0.573375	20	-0.0588937	20	-0.0588937	11	-0.92139	12	-0.795859	hypothetical protein	Unknown function	General
7002_A1158		22	0.915111	12	0.040642	4	-1.54432	9	-0.374396	12	0.040642	11	-0.0848889	Cof subfamily of IIB subfamily of haloacid dehalogenase superfamily	Unknown function	Enzymes of unknown specificity
7002_A1159	ldcC	9	-0.511899	13	0.0186157	15	0.225067	13	0.0186157	18	0.488101	9	-0.511899	lysine decarboxylase LdcC	Amino acid metabolism	Lysine degradation	cadaverine biosynthesis
7002_A1160	cyoE	49	-0.604459	86	0.207096	82	0.138383	80	0.10276	91	0.288626	59	-0.336525	protoheme IX farnesyltransferase cyoE	Prosthetic groups_ cofactors_ and carriers	Porphyrin and chlorophyll metabolism	heme O biosynthesis from protoporphyrin IX
7002_A1161	cox15	88	-0.179608	112	0.168316	105	0.0752063	97	-0.0391263	101	0.0191723	95	-0.0691836	cytochrome c oxidase assembly protein subunit Cox15	Intracellular trafficking_ assembly_ and processing	Enzyme assembly	heme A biosynthesis from heme O
7002_A1162	coxB	66	-0.653732	115	0.147364	119	0.196692	114	0.134764	118	0.184517	91	-0.190331	aa3-type cytochrome c oxidase subunit II CoxB	Energy metabolism	Oxidative phosphorylation	cytochrome c oxidase_ mitochondrial_ caa3-type CoxABCD
7002_A1163	coxA	43	-0.118056	57	0.288569	61	0.386417	38	-0.296393	50	0.0995357	31	-0.590124	aa3-type cytochrome c oxidase subunit I CoxA	Energy metabolism	Oxidative phosphorylation	cytochrome c oxidase_ mitochondrial_ caa3-type CoxABCD
7002_A1164	coxC	277	0.413302	194	-0.100527	181	-0.200594	187	-0.153545	233	0.163746	176	-0.241008	aa3-type cytochrome c oxidase subunit III CoxC	Energy metabolism	Oxidative phosphorylation	cytochrome c oxidase_ mitochondrial_ caa3-type CoxABCD
7002_A1165		277	-0.194597	303	-0.065165	366	0.207361	342	0.109513	301	-0.0747194	313	-0.0183202	toxin-antitoxin system UPF0150 family toxin	Cell structure_ growth_ and death	Toxin-antitoxin systems	toxin-antitoxin system 6
7002_A1166	ispF	25	0.514573	14	-0.321928	5	-1.80735	10	-0.807355	25	0.514573	26	0.571157	2-C-methyl-D-erythritol 2_4-cyclodiphosphate synthase IspF	Terpenoids and polyketides metabolism	Terpenoid backbone biosynthesis	IPP biosynthesis via deoxyxylulose
7002_A1167		16	-0.0443941	16	-0.0443941	13	-0.343954	15	-0.137504	22	0.415037	17	0.0430687	hypothetical protein	Unknown function	General
7002_A1168		64	0.313499	59	0.196143	43	-0.260236	41	-0.328949	49	-0.0717907	53	0.0414199	uncharacterized beta barrel protein	Unknown function	General
7002_A1169		74	0.355624	55	-0.0724696	40	-0.531901	47	-0.299241	61	0.076908	70	0.275454	single-stranded DNA-binding protein	Nucleic acid metabolism	DNA replication_ recombination_ and repair	DNA replication
7002_A1170	mnmE	94	-0.382049	104	-0.236198	125	0.0291463	135	0.140178	154	0.330149	123	0.00587657	tRNA modification GTPase MnmE	Translation	tRNA and rRNA base modification	tRNA modification factors - methyltransferases
7002_A1171		20	-0.273018	19	-0.347019	17	-0.507484	22	-0.135515	44	0.864485	23	-0.0713846	nitrate/sulfonate/bicarbonate ABC transport system substrate-binding component	Transport and binding proteins	Anions	sulfonate/bicarbonate
7002_A1172	dxs	191	0.216947	165	0.00584088	172	0.0657834	146	-0.170657	161	-0.0295645	151	-0.122077	1-deoxy-D-xylulose-5-phosphate synthase Dxs	Terpenoids and polyketides metabolism	Terpenoid backbone biosynthesis	IPP biosynthesis via deoxyxylulose
7002_A1173	ols	73	-0.0163758	77	0.0605862	78	0.0792018	67	-0.140111	81	0.13365	67	-0.140111	olefin synthase Ols	Fatty acid and lipid metabolism	General	olefin biosynthesis
7002_A1174		84	0.396079	57	-0.163348	55	-0.214878	53	-0.268318	58	-0.138257	76	0.251689	alpha/beta hydrolase fold protein	Unknown function	Enzymes of unknown specificity
7002_A1175	yidD	45	0.916944	32	0.425091	19	-0.326981	12	-0.989946	24	0.0100537	11	-1.11548	membrane protein insertion efficiency factor YidD	Intracellular trafficking_ assembly_ and processing	Protein export_ secretion_ and sorting	Sec protein export system
7002_A1176	ftsH1	91	0.129861	90	0.11392	91	0.129861	88	0.0814981	64	-0.377934	75	-0.149115	ATP-dependent metalloprotease controlling Fur FtsH1	Intracellular trafficking_ assembly_ and processing	Peptidases	FtsH1-FtsH3 regulating Fur
7002_A1177	mscS	13	-0.0365259	14	0.0703893	11	-0.277534	15	0.169925	16	0.263034	11	-0.277534	small conductance mechanosensitive channel MscS	Transport and binding proteins	Unknown substrate
7002_A1178		25	0.0892673	22	-0.0951572	19	-0.306661	22	-0.0951572	21	-0.162271	32	0.445411	S-layer like protein	Unknown function	General
7002_A1179		323	-0.236362	492	0.370762	507	0.414089	384	0.0132099	301	-0.338133	276	-0.463228	lipoprotein	Unknown function	General
7002_A1180		2675	1.74297	861	0.107517	557	-0.520819	294	-1.44268	207	-1.94887	201	-1.9913	protein of unknown function DUF1257	Unknown function	General	Stress response
7002_A1181		255	1.04599	155	0.327757	118	-0.0657242	81	-0.608517	70	-0.819084	62	-0.994171	ATPase AAA family Ycf46-like	Unknown function	General	Stress response
7002_A1182		1350	1.5009	494	0.0505218	325	-0.55355	277	-0.784103	254	-0.909161	162	-1.558	hypothetical protein	Unknown function	General	Stress response
7002_A1183		83	-0.393145	79	-0.464404	97	-0.168271	110	0.0131754	155	0.50794	130	0.254183	signal transduction protein with FIST sensory domain	Signal transduction	General
7002_A1184	rlmI	17	0.246161	12	-0.25634	9	-0.671377	13	-0.140863	20	0.480626	15	0.0655883	23S rRNA (cytosine1962-C5)-methyltransferase RlmI	Translation	tRNA and rRNA base modification	23S rRNA modification
7002_A1185		68	-0.651755	100	-0.0953619	102	-0.0667927	112	0.0681369	139	0.379723	120	0.167673	toxin-antitoxin system PIN family toxin	Cell structure_ growth_ and death	Toxin-antitoxin systems	toxin-antitoxin system 7
7002_A1186	gltS	36	0.0614005	30	-0.201634	29	-0.250543	34	-0.0210616	51	0.563901	27	-0.353637	Na:glutamate symporter GltS	Transport and binding proteins	Amino acids_ peptides and amines	glutamate salvage
7002_A1187		24	0.204141	22	0.0786098	23	0.14274	17	-0.293359	26	0.319618	13	-0.680382	hypothetical protein	Unknown function	General
7002_A1188	aquIB	154	0.110282	117	-0.28614	128	-0.156504	161	0.174412	133	-0.101222	163	0.192224	CYCGRG deoxycytidylate methyltransferase beta subunit AquIB	Defense and invasion systems	Restriction-modification systems	type II restriction-modification system Aqul
7002_A1190		29	0.139163	31	0.235378	26	-0.0183785	20	-0.39689	28	0.0885367	24	-0.133856	peptidase U32 family	Intracellular trafficking_ assembly_ and processing	Peptidases
7002_A1191		28	-0.63005	49	0.177305	52	0.263034	40	-0.115477	54	0.317482	37	-0.227952	hypothetical protein	Unknown function	General
7002_A1192	hemD-cobA	17	-0.436099	17	-0.436099	17	-0.436099	22	-0.0641303	22	-0.0641303	43	0.902703	bifunctional uroporphyrin-III synthase / uroporphyrin-III methyltransferase HemD-CobA	Prosthetic groups_ cofactors_ and carriers	Porphyrin and chlorophyll metabolism	uroporhyrinogen III biosynthesis from 5-aminolevulinate
7002_A1193	clpR	154	0.0573332	114	-0.376563	129	-0.198226	136	-0.121991	160	0.112475	195	0.397877	ClpP3 protease chaperone ClpR	Intracellular trafficking_ assembly_ and processing	Peptidases	ClpP1-ClpP2-ClpX proteolytic complex
7002_A1194	clpP3	444	-0.23349	320	-0.705978	300	-0.799087	616	0.238881	755	0.532427	697	0.417109	ATP-dependent protease ClpP3	Intracellular trafficking_ assembly_ and processing	Peptidases	ClpP1-ClpP2-ClpX proteolytic complex
7002_A1196	trxC	74	-0.38051	102	0.0824622	89	-0.11423	119	0.304855	85	-0.180572	109	0.178221	thioredoxin TrxC	Defense and invasion systems	Detoxification and inactivation	thiol redox pathways thioreoxin system
7002_A1198	rbcR	133	0.220285	108	-0.0801102	122	0.0957397	112	-0.0276428	94	-0.280409	116	0.0229833	transcriptional regulator of RuBisCO operon RbcR	Regulatory functions	DNA interactions	photorespiration (oxidative C2 cycle)
7002_A1199		87	0.416881	63	-0.0487824	74	0.183391	68	0.0614005	59	-0.143419	40	-0.704134	protein of unknown function DUF2396	Unknown function	General
7002_A1200	queA	34	-0.0554951	36	0.026967	30	-0.236067	29	-0.284977	47	0.411631	36	0.026967	S-adenosylmethionine:tRNA ribosyltransferase-isomerase QueA	Translation	tRNA and rRNA base modification	queuosine (Q-tRNA) biosynthesis from preQ0
7002_A1201		6	-1.58496	15	-0.263034	17	-0.0824622	22	0.289507	30	0.736966	18	0	TldD/PmbA family peptidase U62 modulator of DNA gyrase	Intracellular trafficking_ assembly_ and processing	Peptidases	cytoplasmic protease
7002_A1202	sigB	231	0.899493	127	0.0364288	92	-0.428694	80	-0.630328	88	-0.492824	125	0.0135284	group 2 RNA polymerase sigma-70 subunit SigB	Transcription	Transcription factors	RNA polymerase sigma factors
7002_A1203	dapL1	227	-0.166862	221	-0.205508	200	-0.349554	272	0.0940527	276	0.115114	333	0.385968	LL-diaminopimelate aminotransferase DapL1	Amino acid metabolism	Lysine biosynthesis	lysine biosynthesis via diaminopimelate (DAP)
7002_A1204		42	0.17638	43	0.210327	42	0.17638	38	0.0319901	36	-0.0460124	22	-0.756506	protein of unknown function DUF676	Unknown function	General
7002_A1205		110	0.611435	96	0.415037	110	0.611435	54	-0.415037	29	-1.31194	33	-1.12553	hypothetical protein	Unknown function	General
7002_A1206	pyrE	17	-0.327575	14	-0.607683	15	-0.508147	16	-0.415037	26	0.285402	40	0.906891	orotate phosphoribosyltransferase PyrE	Nucleic acid metabolism	Pyrimidine metabolism	uridine monophosphate biosynthesis from glutamine
7002_A1207		377	0.392676	250	-0.19996	261	-0.137838	273	-0.0729873	275	-0.0624567	287	-0.000837559	uncharacterized protein	Unknown function	General
7002_A1209		38	-0.520257	74	0.441269	69	0.34034	50	-0.124328	46	-0.244622	50	-0.124328	uncharacterized protein	Unknown function	General
7002_A1210		29	-0.0408723	34	0.18861	33	0.145541	29	-0.0408723	25	-0.254997	29	-0.0408723	transporter with N-terminal DUF21 domain_ CBS_ and CorC domains	Transport and binding proteins	Unknown substrate
7002_A1211		119	0.0285692	118	0.0163944	134	0.199841	146	0.323576	78	-0.580846	105	-0.152003	uncharacterized protein	Unknown function	General
7002_A1212	pilT	68	0.0285692	70	0.0703893	69	0.0496308	74	0.15056	60	-0.152003	59	-0.176251	pilus retraction protein PilT	Cell motility and adherance	Surface structures and assembly platforms	T2bSS type IVa pilus complex
7002_A1213		1391	0.0288077	2371	0.798181	2006	0.557007	1123	-0.279957	625	-1.12539	665	-1.03589	hypothetical protein	Unknown function	General
7002_A1214	wecB	63	0.735694	28	-0.434231	29	-0.383605	35	-0.112303	35	-0.112303	37	-0.0321326	UDP-N-acetylglucosamine 2-epimerase WecB	Carbohydrate metabolism	Amino sugar and nucleotide sugar metabolism	biosynthesis of UDP-N-acetyl-D-mannosamine (UDP-mannAc)
7002_A1215		20	0.0867116	15	-0.328326	14	-0.427862	18	-0.0652915	30	0.671674	16	-0.235216	hypothetical protein	Unknown function	General
7002_A1216	valS	70	-0.693022	82	-0.464753	102	-0.14988	143	0.337566	150	0.406513	132	0.222089	valyl-tRNA synthetase ValS	Translation	Transfer RNA biogenesis	tRNA aminoacylation
7002_A1217		83	0.228683	73	0.043468	86	0.279908	58	-0.288376	59	-0.263713	66	-0.101962	uncharacterized protein	Unknown function	General
7002_A1218	ftsW	69	-0.123497	87	0.210922	88	0.22741	79	0.0717596	65	-0.209653	63	-0.254741	cell division protein FtsW	Transport and binding proteins	Carbohydrates_ organic alcohols_ and acids	lipid-linked murein precursor export
7002_A1219		515	-0.527171	855	0.204181	1076	0.535863	824	0.150901	684	-0.117747	499	-0.572703	PedR controlled uncharacterized protein	Unknown function	General
7002_A1220	rfrM	70	0.2144	77	0.351903	95	0.654972	48	-0.329921	37	-0.70543	35	-0.7856	pentapeptide repeat protein RfrM	Unknown function	General
7002_A1221		46	-0.00521771	58	0.329201	57	0.30411	34	-0.441317	45	-0.0369266	37	-0.319326	hypothetical protein	Unknown function	General
7002_A1222		39	0.270452	37	0.194503	33	0.0294438	26	-0.314511	35	0.114333	24	-0.429988	NmrA family protein	Regulatory functions	Protein interactions
7002_A1223		9	-0.374396	16	0.455679	11	-0.0848889	8	-0.544321	21	0.847997	5	-1.22239	protein of unknown function DUF985	Unknown function	General
7002_A1224		59	-1.5338	228	0.416444	289	0.75848	223	0.384454	96	-0.831483	130	-0.394078	two component signal transduction system response regulator	Signal transduction	Two-component systems
7002_A1225	tatC	41	0.418953	31	0.0155969	19	-0.690672	29	-0.0806185	26	-0.23816	38	0.309328	sec-independent protein translocase protein TatC	Intracellular trafficking_ assembly_ and processing	Protein export_ secretion_ and sorting	twin-arginine protein export system TatABCE
7002_A1226		9	-1.22239	23	0.131245	20	-0.0703893	18	-0.222392	32	0.607683	24	0.192645	protein of unknown function DUF589	Unknown function	General
7002_A1227		74	-0.255433	85	-0.0554951	100	0.17897	79	-0.161105	98	0.149824	94	0.0897028	ATPase of AAA+ class	Unknown function	General
7002_A1228	ppa	110	-1.39273	146	-0.984269	193	-0.581636	360	0.31776	384	0.410869	540	0.902722	inorganic pyrophosphatase Ppa	Energy metabolism	Oxidative phosphorylation	phosphate homeostasis
7002_A1229		375	0.151291	395	0.226253	430	0.348737	313	-0.109437	254	-0.410771	259	-0.382648	TetR family transcriptional regulator	Regulatory functions	DNA interactions
7002_A1230		49	-0.497295	76	0.135922	130	0.910363	55	-0.330645	66	-0.0676109	39	-0.826603	hypothetical protein	Unknown function	General
7002_A1233		1890	-0.422461	1407	-0.848225	1967	-0.36485	3198	0.336323	3450	0.445749	3286	0.375485	hypothetical lipoprotein	Unknown function	General
7002_A1234		16	-0.156504	10	-0.834576	17	-0.0690416	19	0.091423	24	0.428458	21	0.235813	membrane protein of unknown function UPF0060	Unknown function	General
7002_A1235	ygfA	19	0.49304	11	-0.295456	13	-0.0544478	17	0.332575	9	-0.584963	12	-0.169925	5-formyltetrahydrofolate cyclo-ligase YgfA	Prosthetic groups_ cofactors_ and carriers	One carbon pool by folate	6S RNA (eubacterial RNA polymerase regulator)
7002_A1237		266	1.76066	114	0.538269	11	-2.83519	13	-2.59418	30	-1.38773	37	-1.08517	hypothetical protein	Unknown function	General
7002_A1239		652	0.188857	500	-0.194087	449	-0.3493	656	0.197681	454	-0.333323	721	0.333984	4Fe-4S type iron-sulfur protein	Unknown function	Enzymes of unknown specificity
7002_A1240		170	0.663437	81	-0.406104	94	-0.191366	108	0.00893312	100	-0.102098	91	-0.23816	hypothetical protein	Unknown function	General
7002_A1241		57	0.616953	41	0.141615	27	-0.46105	38	0.0319901	27	-0.46105	33	-0.171543	protein of unknown function DUF2301	Unknown function	General
7002_A1242		32	-0.0588937	21	-0.666576	26	-0.358454	34	0.0285692	62	0.895303	25	-0.415037	L-threonylcarbamoyladenylate synthase TsaC	Translation	tRNA and rRNA base modification	tRNA N6-threonylcarbamoyladenosine modification
7002_A1243	nikL	36	0.303676	33	0.178146	11	-1.40682	22	-0.406817	33	0.178146	40	0.455679	ECF-type Co2+/Ni2+ uptake system accessory component NikL	Transport and binding proteins	Cations and iron carrying compounds	nickel uptake system CibKL
7002_A1244	trxA	18	0.667425	9	-0.332575	5	-1.18057	10	-0.180572	19	0.745427	7	-0.695145	periplasmic thioredoxin TrxA	Regulatory functions	Protein interactions	thiol redox system periplasmic thioreoxin system
7002_A1245	rimM	8	-0.415037	2	-2.41504	3	-1.83007	12	0.169925	20	0.906891	19	0.83289	16S rRNA processing protein RimM	Translation	Ribosomal proteins: synthesis and modification	ribosomal protein modification factors
7002_A1246	serA	716	0.16678	663	0.0558294	630	-0.0178277	603	-0.0810215	649	0.025039	566	-0.172377	D-3-phosphoglycerate dehydrogenase SerA	Amino acid metabolism	Glycine_ serine and threonine metabolism	serine biosynthesis
7002_A1247	prmA	49	-0.0387324	57	0.179448	40	-0.331514	55	0.127917	50	-0.00958605	51	0.0189831	50S ribosomal protein L11 methyltransferase PrmA	Translation	Ribosomal proteins: synthesis and modification	ribosomal protein modification factors
7002_A1248	cruE	25	-0.400538	26	-0.343954	36	0.125531	36	0.125531	39	0.241008	36	0.125531	bifunctional beta-carotene desaturase/methyltransferase CruE	Terpenoids and polyketides metabolism	Carotenoid metabolism	carotenoid biosynthesis
7002_A1250	menE	7	-1.5025	17	-0.222392	19	-0.0619277	25	0.334001	31	0.644341	20	0.0120728	O-succinylbenzoic acid--CoA ligase MenE	Prosthetic groups_ cofactors_ and carriers	Ubiquinone and other terpenoid-quinone biosynthesis	phylloquinone biosynthesis via SEPHCHC
7002_A1251		53	0.955331	26	-0.0721498	16	-0.77259	16	-0.77259	22	-0.313158	31	0.181607	GDSL-like lipase/acylhydrolase	Unknown function	Enzymes of unknown specificity
7002_A1253		42	0.430385	29	-0.103951	42	0.430385	22	-0.5025	26	-0.261492	26	-0.261492	hypothetical protein	Unknown function	General
7002_A1257		145	-0.559309	193	-0.146761	234	0.131147	284	0.410529	205	-0.0597379	221	0.0486845	hypothetical protein	Unknown function	General
7002_A1258	psb28	176	0.142019	144	-0.147488	111	-0.522997	146	-0.127588	162	0.0224374	218	0.450772	photosystem II reaction center protein Psb28	Energy metabolism	Photosynthesis	photosystem II other common subunits
7002_A1259	secA	166	0.0130957	157	-0.067323	159	-0.0490608	177	0.105662	158	-0.058163	170	0.0474472	preprotein translocase subunit SecA	Intracellular trafficking_ assembly_ and processing	Protein export_ secretion_ and sorting	Sec protein export system
7002_A1260		5	-0.519374	17	1.24616	1	-2.8413	6	-0.25634	10	0.480626	4	-0.841302	hypothetical protein	Unknown function	General
7002_A1262	pbpA	46	0.225881	45	0.194173	43	0.128584	33	-0.253286	38	-0.049753	31	-0.343484	penicillin binidng protein PbpA	Glycan biosynthesis and metabolism	Peptidoglycan metabolism
7002_A1263	dnaN	44	0.269607	22	-0.730393	23	-0.666263	33	-0.14543	46	0.333737	51	0.482601	DNA polymerase III beta subunit DnaN	Nucleic acid metabolism	DNA replication_ recombination_ and repair	DNA replication elongation factor and DNA polymerase IIIl
7002_A1264	cp12	1290	-0.132241	1494	0.0795681	1604	0.182062	1479	0.06501	1124	-0.33097	1492	0.0776355	light-responsive redox sensor mediating association/dissociation of PRK/CP12/GAPDH complex CP12	Regulatory functions	Protein interactions	Calvin-Benson cycle
7002_A1265		78	0.435736	54	-0.0947782	28	-1.04231	41	-0.492114	56	-0.0423108	89	0.626068	membrane protein of unknown function DUF3177	Unknown function	General
7002_A1267	lysC	25	0.0790716	19	-0.316857	15	-0.657894	22	-0.105353	28	0.24257	33	0.47961	aspartate kinase LysC	Amino acid metabolism	Lysine biosynthesis	lysine biosynthesis
7002_A1268		1142	0.403573	857	-0.0106225	603	-0.51776	776	-0.153861	857	-0.0106225	945	0.130397	RNA-binding protein	Unknown function	General
7002_A1269	rpiA	55	-0.0557426	36	-0.667177	29	-0.979121	49	-0.222392	70	0.292181	104	0.863337	ribose 5-phosphate isomerase RpiA	Energy metabolism	Carbon fixation in prokaryotes	Calvin-Benson cycle and Pentose phosphate pathway
7002_A1271	dnaB	28	0.106915	27	0.0544478	18	-0.530515	27	0.0544478	24	-0.115477	32	0.29956	replicative DNA helicase DnaB	Nucleic acid metabolism	DNA replication_ recombination_ and repair	DNA replication initiation factor
7002_A1272		104	0.581499	93	0.420218	53	-0.391021	62	-0.164745	54	-0.364054	51	-0.446516	hypothetical protein	Unknown function	General
7002_A1273		197	-0.0644487	204	-0.0140752	155	-0.410376	198	-0.0571439	244	0.244237	238	0.208317	RNA-metabolising metallo-beta-lactamase	Nucleic acid metabolism	RNA degradation	bacterial RNA degradation
7002_A1274	dapA	186	0.704161	107	-0.0935307	84	-0.44268	87	-0.392054	101	-0.176786	120	0.0718929	4-hydroxy-tetrahydrodipicolinate synthase DapA	Amino acid metabolism	Lysine biosynthesis	lysine biosynthesis via diaminopimelate (DAP) utilizing ammonia and NADPH
7002_A1275	asd	269	0.388468	192	-0.0980321	166	-0.307955	192	-0.0980321	183	-0.167295	231	0.168754	aspartate-semialdehyde dehydrogenase Asd	Amino acid metabolism	Alanine_ aspartate and glutamate metabolism	aspartate semialdehyde biosynthesis from aspartate
7002_A1276	tig	479	-0.297834	430	-0.453523	515	-0.193287	605	0.0390758	707	0.263851	797	0.43672	cell division trigger factor Tig	Intracellular trafficking_ assembly_ and processing	Chaperone and folding catalysis	cell division
7002_A1277	map	70	0.499926	46	-0.105795	24	-1.04439	36	-0.459432	49	-0.0146468	72	0.540568	methionine aminopeptidase Map	Intracellular trafficking_ assembly_ and processing	Peptidases
7002_A1278	ilvC	250	-0.83727	292	-0.61323	266	-0.747772	547	0.292342	610	0.449611	715	0.678745	ketol-acid reductoisomerase IlvC	Amino acid metabolism	Valine_ leucine and isoleucine metabolism	branched chain amino acid biosynthesis
7002_A1280	polA	79	0.160823	101	0.515254	83	0.232081	61	-0.212221	57	-0.310068	43	-0.716693	DNA polymerase I PolA	Nucleic acid metabolism	DNA replication_ recombination_ and repair	DNA replication elongation factors and DNA single strand breaks repair
7002_A1281	bioF	34	-0.482393	49	0.0448542	52	0.130584	53	0.158065	52	0.130584	45	-0.0780025	8-amino-7-oxononanoate synthase BioF	Prosthetic groups_ cofactors_ and carriers	Biotin and lipoate metabolism	biotin biosynthesis
7002_A1282		72	-0.230954	84	-0.00856201	86	0.0253853	83	-0.02584	77	-0.134093	105	0.313366	hypothetical protein	Unknown function	General
7002_A1283		28	0.38109	17	-0.338802	19	-0.178337	21	-0.0339473	26	0.274175	18	-0.25634	hypothetical protein	Unknown function	General
7002_A1284	dncH	160	-0.259272	222	0.213215	244	0.349537	192	0.00376192	166	-0.206161	165	-0.214878	1_4-dihydroxy-2-naphthoyl-CoA thioesterease DncH	Prosthetic groups_ cofactors_ and carriers	Ubiquinone and other terpenoid-quinone biosynthesis	phylloquinone biosynthesis via SEPHCHC
7002_A1285	glnB	808	0.442274	474	-0.327194	428	-0.47447	663	0.156928	463	-0.361069	732	0.299762	nitrogen regulatory protein P-II GlnB	Regulatory functions	Protein interactions	nitrogen homeostasis GlnA regulatory system GlnBDE
7002_A1286	petE	51	0.599176	20	-0.751321	27	-0.318361	40	0.248679	32	-0.073249	32	-0.073249	plastocyanin PetE	Energy metabolism	Photosynthesis	photosynthetic electron transport
7002_A1287	mfd	23	-0.632943	32	-0.156504	35	-0.0272215	37	0.0529489	51	0.515921	36	0.0134205	transcription-repair coupling factor Mfd	Nucleic acid metabolism	DNA replication_ recombination_ and repair	Nucleotide excision repair
7002_A1288	rsbV	36	-0.17585	51	0.326651	37	-0.136321	32	-0.345775	45	0.146078	43	0.0804899	anti sigma b factor antagonist RsbV	Regulatory functions	Protein interactions	SigmaB stress response regulation
7002_A1289		40	0.668486	22	-0.194011	21	-0.261125	20	-0.331514	27	0.101445	21	-0.261125	saccharopine dehydrogenase family protein	Unknown function	Enzymes of unknown specificity
7002_A1291	isiB	7	-1.06711	8	-0.874469	8	-0.874469	12	-0.289507	33	1.16993	20	0.447459	iron-stress flavodoxin IsiB	Energy metabolism	Photosynthesis	photosystem I biogenesis
7002_A1292	isiA	4	-1.29768	15	0.60921	10	0.0242475	8	-0.297681	14	0.509674	8	-0.297681	iron starvation-induced chlorophyll a(b) binding protein IsiA	Energy metabolism	Photosynthesis	photosystem I biogenesis
7002_A1293	xthA	7	-0.584963	6	-0.807355	5	-1.07039	10	-0.0703893	19	0.85561	16	0.607683	exodeoxyribonuclease III XthA	Nucleic acid metabolism	DNA replication_ recombination_ and repair	Base excision repair
7002_A1294	folP	7	-0.652077	11	0	2	-2.45943	6	-0.874469	20	0.862496	20	0.862496	dihydropteroate synthase FolP	Prosthetic groups_ cofactors_ and carriers	Folate biosynthesis	tetrahydrofolate biosynthesis from GTP and PABA
7002_A1295	merA1	41	-0.232411	57	0.242927	54	0.164924	48	-0.00500068	49	0.0247467	40	-0.268035	mercuric reductase MerA1	Defense and invasion systems	Detoxification and inactivation	mercury detoxification
7002_A1297		48	-0.912224	91	0.0106081	72	-0.327262	113	0.322992	105	0.217059	113	0.322992	dienelactone hydrolase family protein	Unknown function	Enzymes of unknown specificity
7002_A1298		105	1.08489	44	-0.169925	32	-0.629357	29	-0.771376	44	-0.169925	43	-0.203092	putative outer membrane protein	Unknown function	General
7002_A1299	frt1	16	0.654225	12	0.239188	6	-0.760812	5	-1.02385	13	0.354665	9	-0.17585	high-affinity iron transporter Ftr1	Transport and binding proteins	Cations and iron carrying compounds	Iron homeostasis
7002_A1300		82	-0.224904	98	0.0322542	89	-0.106722	91	-0.074661	115	0.263034	100	0.0614005	WD repeat-containing protein	Unknown function	General
7002_A1301	glpX	470	-0.258765	454	-0.308733	433	-0.377059	607	0.110271	618	0.136181	792	0.494075	bifunctional fructose-1_6-bisphosphatase II / sedoheptulose-1_7-bisphosphatase GlpX	Energy metabolism	Carbon fixation in prokaryotes	Calvin-Benson cycle
7002_A1302	hemA	102	0.0774788	87	-0.152003	81	-0.255097	87	-0.152003	106	0.132974	117	0.275418	glutamyl-tRNA reductase HemA	Prosthetic groups_ cofactors_ and carriers	Porphyrin and chlorophyll metabolism	5-aminolevulinate biosynthesis (glutamate pathway)
7002_A1303	psbP	19	-0.424498	25	-0.0285692	21	-0.280108	22	-0.212994	40	0.649503	26	0.0280144	photosystem II oxygen-evolving enhancer protein 2 PsbP	Energy metabolism	Photosynthesis	photosystem II other common subunits
7002_A1304	maf	41	0.122336	39	0.0501858	29	-0.377235	27	-0.480329	59	0.647427	31	-0.28102	septum formation protein Maf	Cell structure_ growth_ and death	Cell division
7002_A1305		103	-0.144279	141	0.308772	152	0.417148	108	-0.0758918	100	-0.186923	79	-0.526999	surface protein SdrI	Unknown function	General
7002_A1306		35	-0.268748	61	0.532706	56	0.409324	26	-0.697591	49	0.216679	26	-0.697591	hypothetical protein	Unknown function	General
7002_A1307		36	-0.521237	51	-0.0187366	65	0.331206	59	0.191481	50	-0.0473057	49	-0.0764521	hypothetical protein	Unknown function	General
7002_A1308	rpaA	295	0.183128	251	-0.0498992	298	0.197726	282	0.118109	226	-0.201264	207	-0.327956	osmotic stress-responsive two component signal transduction system response regulator of energy transfer from phycobilisomes to photosystems RpaA	Signal transduction	Two-component systems	circadian timiing response system RpaAB-SasA
7002_A1309	thyX	42	-0.920566	69	-0.204358	74	-0.10343	98	0.301827	88	0.146549	106	0.415037	flavin-dependent thymidylate synthase ThyX	Nucleic acid metabolism	Pyrimidine metabolism
7002_A1310	dcd	44	-1.019	63	-0.501153	95	0.091423	134	0.587657	74	-0.268979	125	0.487352	deoxycytidine triphosphate deaminase Dcd	Nucleic acid metabolism	Pyrimidine metabolism	pyrimidine deoxyribonucleotide biosynthesis
7002_A1311	petM	827	-1.36263	1486	-0.51716	2617	0.29932	3784	0.831318	1534	-0.471295	2512	0.240243	cytochrome b6-f complex subunit VII PetM	Energy metabolism	Photosynthesis	plastoquinol—plastocyanin reductase (cytochrome b6-f complex)
7002_A1312	psb28-2	72	0.460267	54	0.0452293	36	-0.539733	51	-0.0372329	48	-0.124696	53	0.0182622	photosystem II reaction center protein Psb28-2	Energy metabolism	Photosynthesis	photosystem II cyanobacterial subunits
7002_A1313	nrtP	12	-0.133856	11	-0.259387	6	-1.13386	14	0.0885367	20	0.60311	16	0.281182	high affinity nitrate/nitrite transporter NrtP	Transport and binding proteins	Anions	nitrate uptake NrtP
7002_A1316	tmk	9	0.026967	10	0.17897	4	-1.14296	3	-1.558	13	0.557482	14	0.664397	dTMP kinase Tmk	Nucleic acid metabolism	Pyrimidine metabolism	pyrimidine deoxyribonucleotide biosynthesis
7002_A1317	exbD	95	-0.281893	91	-0.343954	103	-0.165249	103	-0.165249	174	0.591194	127	0.136936	outer membrane transport energizing sytem membrane anchored component ExbD	Transport and binding proteins	Accesory functions	TonB energy transduction system
7002_A1318	exbB	49	0.257158	31	-0.403356	25	-0.713696	39	-0.0721498	48	0.22741	54	0.397335	biopolymer transport system component ExbB	Transport and binding proteins	Accesory functions	TonB energy transduction system
7002_A1319	ureA	65	0.712513	39	-0.024453	32	-0.309855	36	-0.13993	35	-0.180572	31	-0.355659	urease gamma subunit UreA	Energy metabolism	Nitrogen metabolism	urease
7002_A1320	chrA	23	0.408085	33	0.928917	13	-0.415037	11	-0.656046	13	-0.415037	11	-0.656046	chromate transporter ChrA	Transport and binding proteins	Anions
7002_A1321	flv3	122	0.53842	75	-0.163499	86	0.0339473	81	-0.0524674	67	-0.326228	73	-0.202493	NAD(P)H:oxygen oxidoreductase Flv3	Defense and invasion systems	Detoxification and inactivation	oxygen and nitric oxide detoxification:photosystem I
7002_A1323		103	-0.101402	138	0.320622	148	0.421551	111	0.00651331	85	-0.378512	78	-0.5025	toxin-antitoxin system HepN family toxin	Cell structure_ growth_ and death	Toxin-antitoxin systems	toxin-antitoxin system 8
7002_A1324		25	0.184425	23	0.0641303	20	-0.137504	17	-0.371969	15	-0.552541	32	0.540568	hypothetical protein	Unknown function	General
7002_A1326		60	0.215729	52	0.00927781	61	0.239575	49	-0.0764521	35	-0.561879	53	0.0367586	hypothetical protein	Unknown function	General
7002_A1327		16	0.337035	13	0.0374747	13	0.0374747	11	-0.203533	13	0.0374747	10	-0.341037	protein of unknown function DUF1814	Unknown function	General
7002_A1328		58	0.195016	47	-0.108376	40	-0.341037	41	-0.305413	52	0.0374747	66	0.381429	CobQ/CobB/MinD/ParA nucleotide binding domain-containing protein	Cell structure_ growth_ and death	Chromosome and assoicated proteins
7002_A1329		76	0.251689	52	-0.295798	56	-0.188883	57	-0.163348	66	0.048156	76	0.251689	hypothetical protein	Unknown function	General
7002_A1330		152	0.247928	107	-0.258533	96	-0.415037	122	-0.0692627	163	0.348728	128	0	membrane protein of unknown function DUF1517	Unknown function	General
7002_A1331		46	-0.0614005	65	0.437405	51	0.0874628	48	0	45	-0.0931094	33	-0.540568	SAM-dependent O-methyltransferase	Unknown function	Enzymes of unknown specificity
7002_A1332		97	-0.418751	95	-0.448808	105	-0.304418	150	0.210155	137	0.0793682	194	0.581249	class V pyridoxal-phosphate-dependent aminotransferase	Unknown function	Enzymes of unknown specificity	photorespiration (oxidative C2 cycle)
7002_A1333		47	0.139551	40	-0.0931094	42	-0.0227201	45	0.0768156	52	0.285402	30	-0.508147	protein of unknown function DUF1625	Unknown function	General
7002_A1334	ycf38	58	0.542077	36	-0.145979	22	-0.856473	29	-0.457923	50	0.327952	44	0.143527	ABC type tranport system permease component YCF38	Transport and binding proteins	Unknown substrate
7002_A1335		8	-0.77259	5	-1.45066	3	-2.18763	13	-0.0721498	20	0.549339	33	1.2718	hypothetical protein	Unknown function	General
7002_A1336		27	-0.00887815	14	-0.956411	20	-0.441838	23	-0.240204	41	0.593786	38	0.484162	TIGR03792 family uncharacterized protein	Unknown function	General
7002_A1337		48	0.131006	40	-0.132028	38	-0.206029	27	-0.699069	58	0.404025	52	0.246483	protein of unknown function DUF74	Unknown function	General
7002_A1339		3	-2.0199	15	0.302029	6	-1.0199	4	-1.60486	10	-0.282934	35	1.52442	protein of unknown function DUF2288	Unknown function	General
7002_A1340		48	0.158698	39	-0.140863	35	-0.296982	37	-0.216811	44	0.0331669	55	0.355095	protein of unknown function DUF3038	Unknown function	General
7002_A1341		72	0.0100537	58	-0.30189	64	-0.159871	70	-0.0305883	81	0.179979	84	0.232446	hypothetical protein	Unknown function	General
7002_A1342		129	0.17623	110	-0.053638	112	-0.0276428	108	-0.0801102	115	0.0104924	111	-0.0405818	hypothetical protein	Unknown function	General
7002_A1343	gyrB	147	-0.0592862	131	-0.225536	136	-0.171496	161	0.0719583	173	0.17567	171	0.158894	DNA gyrase subunit B GyrB	Nucleic acid metabolism	DNA replication_ recombination_ and repair	DNA gyrase
7002_A1344	met3	68	-0.176198	51	-0.591235	54	-0.508773	75	-0.0348417	106	0.46426	107	0.477807	sulfate adenylyltransferase Met3	Energy metabolism	Sulfur metabolism	assimilatory and dissimilatory sulfate reduction
7002_A1346		11	-0.0641303	10	-0.201634	9	-0.353637	11	-0.0641303	18	0.646363	10	-0.201634	DUF318 family permease	Transport and binding proteins	Unknown substrate
7002_A1347	psbY	1088	-0.476369	1320	-0.19751	1950	0.365427	2145	0.50293	862	-0.812288	1717	0.181843	photosystem II protein PsbY	Energy metabolism	Photosynthesis	photosystem II other common subunits
7002_A1348	trpC	66	0.285061	32	-0.759333	27	-1.00445	48	-0.174371	55	0.0220263	97	0.840579	indole-3-glycerol phosphate synthase TrpC	Amino acid metabolism	Phenylalanine_ tyrosine and tryptophan biosynthesis	tryptophan biosynthesis from chorismate
7002_A1349		15	0.134301	17	0.314873	10	-0.450661	12	-0.187627	14	0.0347654	14	0.0347654	radical SAM domain protein	Unknown function	Enzymes of unknown specificity
7002_A1350	nrdA	48	-1.04682	79	-0.328003	85	-0.222392	121	0.28708	128	0.368217	134	0.434306	ribonucleotide reductase alpha subunit NrdA	Nucleic acid metabolism	Pyrimidine metabolism
7002_A1351	smpB	89	0.0663425	55	-0.628031	80	-0.0874628	101	0.248821	81	-0.0695409	104	0.291049	tmRNA-binding protein SmpB	Translation	General	tmRNA trans-translation system
7002_A1352	fbaA	1563	0.142836	1079	-0.391787	940	-0.590749	1575	0.15387	1545	0.126125	1792	0.340089	class II fructose-bisphosphate aldolase FbaA	Energy metabolism	Carbon fixation in prokaryotes	Calvin-Benson cycle and Embden-Meyerhof pathway
7002_A1353	leuC	90	-0.0473057	87	-0.0962153	90	-0.0473057	103	0.147342	90	-0.0473057	98	0.075551	3-isopropylmalate/(R)-2-methylmalate dehydratase large subunit LeuC	Amino acid metabolism	Valine_ leucine and isoleucine metabolism	leucine and isoleucine biosynthesis from pyruvate and acetyl-CoA
7002_A1354		64	0.502813	43	-0.0709218	52	0.203253	40	-0.175258	31	-0.54299	41	-0.139635	two component signal transduction system hybrid response regulator	Signal transduction	Two-component systems
7002_A1355		43	-0.102515	55	0.25258	61	0.401958	41	-0.171228	36	-0.358855	41	-0.171228	diguanylate cyclase with GAF_ LOV_ and PAS sensory domains	Regulatory functions	Small molecule interactions	c-di-GMP turnover
7002_A1356	leuA	331	0.386744	298	0.235225	256	0.0160563	216	-0.229056	216	-0.229056	202	-0.325732	2-isopropylmalate synthase LeuA	Amino acid metabolism	Valine_ leucine and isoleucine metabolism	leucine biosynthesis from pyruvate and acetyl-CoA
7002_A1357		9	-0.602665	11	-0.313158	5	-1.45066	17	0.314873	16	0.22741	24	0.812373	protein of unknown function DUF88	Unknown function	General	phosphate homeostasis
7002_A1359		31	0.632268	15	-0.415037	22	0.137504	11	-0.862496	17	-0.234465	24	0.263034	rhomboid family protease	Unknown function	Enzymes of unknown specificity
7002_A1360		356	-1.07277	826	0.141497	1144	0.61137	933	0.317232	563	-0.41151	671	-0.158332	hypothetical protein	Unknown function	General
7002_A1361	moaA	25	-0.0285692	28	0.13493	24	-0.0874628	29	0.185556	22	-0.212994	25	-0.0285692	molybdenum cofactor biosynthesis protein MoaA	Prosthetic groups_ cofactors_ and carriers	Sulfur relay system	Moco biosynthesis sulfur relay
7002_A1362	guaA	306	0.792502	165	-0.0985638	96	-0.879924	124	-0.51069	162	-0.125036	207	0.228601	glutamate hydrolyzing GMP synthase GuaA	Nucleic acid metabolism	Purine metabolism	guanine ribonucleotide biosynthesis from IMP
7002_A1363	manS	3	-2.18763	16	0.22741	14	0.0347654	11	-0.313158	22	0.686842	16	0.22741	Mn-responsive two component signal transduction system histidine kinase ManS	Signal transduction	Two-component systems	manganese homeostasis response system ManRS
7002_A1364		47	0.168008	52	0.313859	37	-0.177128	44	0.0728506	32	-0.386581	39	-0.101179	ABC transport system substrate-binding component PstS-like	Transport and binding proteins	Anions
7002_A1365		64	0.245112	62	0.199309	57	0.0780025	45	-0.263034	46	-0.231326	50	-0.111031	protein of unknown function DUF124	Unknown function	General
7002_A1366		79	-0.214545	127	0.470359	103	0.168175	80	-0.196397	84	-0.126008	77	-0.251539	protein of unknown function DUF124	Unknown function	General
7002_A1368		26	1.17688	13	0.176878	5	-1.20163	3	-1.9386	10	-0.201634	12	0.0614005	protein of unknown function DUF2605	Unknown function	General
7002_A1370	modA	22	0.149576	20	0.0120728	19	-0.0619277	19	-0.0619277	20	0.0120728	19	-0.0619277	ABC-type molybdate uptake system substrate-binding component ModA	Transport and binding proteins	Cofactors and prosthetic groups	molybdate uptake system ModABC
7002_A1371	mlaE	60	0.22039	50	-0.0426443	54	0.068387	60	0.22039	29	-0.82852	56	0.120854	ABC-type phospholipid uptake system permease component MlaE	Transport and binding proteins	Carbohydrates_ organic alcohols_ and acids	intermembrane phospholipid trafficking MlaACDEF
7002_A1372	pilJ	130	0.0374747	136	0.10257	141	0.154658	127	0.00379158	115	-0.139403	111	-0.190477	pilin-mediated motility/competence modulating chemotaxis signal transduction system methyl-accepting protein	Signal transduction	Taxis	T2bSS twitching motility chemosensory response system ChpABC/pilGHJK
7002_A1373	pilI	88	0.0275858	95	0.13801	108	0.323042	74	-0.222392	53	-0.703925	100	0.21201	pilin-mediated motility/competence modulating chemotaxis signal transduction system adaptor protein PilI	Signal transduction	Taxis	T2bSS twitching motility Pil-Chp system
7002_A1374	pilH	108	-0.794576	123	-0.606949	174	-0.10652	263	0.489455	176	-0.0900322	280	0.579819	two component signal transduction system twitching motility response regualator PilH	Signal transduction	Taxis	T2bSS type IVa pili ChpA-ChpB/PilGH chemosensory system
7002_A1375	pilG	83	-0.264	122	0.291698	145	0.54087	97	-0.0391263	83	-0.264	68	-0.551576	two component signal transduction system twitching motility response regualator PilG	Signal transduction	Taxis	T2bSS type IVa pili ChpA-ChpB/PilGH chemosensory system
7002_A1376		150	-0.741767	270	0.10623	321	0.355844	301	0.263034	210	-0.25634	253	0.0124083	uncharacterized protein	Unknown function	General
7002_A1377		14	-0.131245	13	-0.23816	16	0.0614005	13	-0.23816	21	0.453718	15	-0.0317089	flavin-containing amine oxidoreductase	Unknown function	Enzymes of unknown specificity
7002_A1378		16	0.678072	9	-0.152003	6	-0.736966	4	-1.32193	15	0.584963	10	0	uncharacterized protein	Unknown function	General
7002_A1379	spr	62	0.744743	40	0.112475	31	-0.255257	29	-0.351472	35	-0.0801703	25	-0.565597	serine proteinase Spr	Intracellular trafficking_ assembly_ and processing	Peptidases	membrane protease
7002_A1380		20	-0.21205	20	-0.21205	21	-0.141661	26	0.166461	29	0.324002	23	-0.0104166	uncharacterized protein	Unknown function	General
7002_A1381	futB	16	-0.824428	22	-0.364997	27	-0.0695409	27	-0.0695409	37	0.385025	41	0.533124	ABC-type FeII uptake system permease component FutB	Transport and binding proteins	Cations and iron carrying compounds	iron (III) transport system AfuABC
7002_A1382		30	-0.321928	40	0.0931094	40	0.0931094	42	0.163499	39	0.0565835	34	-0.141356	two component signal transduction system hybrid histidine kinase with PAS sensory domain	Signal transduction	Two-component systems
7002_A1383		78	-0.182203	59	-0.584963	77	-0.200819	105	0.24664	131	0.565817	81	-0.127756	Prx-like1 family peroxiredoxin	Defense and invasion systems	Detoxification and inactivation	peroxide detoxification
7002_A1384		52	0.161281	42	-0.146841	41	-0.181607	49	0.075551	47	0.01543	48	0.0458037	two component signal transduction system histidine kinase with DICT and GAF sensory domains	Signal transduction	Two-component systems
7002_A1385	ycf39	65	0.970706	20	-0.729734	13	-1.35122	30	-0.144772	20	-0.729734	51	0.620763	NAD-dependent epimerase/dehydratase family protein Ycf39	Unknown function	Enzymes of unknown specificity	outer membrane biogenesis
7002_A1386		15	-0.222392	13	-0.428843	20	0.192645	16	-0.129283	21	0.263034	20	0.192645	protein of unknown function DUF1997	Unknown function	General
7002_A1387		64	0.380391	29	-0.761628	12	-2.03465	55	0.161751	48	-0.0346461	87	0.823335	hypothetical protein	Unknown function	General
7002_A1388		64	0.281182	44	-0.259387	61	0.211919	51	-0.0463929	52	-0.0183785	44	-0.259387	ankyrin repeat-containing protein	Unknown function	General
7002_A1389	gmpP	140	0.372171	87	-0.314169	92	-0.23355	108	-0.00222467	110	0.0242475	112	0.0502428	mannose-1-phosphate guanylyltransferase GmpP	Carbohydrate metabolism	Amino sugar and nucleotide sugar metabolism	nucleotide sugar biosynthesis
7002_A1390	ruvB	42	0.00573637	37	-0.177128	38	-0.138654	44	0.0728506	44	0.0728506	46	0.136981	Holliday junction ATP-dependent DNA helicase RuvB	Nucleic acid metabolism	DNA replication_ recombination_ and repair	ruvABC Holliday junction complex
7002_A1391		42	0.438121	30	-0.0473057	28	-0.146841	24	-0.369234	37	0.255257	25	-0.31034	intramembrane metalloprotease	Intracellular trafficking_ assembly_ and processing	Peptidases	membrane protease
7002_A1392		49	-0.259759	69	0.234055	69	0.234055	59	0.00817393	63	0.102811	43	-0.448204	uncharacterized protein	Unknown function	General
7002_A1393	psaE	5338	-0.362155	6937	0.015858	10228	0.575998	7929	0.208685	4746	-0.531742	5989	-0.196139	photosystem I subunit IV PsaE	Energy metabolism	Photosynthesis	photosystem I main subunits
7002_A1394	gltX	31	-0.52693	44	-0.0216951	37	-0.271673	47	0.0734622	49	0.133583	60	0.425764	glutamyl-tRNA synthetase GltX	Translation	Transfer RNA biogenesis	tRNA aminoacylation
7002_A1400	plqA	7	-0.652077	7	-0.652077	10	-0.137504	13	0.241008	15	0.447459	14	0.347923	4-hydroxybenzoate solanesyltransferase PlqA	Prosthetic groups_ cofactors_ and carriers	Ubiquinone and other terpenoid-quinone biosynthesis	plastoquinone 9 biosynthesis
7002_A1401	ppx-gppA	50	-0.201634	55	-0.0641303	68	0.241973	59	0.037153	51	-0.173065	62	0.108706	bifunctional exopolyphosphatase / guanosine-5'-triphosphate_3'-diphosphate pyrophosphatase Ppx-GppA	Nucleic acid metabolism	Purine metabolism	polyphosphate kinase/exopolyphosphatase system
7002_A1402	thrC	330	0.255187	245	-0.174498	237	-0.222392	259	-0.0943274	305	0.14153	283	0.0335226	threonine synthase ThrC	Amino acid metabolism	Glycine_ serine and threonine metabolism	threonine biosynthesis from homoserine
7002_A1404		32	0.584963	13	-0.714598	18	-0.245112	28	0.392317	16	-0.415037	21	-0.0227201	cysteine-rich secretory protein family	Unknown function	General
7002_A1405	nblS	31	-0.119053	40	0.248679	37	0.136204	32	-0.073249	35	0.056034	27	-0.318361	low temperature/osmotic stress-responsive two component signal transduction system histidine kinase with PAS domain NblS	Signal transduction	Two-component systems	photosynthesis response system NblRS
7002_A1406	purD	40	-0.523562	45	-0.353637	54	-0.0906025	70	0.283793	78	0.439912	58	0.0124909	phosphoribosylamine--glycine ligase PurD	Nucleic acid metabolism	Purine metabolism	purine (inosine-5'-phosphate) biosynthesis from ribose-5-phosphate
7002_A1408	dnaE	20	-0.312278	21	-0.241889	21	-0.241889	26	0.0662337	31	0.31999	30	0.272685	DNA polymerase III alpha subunit DnaE	Nucleic acid metabolism	DNA replication_ recombination_ and repair	DNA replication elongation factor and DNA polymerase IIIl
7002_A1409		15	-0.874469	20	-0.459432	46	0.742202	28	0.0259952	38	0.466568	18	-0.611435	Uma2 family endonuclease toxin	Defense and invasion systems	General	polymorphic toxins
7002_A1410		19	0.85561	10	-0.0703893	2	-2.39232	8	-0.392317	13	0.308122	11	0.0671142	glucose/sorbosone dehydrogenase	Unknown function	Enzymes of unknown specificity
7002_A1411	ubiX	36	0.00669465	25	-0.519374	21	-0.770913	36	0.00669465	50	0.480626	47	0.391359	3-octaprenyl-4-hydroxybenzoate carboxy-lyase UbiX	Prosthetic groups_ cofactors_ and carriers	Ubiquinone and other terpenoid-quinone biosynthesis	plastoquinone 9 biosynthesis
7002_A1412	iaiH	64	-0.0552824	69	0.053242	69	0.053242	80	0.266646	45	-0.563429	72	0.114643	IscA FeS stabilizing protein IaiH	Defense and invasion systems	Protein_ prosthetic group_ membrane repair	Iron-sulfur cluster repair
7002_A1413	nfU	796	-0.282984	868	-0.158057	724	-0.419762	1287	0.410188	845	-0.196801	1291	0.414665	iron-sulfur cluster assembly scaffold protein Nfu	Prosthetic groups_ cofactors_ and carriers	Iron sulfur clusters
7002_A1414	pepC	39	-0.184918	43	-0.0440552	44	-0.0108883	48	0.114643	45	0.0215332	47	0.0842689	phosphoenolpyruvate carboxylase PepC	Carbohydrate metabolism	Pyruvate metabolism
7002_A1415		35	0.383329	42	0.646363	29	0.112027	26	-0.0455147	15	-0.839064	14	-0.938599	hypothetical protein	Unknown function	General
7002_A1417	cofG	28	0.777608	14	-0.222392	12	-0.444785	15	-0.122857	15	-0.122857	14	-0.222392	7_8-didemethyl-8-hydroxy-5-deazariboflavin synthase subunit CofG	Prosthetic groups_ cofactors_ and carriers	General	7_8-didemethyl-8-hydroxy-5-deazariboflavin (FO) biosynthesis
7002_A1418	psbA3	13761	0.257301	13813	0.262742	12328	0.0986541	9864	-0.22304	11136	-0.0480536	8177	-0.493641	photosystem II P680 reaction center D1 protein PsbA3	Energy metabolism	Photosynthesis	photosystem II main subunits
7002_A1419		76	0.547488	72	0.469485	51	-0.0280144	35	-0.571157	45	-0.208587	33	-0.656046	hypothetical protein	Unknown function	General
7002_A1420	pyrG	73	0.323576	51	-0.193823	42	-0.473931	50	-0.222392	61	0.0644887	73	0.323576	CTP synthase PyrG	Nucleic acid metabolism	Pyrimidine metabolism	pyrimidine ribonucleotide biosynthesis from UMP
7002_A1421		140	-0.884737	241	-0.101131	230	-0.16853	327	0.339126	306	0.243367	307	0.248074	hypothetical protein	Unknown function	General
7002_A1422	murQ	142	-0.45635	165	-0.239774	249	0.353905	173	-0.171468	282	0.533455	158	-0.302316	N-acetylmuramic acid 6-phosphate etherase MurQ	Carbohydrate metabolism	Amino sugar and nucleotide sugar metabolism	murein amino sugar recycling
7002_A1423		33	-0.714939	53	-0.031413	49	-0.144624	69	0.349191	53	-0.031413	68	0.328129	family 2 glycosyl transferase	Unknown function	Enzymes of unknown specificity
7002_A1424		14	-0.251539	15	-0.152003	18	0.111031	17	0.0285692	18	0.111031	18	0.111031	membrane protein	Unknown function	General
7002_A1425	diox1	29	0.214125	23	-0.120294	21	-0.251539	21	-0.251539	28	0.163499	28	0.163499	all-trans-8'-apo-beta-carotenal 15_15'-oxygenase Diox1	Terpenoids and polyketides metabolism	Carotenoid metabolism	carotenoid cleavage
7002_A1426	ycf49	9	-1.35364	20	-0.201634	32	0.476438	27	0.231326	27	0.231326	23	0	protein of unknown function DUF2499 Ycf49	Unknown function	General
7002_A1427	coaB-coaC	168	-0.239466	216	0.123104	252	0.345497	183	-0.116084	187	-0.0848889	184	-0.108221	bifunctional phosphopantothenoylcysteine decarboxylase / phosphopantothenate--cysteine ligase CoaB-CoaC	Prosthetic groups_ cofactors_ and carriers	Pantothenate and CoA biosynthesis	coenzyme A biosynthesis from pantothenate
7002_A1428		1313	0.148183	1044	-0.182562	1166	-0.0231163	1327	0.163484	938	-0.337024	1321	0.156946	protein of unknown function DUF2555	Unknown function	General
7002_A1429		184	-0.46796	247	-0.0431546	340	0.417869	307	0.270573	234	-0.121157	215	-0.243329	hypothetical protein	Unknown function	General
7002_A1430		68	0.590276	38	-0.249259	28	-0.689832	25	-0.85333	72	0.672738	40	-0.175258	protein of unknown function DUF393	Unknown function	General
7002_A1431		32	0.941106	20	0.263034	13	-0.358454	11	-0.599462	13	-0.358454	11	-0.599462	protein of unknown function DUF2330	Unknown function	General
7002_A1432		35	1	16	-0.129283	11	-0.669851	11	-0.669851	17	-0.0418202	15	-0.222392	Na+-transporting NADH:ubiquinone oxidoreductase subunit 2	Energy metabolism	Electron transport
7002_A1433		219	1.02883	116	0.112027	81	-0.406104	68	-0.658492	104	-0.0455147	56	-0.938599	protein of unknown function DUF541	Unknown function	General
7002_A1434		112	0.654225	63	-0.17585	61	-0.222392	65	-0.130762	61	-0.222392	65	-0.130762	putative NurA family nuclease	Unknown function	Enzymes of unknown specificity
7002_A1435	lepB2	31	0	38	0.293731	24	-0.369234	22	-0.494765	34	0.133267	37	0.255257	signal peptidase I LepB2	Intracellular trafficking_ assembly_ and processing	Protein modification and repair	signal recognition system
7002_A1436	natA	35	-0.319177	32	-0.448461	39	-0.163058	54	0.306427	40	-0.126532	62	0.505736	ABC-type neutral amino acid transport system ATPase component NatA	Transport and binding proteins	Amino acids_ peptides and amines	neutral amino acid uptake sysetm NatABCDE
7002_A1437		21	0.304855	10	-0.765535	14	-0.280108	14	-0.280108	20	0.234465	23	0.436099	SurE family 5'-nucleotidase	Prosthetic groups_ cofactors_ and carriers	Nicotinate and nicotinamide metabolism	NAD(P) biosynthesis
7002_A1439	pcp	65	0.793549	31	-0.274622	35	-0.0995357	39	0.0565835	28	-0.421464	27	-0.473931	pyrrolidone-carboxylate peptidase Pcp	Intracellular trafficking_ assembly_ and processing	Peptidases
7002_A1440	nblB	55	0.546143	35	-0.105933	16	-1.23522	31	-0.28102	37	-0.0257631	52	0.465223	phycocyanin alpha phycocyanobilin lyase related protein NblB	Energy metabolism	Photosynthesis - antenna proteins	phycobilisome turnover
7002_A1442		15	0.937264	6	-0.384664	11	0.489805	4	-0.969626	10	0.352302	1	-2.96963	dihydroorotate dehydrogenase (fumarate)	Nucleic acid metabolism	Pyrimidine metabolism	uridine monophosphate biosynthesis from glutamine
7002_A1443	nifJ	23	-0.359081	35	0.24664	43	0.543622	26	-0.182203	29	-0.0246621	21	-0.490326	pyruvate:ferredoxin oxidoreductase NifJ	Energy metabolism	Carbon fixation in prokaryotes	2-oxoacid:ferredoxin oxidoreductase
7002_A1444		20	0.277534	18	0.125531	22	0.415037	14	-0.237039	16	-0.0443941	9	-0.874469	hypothetical protein	Unknown function	General
7002_A1449		4	-1.41504	6	-0.830075	8	-0.415037	12	0.169925	23	1.10852	11	0.0443941	phosphotransferase	Unknown function	Enzymes of unknown specificity
7002_A1450		159	0.204358	152	0.139403	168	0.283793	128	-0.108524	130	-0.0861566	91	-0.60073	hypothetical protein	Unknown function	General
7002_A1451		21	0.787455	12	-0.0198996	9	-0.434937	9	-0.434937	14	0.202493	8	-0.604862	two component signal transduction system histidine kinase with HAMP domain	Signal transduction	Two-component systems
7002_A1454		15	0.0161197	13	-0.190331	7	-1.08342	17	0.196692	24	0.694192	13	-0.190331	hypothetical protein	Unknown function	General
7002_A1455	oppC	24	-0.264703	24	-0.264703	33	0.194728	30	0.0572249	32	0.150334	30	0.0572249	ABC-type oligopeptide transport system permease component OppC	Transport and binding proteins	Amino acids_ peptides and amines
7002_A1457	devH	17	-0.415037	23	0.0210616	26	0.197939	26	0.197939	17	-0.415037	27	0.252387	cAMP-responsive transcriptional regulator of glycolipid layer formation DevH	Regulatory functions	DNA interactions	glycolipid biosynthesis
7002_A1458	opcA	56	0.24257	70	0.564498	44	-0.105353	24	-0.979822	69	0.54374	21	-1.17247	allosteric effector of glucose-6-phosphate dehydrogenase OpcA	Regulatory functions	Protein interactions
7002_A1459	zwf	27	-0.917538	79	0.631355	90	0.819428	37	-0.462972	44	-0.212994	29	-0.814444	glucose-6-phosphate 1-dehydrogenase Zwf	Carbohydrate metabolism	Pentose phosphate pathway	pentose phosphate pathway_ oxidative phase
7002_A1460	talA	72	-0.49304	111	0.131451	153	0.594423	109	0.105219	84	-0.270648	79	-0.359184	transaldolase TalA	Carbohydrate metabolism	Pentose phosphate pathway	pentose phosphate cycle_ non-oxidative phase
7002_A1461		24	-0.289507	28	-0.0671142	16	-0.874469	22	-0.415037	49	0.740241	37	0.334984	RND type export system MFP component Rnd2a	Transport and binding proteins	Unknown substrate	RND-type exporter Rnd2
7002_A1462		39	0.859137	10	-1.10434	16	-0.426265	20	-0.104337	27	0.328623	17	-0.338802	DedA family protein	Unknown function	General
7002_A1463		15	-0.194647	19	0.146389	17	-0.0140752	17	-0.0140752	17	-0.0140752	18	0.068387	cysteine-rich radical SAM domain-containing protein DUF3641	Unknown function	Enzymes of unknown specificity	rSAM/selenodomain system
7002_A1464		20	0.0614005	15	-0.353637	20	0.0614005	18	-0.0906025	27	0.49436	15	-0.353637	methyltransferase type 11	Unknown function	Enzymes of unknown specificity
7002_A1465	ribD	30	0.491853	17	-0.327575	18	-0.245112	11	-0.955606	31	0.539159	21	-0.0227201	bifunctional diaminohydroxyphosphoribosylaminopyrimidine deaminase / 5-amino-6-(5-phosphoribosylamino)uracil reductase RibD	Prosthetic groups_ cofactors_ and carriers	Riboflavin metabolism	riboflavin_ FAD and FMN from GTP and ribulose-5-P
7002_A1466		13	-0.206451	16	0.0931094	19	0.341037	13	-0.206451	15	0	14	-0.0995357	Uma2 family endonuclease toxin	Defense and invasion systems	General	polymorphic toxins
7002_A1467		140	-0.0866544	147	-0.0162651	138	-0.107413	164	0.141615	167	0.167767	136	-0.128475	AIPR protein	Unknown function	General
7002_A1468	uvrA	12	-0.187627	9	-0.602665	8	-0.77259	15	0.134301	20	0.549339	18	0.397335	excinuclease ABC subunit UvrA	Nucleic acid metabolism	DNA replication_ recombination_ and repair	Nucleotide excision repair
7002_A1469		376	0.350833	182	-0.695961	174	-0.760812	262	-0.170333	399	0.436489	376	0.350833	fasciclin-like repeat-containing protein	Unknown function	General
7002_A1471		33	0.0294438	43	0.411314	30	-0.10806	38	0.232977	21	-0.622633	29	-0.156969	uncharacterized protein	Unknown function	General
7002_A1473		98	1.04485	45	-0.0780025	51	0.10257	35	-0.440573	32	-0.569856	24	-0.984893	hypothetical protein	Unknown function	General
7002_A1474	sakR1	100	0.268817	70	-0.245756	63	-0.39776	89	0.100694	102	0.297386	74	-0.165586	methylglyoxal reductase SakR1	Defense and invasion systems	Detoxification and inactivation	methylglyoxal detoxification
7002_A1476	hliB	431	2.06504	149	0.532668	11	-3.22707	2	-5.6865	6	-4.10154	19	-2.43857	high light-inducible polypeptide HliB	Intracellular trafficking_ assembly_ and processing	Enzyme assembly	photosystem I high light stabilizing complex
7002_A1477		409	2.1524	91	-0.0157673	8	-3.52356	6	-3.9386	25	-1.87971	13	-2.82312	hypothetical protein	Unknown function	General
7002_A1478		238	0.549043	169	0.0551046	130	-0.323407	179	0.138041	90	-0.853922	170	0.0636161	hypothetical protein	Unknown function	General
7002_A1479		87	1.39855	38	0.203533	27	-0.289507	18	-0.874469	15	-1.1375	13	-1.34395	hypothetical protein	Unknown function	General
7002_A1480		33	1	23	0.479168	10	-0.722466	7	-1.23704	21	0.347923	5	-1.72247	protein of unknown function DUF1176	Unknown function	General
7002_A1483		23	0.34034	22	0.27621	21	0.209096	21	0.209096	10	-0.861294	12	-0.598259	ABC-type lipid export system MFP subunit	Transport and binding proteins	Carbohydrates_ organic alcohols_ and acids	Lipopolysaccharide export
7002_A1484		34	0.0358007	24	-0.4667	36	0.118263	40	0.270266	38	0.196265	27	-0.296775	hypothetical protein	Unknown function	General
7002_A1485		17	-0.160465	14	-0.440573	16	-0.247928	20	0.0740006	18	-0.0780025	29	0.610053	short chain dehydrogenase/reductase	Unknown function	Enzymes of unknown specificity	outer membrane biogenesis
7002_A1486		16	0.0614005	16	0.0614005	18	0.231326	18	0.231326	12	-0.353637	12	-0.353637	hypothetical protein	Unknown function	General
7002_A1487		50	0.263034	53	0.347099	53	0.347099	37	-0.171368	32	-0.380822	25	-0.736966	hypothetical protein	Unknown function	General
7002_A1488		32	1.09311	18	0.263034	3	-2.32193	10	-0.584963	17	0.180572	10	-0.584963	hypothetical protein	Unknown function	General
7002_A1489		17	-0.393664	32	0.518873	23	0.0424353	23	0.0424353	21	-0.0888093	18	-0.311202	hypothetical protein	Unknown function	General
7002_A1490		693	0.502038	661	0.433833	676	0.466206	387	-0.338484	267	-0.873978	252	-0.957394	hypothetical exported protein	Unknown function	General
7002_A1491		6	-0.63743	15	0.684498	13	0.478047	8	-0.222392	10	0.0995357	4	-1.22239	hypothetical protein	Unknown function	General
7002_A1492	pgm	353	-0.654984	554	-0.00476638	446	-0.317609	566	0.0261497	958	0.785373	458	-0.279305	phosphoacetylglucosamine mutase Pgm	Carbohydrate metabolism	Fructose and mannose metabolism	biosynthesis of UDP-N-acetylglucosamine
7002_A1493		72	0.0100537	61	-0.229134	69	-0.0513469	61	-0.229134	89	0.315862	77	0.106915	hypothetical protein	Unknown function	General
7002_A1494	cysC1	129	-1.04496	184	-0.532624	185	-0.524805	337	0.340419	297	0.158133	465	0.804901	adenylylsulfate kinase CysC1	Energy metabolism	Sulfur metabolism	sulfate reduction to sulfide_ assimilatory
7002_A1495	pcnB	13	-0.691878	16	-0.392317	11	-0.932886	22	0.0671142	27	0.36257	37	0.817136	CC-adding tRNA nucleotidyltransferase PcnB	Translation	Transfer RNA biogenesis	CCA adding factors
7002_A1496		46	-0.0155969	25	-0.895303	30	-0.632268	48	0.0458037	62	0.415037	68	0.548304	rhodanese-like sulfurtransferase	Unknown function	Enzymes of unknown specificity	Glutaredoxins
7002_A1497	cysH	117	0.336386	103	0.152522	77	-0.267192	88	-0.074547	89	-0.0582451	82	-0.176427	phosphoadenosine phosphosulfate reductase CysH	Energy metabolism	Sulfur metabolism	sulfate reduction to sulfide_ assimilatory
7002_A1498	rplI	507	-0.0923089	488	-0.147413	425	-0.346832	549	0.0225115	574	0.0867561	700	0.37306	LSU ribosomal protien L9 RplI	Translation	Ribosomal proteins: synthesis and modification	ribosome large subunit
7002_A1499		62	-0.595268	99	0.0798928	110	0.231896	111	0.244952	98	0.065246	82	-0.191912	diguanylate cyclase	Regulatory functions	Small molecule interactions	c-di-GMP turnover
7002_A1501	wza	55	0.201415	55	0.201415	41	-0.222392	43	-0.15368	41	-0.222392	52	0.120495	polysaccharide secretin Wza	Transport and binding proteins	Porins and secretins	polysaccharide biosynthesis
7002_A1502		231	-0.0700919	281	0.212585	249	0.038161	249	0.038161	207	-0.228354	238	-0.0270232	hypothetical protein	Unknown function	General	polysaccharide biosynthesis
7002_A1503		98	-0.744308	139	-0.240076	145	-0.179108	188	0.195571	191	0.218411	224	0.448338	family 4 glycosyl transferase	Unknown function	Enzymes of unknown specificity	polysaccharide biosynthesis
7002_A1504		169	-0.0197826	179	0.0631537	188	0.133927	180	0.071191	151	-0.182257	161	-0.0897452	Uma2 family endonuclease toxin	Defense and invasion systems	General	polymorphic toxins
7002_A1505		164	-0.648073	242	-0.0867613	265	0.044224	280	0.123658	287	0.159282	304	0.242303	ABC-type polysaccharide efflux pump MsbA family permease and ATPase components	Transport and binding proteins	Carbohydrates_ organic alcohols_ and acids	polysaccharide biosynthesis
7002_A1506		411	-0.977001	681	-0.248485	787	-0.0397761	946	0.2257	1108	0.453746	921	0.187061	putative sulfotransferase	Glycan biosynthesis and metabolism	Polysacharide and lipopolysaccharide metabolism	polysaccharide biosynthesis
7002_A1507		193	-0.889342	386	0.110658	367	0.0378368	411	0.201195	365	0.0299532	423	0.242714	polysaccharide pyruvyl transferase	Glycan biosynthesis and metabolism	Polysacharide and lipopolysaccharide metabolism	polysaccharide biosynthesis
7002_A1508		490	-0.828234	1069	0.297175	1065	0.291766	901	0.0505117	820	-0.0853915	875	0.00826762	polysaccharide biosynthesis locus sulfotransferase	Glycan biosynthesis and metabolism	Polysacharide and lipopolysaccharide metabolism	polysaccharide biosynthesis
7002_A1509		339	-0.503751	618	0.36257	611	0.346136	432	-0.154005	457	-0.0728426	427	-0.170801	polysaccharide biosynthesis locus family 3 acyltransferase	Glycan biosynthesis and metabolism	Polysacharide and lipopolysaccharide metabolism	polysaccharide biosynthesis
7002_A1510		468	-1.03577	748	-0.359245	788	-0.284087	1032	0.105088	1721	0.842892	1000	0.0596453	family 4 glycosyl transferase	Glycan biosynthesis and metabolism	Polysacharide and lipopolysaccharide metabolism	polysaccharide biosynthesis
7002_A1511		210	-1.33606	612	0.207086	689	0.378058	639	0.26937	506	-0.0673086	525	-0.0141285	uncharacterized protein	Glycan biosynthesis and metabolism	Polysacharide and lipopolysaccharide metabolism	polysaccharide biosynthesis
7002_A1512		120	-0.68432	229	0.247993	239	0.309656	201	0.059841	160	-0.269283	208	0.109229	family 2 glycosyl transferase	Glycan biosynthesis and metabolism	Polysacharide and lipopolysaccharide metabolism	polysaccharide biosynthesis
7002_A1513		271	-0.224672	328	0.0507308	366	0.208879	335	0.0811961	286	-0.14695	314	-0.0122005	sulfotransferase domain-containing protein	Glycan biosynthesis and metabolism	Polysacharide and lipopolysaccharide metabolism	polysaccharide biosynthesis
7002_A1514		40	-0.786596	82	0.249028	78	0.176878	70	0.0207586	79	0.195256	65	-0.0861566	family 4 glycosyltransferase	Glycan biosynthesis and metabolism	Polysacharide and lipopolysaccharide metabolism	polysaccharide biosynthesis
7002_A1515		114	-0.865236	236	0.184517	238	0.196692	221	0.0897767	237	0.190617	200	-0.0542697	conserved membrane protein in lipolysaccharide biosynthesis locus	Glycan biosynthesis and metabolism	Polysacharide and lipopolysaccharide metabolism	polysaccharide biosynthesis
7002_A1516		154	-1.63559	433	-0.144152	609	0.347923	566	0.242283	707	0.563191	402	-0.251323	family 4 glycosyltransferase	Glycan biosynthesis and metabolism	Polysacharide and lipopolysaccharide metabolism	polysaccharide biosynthesis
7002_A1517		131	-0.280971	176	0.145037	196	0.300315	141	-0.174843	188	0.240194	123	-0.37188	family 4 glycosyltransferase	Glycan biosynthesis and metabolism	Polysacharide and lipopolysaccharide metabolism	polysaccharide biosynthesis
7002_A1518		174	-0.306367	280	0.379972	224	0.0580441	173	-0.314683	253	0.233683	187	-0.202416	protein of unknown function DUF218	Unknown function	General	polysaccharide biosynthesis
7002_A1519		144	-0.0362754	129	-0.194973	137	-0.108168	161	0.124716	142	-0.0564533	173	0.228428	hypothetical protein	Unknown function	General	lipopolysaccharide biosynthesis
7002_A1520	wcaF	39	-1.38938	87	-0.231837	120	0.23211	119	0.220037	139	0.44416	109	0.0934036	putative colanic acid biosynthesis acetyltransferase WcaF	Glycan biosynthesis and metabolism	Polysacharide and lipopolysaccharide metabolism	lipopolysaccharide biosynthesis
7002_A1521	obgE	33	-0.0848889	25	-0.485427	21	-0.736966	33	-0.0848889	52	0.571157	46	0.394279	GTPase ObgE	Translation	Ribosomal proteins: synthesis and modification	Ribosome biogeneses GTPases
7002_A1522		204	0.343003	154	-0.0626361	160	-0.00749454	142	-0.179676	121	-0.410559	184	0.194139	hypothetical protein	Unknown function	General
7002_A1523	oppC	74	-0.545434	91	-0.247093	114	0.0780025	134	0.311202	121	0.163976	114	0.0780025	ABC-type oligopeptide transport system permease component OppC	Transport and binding proteins	Amino acids_ peptides and amines
7002_A1524		92	-0.718024	151	-0.00318125	180	0.250267	176	0.217846	149	-0.0224175	160	0.0803421	TIGR02450 family tryptophan-rich protein	Unknown function	General
7002_A1525	mreB	74	-0.623437	63	-0.85561	84	-0.440573	122	0.0978473	130	0.189478	211	0.888209	rod shape-determining protein MreB	Glycan biosynthesis and metabolism	Peptidoglycan metabolism	MreBCD system
7002_A1526	mreC	101	-0.467632	117	-0.255479	127	-0.137159	160	0.196084	166	0.249195	167	0.25786	rod shape-determining protein MreC	Glycan biosynthesis and metabolism	Peptidoglycan metabolism	MreBCD system
7002_A1527	mreD	96	-0.729432	147	-0.114722	196	0.300315	187	0.2325	169	0.086485	160	0.00753367	rod shape-determining protein MreD	Glycan biosynthesis and metabolism	Peptidoglycan metabolism	MreBCD system
7002_A1528		33	-0.203533	24	-0.662965	47	0.306661	38	0	41	0.109624	45	0.243926	haloacid dehalogenase-like hydrolase	Unknown function	Enzymes of unknown specificity
7002_A1529		107	-0.39467	101	-0.477925	129	-0.124909	189	0.426106	149	0.0830318	169	0.264743	hypothetical protein	Unknown function	General
7002_A1530		91	0.26939	80	0.0835234	72	-0.0684797	65	-0.216037	69	-0.12988	76	0.00952277	Uma2 family endonuclease toxin	Defense and invasion systems	General	polymorphic toxins
7002_A1531	menD	7	-1.71621	23	0	21	-0.131245	28	0.283793	32	0.476438	27	0.231326	2-succinyl-5-enolpyruvyl-6-hydroxy-3-cyclohexene-1-carboxylic-acid synthase MenD	Prosthetic groups_ cofactors_ and carriers	Ubiquinone and other terpenoid-quinone biosynthesis	phylloquinone biosynthesis via SEPHCHC
7002_A1532	glgA	43	-0.573735	52	-0.29956	67	0.0660892	75	0.228819	77	0.266787	70	0.129283	starch synthase GlgA	Carbohydrate metabolism	Starch and sucrose metabolism	glycogen metabolism
7002_A1534	clpX	229	0.12725	213	0.0227559	206	-0.0254532	214	0.0295133	196	-0.0972439	200	-0.0680975	ClpP1/P2 protease ATP-binding regulatory subunit ClpX	Regulatory functions	Protein interactions	ClpP1-ClpP2-ClpX proteolytic complex
7002_A1535	clpP2	260	-0.140863	260	-0.140863	233	-0.299044	310	0.112894	358	0.320585	299	0.0607713	ATP-dependent protease ClpP2	Intracellular trafficking_ assembly_ and processing	Peptidases	ClpP1-ClpP2-ClpX proteolytic complex
7002_A1536		53	0.0507881	48	-0.0921698	40	-0.355204	48	-0.0921698	57	0.155758	61	0.253605	hypothetical protein	Unknown function	General
7002_A1537		45	-0.127756	48	-0.0346461	44	-0.160177	51	0.0528167	54	0.135279	53	0.108312	intramembrane metalloprotease family M50	Intracellular trafficking_ assembly_ and processing	Peptidases	membrane protease
7002_A1539		102	0.246161	73	-0.23644	31	-1.47207	76	-0.178337	85	-0.0168738	149	0.792904	hypothetical protein	Unknown function	General
7002_A1540		27	-0.0264722	31	0.172837	18	-0.611435	23	-0.257798	35	0.347923	31	0.172837	hypothetical protein	Unknown function	General
7002_A1541		45	0.369456	31	-0.1682	33	-0.0780025	26	-0.421957	36	0.0475284	38	0.125531	protein of unknown function DUF1824	Unknown function	General
7002_A1542		22	-0.381871	21	-0.448985	27	-0.0864148	34	0.246161	41	0.51625	27	-0.0864148	hypothetical protein	Unknown function	General
7002_A1543	zam	159	0.10343	135	-0.132638	128	-0.209453	142	-0.0597062	176	0.249978	148	0	3'-5' exoribonuclease RNase R Zam	Nucleic acid metabolism	RNA degradation	tRNA degradation factors
7002_A1544		217	0.130981	160	-0.308642	168	-0.238253	225	0.183211	191	-0.0531417	228	0.20232	uncharacterized protein	Unknown function	General
7002_A1545	purQ	63	-0.620152	86	-0.171167	92	-0.0738699	99	0.0319248	115	0.248058	126	0.379848	phosphoribosylformylglycinamidine synthase glutamine amidotransferase subunit PurQ	Nucleic acid metabolism	Purine metabolism	purine (inosine-5'-phosphate) biosynthesis from ribose-5-phosphate
7002_A1546	purS	58	0.0986476	33	-0.714939	48	-0.174371	64	0.240667	49	-0.144624	73	0.430491	phosphoribosylformylglycinamidine synthase subunit PurS	Nucleic acid metabolism	Purine metabolism	purine (inosine-5'-phosphate) biosynthesis from ribose-5-phosphate
7002_A1547		74	0.351472	64	0.142019	59	0.0246621	51	-0.185556	55	-0.0766213	45	-0.366128	ArsP family organo-arsenical exporter	Transport and binding proteins	Anions
7002_A1548		40	0.717066	20	-0.282934	19	-0.356935	21	-0.212545	21	-0.212545	25	0.0389941	two component signal transduction system hybrid response regulator	Signal transduction	Two-component systems
7002_A1549	gcvP	38	-0.0619277	39	-0.024453	39	-0.024453	40	0.0120728	37	-0.100402	45	0.181998	decarboxylating glycine dehydrogenase GcvP	Amino acid metabolism	Glycine_ serine and threonine metabolism	glycine cleavage system GcvHLPT
7002_A1550		34	0.246161	15	-0.934412	18	-0.671377	31	0.112894	24	-0.25634	50	0.802554	alpha/beta hydrolase fold protein	Unknown function	Enzymes of unknown specificity
7002_A1551		30	-0.334695	30	-0.334695	9	-2.07166	52	0.458854	22	-0.782154	84	1.15073	uncharacterized protein	Unknown function	General
7002_A1552	miaE	11	-0.165059	8	-0.624491	11	-0.165059	6	-1.03953	17	0.462972	21	0.767827	tRNA-(MS[2]IO[6]A)-hydroxylase MiaE	Translation	tRNA and rRNA base modification	tRNA modification factors - methylthiotransferases
7002_A1553		74	-0.16848	87	0.06501	127	0.610751	74	-0.16848	71	-0.228186	66	-0.333539	uncharacterized protein	Unknown function	General
7002_A1554		23	-0.0207586	15	-0.63743	23	-0.0207586	23	-0.0207586	28	0.263034	28	0.263034	mannose-1-phosphate guanyltransferase (GDP)	Glycan biosynthesis and metabolism	Polysacharide and lipopolysaccharide metabolism	GDP-D-mannose biosynthesis from b-D-fructose-6-phosphate
7002_A1555	lplA	1	-2.77259	3	-1.18763	5	-0.450661	6	-0.187627	19	1.47534	7	0.0347654	lipoate-protein ligase LplA	Prosthetic groups_ cofactors_ and carriers	Biotin and lipoate metabolism	lipoic acid metabolism
7002_A1556		22	0.174029	19	-0.0374747	12	-0.70044	16	-0.285402	19	-0.0374747	29	0.572579	methyltransferase type 11	Unknown function	Enzymes of unknown specificity
7002_A1557		34	0.00708942	34	0.00708942	28	-0.273018	31	-0.126177	43	0.345891	33	-0.0359793	hypothetical lipoprotein	Unknown function	General
7002_A1558		30	-0.359896	45	0.225067	52	0.433653	36	-0.0968615	39	0.0186157	29	-0.408806	beta-hydroxyacid dehydrogenase	Unknown function	Enzymes of unknown specificity
7002_A1559	psbC	4642	0.379766	4232	0.246359	3328	-0.100325	2720	-0.391374	3575	0.00296241	2909	-0.294458	photosystem II CP43 chlorophyll apoprotein PsbC	Energy metabolism	Photosynthesis	photosystem II main subunits
7002_A1560	psbD1	2193	0.419943	2268	0.468458	1555	-0.076048	1199	-0.451131	1374	-0.254581	1246	-0.395658	photosystem II P680 reaction center protein PsbD1	Energy metabolism	Photosynthesis	photosystem II main subunits
7002_A1561	cobP	29	0.843031	13	-0.314511	3	-2.42999	9	-0.845025	24	0.570012	19	0.232977	bifunctional adenosylcobinamide kinase / adenosylcobinamide-phosphate guanylyltransferase CobP	Prosthetic groups_ cofactors_ and carriers	Porphyrin and chlorophyll metabolism	coenzyme B12 biosynthesis from cob(II)yrinate diamide
7002_A1562	lgt	56	0.13493	42	-0.280108	35	-0.543142	41	-0.314873	64	0.327575	68	0.415037	prolipoprotein diacylglyceryl transferase Lgt	Intracellular trafficking_ assembly_ and processing	Protein modification and repair	lipoprotein system lgt/lsp/lnt
7002_A1563	queF1	35	0.129283	26	-0.29956	28	-0.192645	28	-0.192645	37	0.209453	38	0.247928	7-cyano-7-deazaguanine reductase QueF1	Translation	tRNA and rRNA base modification	queuosine (Q-tRNA) biosynthesis from preQ0
7002_A1564		12	-1.60486	36	-0.0198996	29	-0.331844	31	-0.235628	56	0.61753	55	0.591535	toxin-antitoxin system antidote HicB family	Cell structure_ growth_ and death	Toxin-antitoxin systems	toxin-antitoxin system 9
7002_A1565	gatC	314	-0.786641	362	-0.581416	570	0.0735566	639	0.238411	701	0.372009	664	0.293778	bifunctional aspartyl/glutamyl-tRNA amidotransferase subunit GatC	Translation	Aminoacyl-tRNA biosynthesis	GatABC aspartyl/glutamyl-tRNA(Asn/Gln) amidotransferase complex
7002_A1566	ycf3	123	-0.591464	203	0.131357	180	-0.0421255	238	0.360839	155	-0.257854	213	0.200731	photosystem I assembly protein Ycf3	Intracellular trafficking_ assembly_ and processing	Enzyme assembly	photosystem I assembly
7002_A1567	holA	16	-0.142958	17	-0.0554951	11	-0.683526	16	-0.142958	27	0.61193	19	0.10497	DNA polymerase III delta subunit HolA	Nucleic acid metabolism	DNA replication_ recombination_ and repair	DNA replication elongation factor and DNA polymerase IIIl
7002_A1568	ycf39	212	1.07687	89	-0.175318	71	-0.501305	68	-0.563589	83	-0.276012	80	-0.329124	hypothetical protein YCF39	Unknown function	General
7002_A1569		325	0.768127	205	0.103311	206	0.110331	132	-0.531775	123	-0.633655	154	-0.309383	M48 family peptidase	Intracellular trafficking_ assembly_ and processing	Peptidases	protease_ periplasmic
7002_A1570		250	0.375821	132	-0.545569	140	-0.46068	151	-0.351558	152	-0.342036	331	0.780724	conserved hypothetical membrane protein	Unknown function	General
7002_A1571		103	0.129356	102	0.115281	86	-0.13088	96	0.0278179	85	-0.147754	93	-0.0179857	FMN-dependent protein of unknown function DUF2470	Unknown function	Enzymes of unknown specificity
7002_A1572	sulA	27	-0.0610294	28	-0.00856201	19	-0.567989	24	-0.230954	36	0.354008	35	0.313366	cell division inhibitor SulA	Cell structure_ growth_ and death	Cell division	filament formation
7002_A1573		47	0.68834	26	-0.165809	30	0.040642	23	-0.342687	25	-0.222392	24	-0.281286	HNH endonuclease family protein	Unknown function	Enzymes of unknown specificity
7002_A1574		12	-0.488286	16	-0.073249	9	-0.903324	20	0.248679	23	0.450313	21	0.319068	RND type export system MFP component	Transport and binding proteins	Unknown substrate	RND-type exporter Rnd1
7002_A1575		14	-0.662965	24	0.114643	28	0.337035	26	0.23012	20	-0.148392	21	-0.0780025	autoinducer 2 family exporter	Transport and binding proteins	Unknown substrate
7002_A1576		135	-0.296775	140	-0.244307	177	0.0940153	178	0.102143	178	0.102143	187	0.173304	two component signal transduction system response regulator	Signal transduction	Two-component systems
7002_A1577	lipA2	24	0.455679	14	-0.321928	12	-0.544321	13	-0.428843	25	0.514573	17	-0.0418202	lipoyl synthase LipA2	Prosthetic groups_ cofactors_ and carriers	Biotin and lipoate metabolism	lipoic acid metabolism
7002_A1578		2419	-0.0238565	2343	-0.0699103	2682	0.125042	3140	0.352497	1793	-0.455892	2379	-0.047912	uncharacterized protein	Unknown function	General
7002_A1580		95	0.124151	106	0.282216	102	0.226721	79	-0.141924	81	-0.105855	60	-0.538814	uncharacterized protein	Unknown function	General
7002_A1581		138	0.526069	82	-0.224904	106	0.145465	88	-0.123024	99	0.046901	62	-0.628259	uncharacterized protein	Unknown function	General
7002_A1582		224	0.243841	136	-0.476051	170	-0.154123	166	-0.188475	225	0.250267	214	0.177953	outer membrane protein	Unknown function	General
7002_A1583	glcF	21	0.377367	15	-0.10806	9	-0.845025	15	-0.10806	20	0.306978	17	0.0725125	glycolate oxidase FeS subunit GlcF	Carbohydrate metabolism	Glyoxylate and dicarboxylate metabolism	photorespiration (oxidative C2 cycle)
7002_A1584	ddl	23	-0.186096	18	-0.539733	23	-0.186096	20	-0.38773	34	0.377805	39	0.575744	D-alanine-D-alanine ligase Ddl	Glycan biosynthesis and metabolism	Peptidoglycan metabolism	peptidoglycan biosynthesis
7002_A1585	pgk	335	-0.145961	307	-0.271884	257	-0.528354	423	0.190535	379	0.0320755	523	0.496689	phosphoglycerate kinase Pgk	Energy metabolism	Carbon fixation in prokaryotes	Calvin-Benson cycle and Embden-Meyerhof pathway
7002_A1587		280	-0.274439	368	0.11984	422	0.317377	416	0.296718	222	-0.609306	324	-0.0638722	universal stress protein	Defense and invasion systems	Detoxification and inactivation
7002_A1588		149	-0.405322	229	0.214713	280	0.504792	190	-0.0546353	184	-0.100929	152	-0.376563	uncharacterized protein	Unknown function	General
7002_A1589	psaC	31217	1.04556	12546	-0.269549	11041	-0.453905	13522	-0.161468	10875	-0.475761	11539	-0.390258	photosystem I iron-sulfur center subunit VII PsaC	Energy metabolism	Photosynthesis	photosystem I main subunits
7002_A1590		77	0.266787	43	-0.573735	52	-0.29956	65	0.0223678	89	0.475733	58	-0.142019	protein of unknown function DUF1997	Unknown function	General
7002_A1591	ndhP	2026	-0.339575	3569	0.477311	3414	0.413254	2894	0.174856	1569	-0.708363	1910	-0.424636	NADH-plastoquinone oxidoreductase subunit NdhP	Energy metabolism	Oxidative phosphorylation	NAD(P)H:quinone oxidoreductase (complex I) NdhABCDEFGHIJKLMNOPQS
7002_A1592		48	-0.520073	79	0.198745	92	0.418526	68	-0.0175726	64	-0.105035	62	-0.150839	metallo-beta lactamase domain protein	Unknown function	Enzymes of unknown specificity
7002_A1593		532	0.0482552	511	-0.00984779	463	-0.152159	570	0.147791	533	0.0509645	478	-0.10616	hypothetical protein	Unknown function	General
7002_A1594	menH	35	0.2144	29	-0.0569024	41	0.442669	31	0.0393129	28	-0.107528	17	-0.827421	2-succinyl-6-hydroxy-2_4-cyclohexadiene-1-carboxylate synthase MenH	Prosthetic groups_ cofactors_ and carriers	Ubiquinone and other terpenoid-quinone biosynthesis	phylloquinone biosynthesis via SEPHCHC
7002_A1595		20	-0.273018	30	0.311944	24	-0.00998409	28	0.212408	27	0.159941	16	-0.594947	uncharacterized protein	Unknown function	General
7002_A1596	ycf52	68	-0.246438	67	-0.267812	93	0.205258	94	0.220688	62	-0.379704	100	0.309955	N-acetyltransferase GNAT family Ycf52	Unknown function	Enzymes of unknown specificity
7002_A1598	tic22	418	0.85978	193	-0.255122	156	-0.562177	202	-0.189368	163	-0.498851	250	0.118205	periplasmic targeting factor Tic22	Intracellular trafficking_ assembly_ and processing	Chaperone and folding catalysis	outer membrane biogenesis
7002_A1599	hemK	72	0.545434	57	0.208399	32	-0.624491	35	-0.495208	54	0.130397	46	-0.100929	release factor glutamine methyltransferase HemK	Translation	Translation factors	release factors
7002_A1600		342	0.0551781	448	0.44468	399	0.27757	285	-0.207856	248	-0.408478	253	-0.379681	uncharacterized protein	Unknown function	General
7002_A1601	pilA5	202	0.0325026	312	0.659693	336	0.766609	110	-0.844349	114	-0.792819	111	-0.831293	type IV pilin protein PilA5	Cell motility and adherance	Surface structures and assembly platforms	type IV pilus
7002_A1602		153	-0.146334	238	0.491096	256	0.596278	122	-0.472985	126	-0.426442	121	-0.484859	type IV pilin protein	Cell motility and adherance	Surface structures and assembly platforms	type IV pilus
7002_A1603		158	-0.0493661	218	0.415037	224	0.454208	158	-0.0493661	106	-0.625226	117	-0.482782	type IV pilin protein	Cell motility and adherance	Surface structures and assembly platforms	type IV pilus
7002_A1604	fimT	117	-0.13713	131	0.0259285	128	-0.00749454	131	0.0259285	148	0.201959	117	-0.13713	type IV fimbrial biogenesis protein FimT	Cell motility and adherance	Surface structures and assembly platforms	T2bSS secretion: type IVa pili
7002_A1605	psbQ	2004	0.067297	1676	-0.190563	1917	0.00326487	2014	0.0744782	2104	0.137549	1761	-0.119191	photosystem II lipoprotein PsbQ	Energy metabolism	Photosynthesis	photosystem II biogenesis
7002_A1606		11	-0.295456	12	-0.169925	10	-0.432959	12	-0.169925	15	0.152003	21	0.63743	alpha/beta hydrolase fold protein	Unknown function	Enzymes of unknown specificity
7002_A1607	mraY	59	0.628402	33	-0.209847	27	-0.499354	38	-0.00631377	33	-0.209847	39	0.0311609	phospho-N-acetylmuramoyl-pentapeptide-transferase MraY	Glycan biosynthesis and metabolism	Peptidoglycan metabolism	peptidoglycan biosynthesis
7002_A1608	mrdA	38	0.263034	25	-0.341037	29	-0.126912	31	-0.0306968	34	0.10257	33	0.059501	cell elongation-specific transpeptidase MrdA	Glycan biosynthesis and metabolism	Peptidoglycan metabolism	MreBCD system
7002_A1609	tyrS	18	-0.49304	20	-0.341037	27	0.0919225	21	-0.270648	29	0.195016	37	0.546488	tyrosyl-tRNA synthetase TyrS	Translation	Transfer RNA biogenesis	tRNA aminoacylation
7002_A1610	hemC	101	-0.380708	75	-0.8101	64	-1.03892	133	0.0163634	178	0.436814	238	0.855899	hydroxymethylbilane synthase HemC	Prosthetic groups_ cofactors_ and carriers	Porphyrin and chlorophyll metabolism	uroporhyrinogen III biosynthesis from 5-aminolevulinate
7002_A1611		37	0.3106	37	0.3106	27	-0.143966	29	-0.0408723	24	-0.313891	25	-0.254997	GNAT family acetyltransferase	Unknown function	Enzymes of unknown specificity
7002_A1614	trxA	3527	0.201457	2758	-0.153362	3134	0.0310202	3366	0.13405	2364	-0.375755	3255	0.0856726	m-type thioredoxin TrxA	Regulatory functions	Protein interactions	thiol redox pathways thioreoxin system
7002_A1616	ilvA	42	0.157101	29	-0.377235	31	-0.28102	32	-0.235216	40	0.0867116	52	0.465223	biosynthetic threonine dehydratase IlvA	Amino acid metabolism	Valine_ leucine and isoleucine metabolism	branched chain amino acid biosynthesis
7002_A1617		279	0.278631	300	0.383329	284	0.304257	202	-0.187279	153	-0.588102	162	-0.50564	hypothetical protein	Unknown function	General
7002_A1618		14	-0.162271	8	-0.969626	6	-1.38466	18	0.200299	20	0.352302	28	0.837729	family 3 glycosyl transferase	Unknown function	Enzymes of unknown specificity
7002_A1619		21	0.249359	19	0.10497	15	-0.236067	15	-0.236067	15	-0.236067	21	0.249359	hypothetical protein	Unknown function	General
7002_A1620	damP	32	-0.136137	29	-0.278156	33	-0.0917426	40	0.185791	38	0.111791	39	0.149266	type II restriction-modification system GATC-specific DNA-methyltransferase DamP	Defense and invasion systems	Restriction-modification systems	type II restriction-modification system
7002_A1621	glbN	800	0.285571	829	0.336943	817	0.315907	532	-0.303002	436	-0.590101	524	-0.324862	cyanoglobin GlbN	Defense and invasion systems	Detoxification and inactivation	Nitrosative stress
7002_A1622	ffh	80	-0.444049	104	-0.065537	102	-0.0935513	120	0.140914	114	0.0669133	133	0.289306	signal recognition particle subunit Ffh	Intracellular trafficking_ assembly_ and processing	Protein export_ secretion_ and sorting	Sec protein export system
7002_A1624		66	0.978305	36	0.103836	28	-0.258734	18	-0.896164	28	-0.258734	25	-0.422233	hypothetical protein	Unknown function	General
7002_A1625		45	0.225067	53	0.461134	33	-0.222392	27	-0.511899	51	0.405639	22	-0.807355	hypothetical protein	Unknown function	General
7002_A1626		343	0.11221	257	-0.304231	273	-0.217098	335	0.078162	328	0.0476967	368	0.213707	cyclophilin-type peptidyl-prolyl cis-trans isomerase	Intracellular trafficking_ assembly_ and processing	Chaperone and folding catalysis
7002_A1627	urtE	28	-0.742109	48	0.0354987	50	0.0943924	49	0.065246	63	0.427816	43	-0.123199	ABC-type high affinity urea uptake system ATPase component UrtE	Transport and binding proteins	Amino acids_ peptides and amines	high affinity urea uptake system UrtABCDE
7002_A1629	rbpD	10334	0.299596	7059	-0.250267	7315	-0.198873	8542	0.0248431	7839	-0.0990612	9288	0.145637	RNA-binding protein RbpD	Transcription	Transcription factors
7002_A1630	glnA	40	-0.0817941	60	0.503168	50	0.240134	33	-0.359328	44	0.0557094	27	-0.648835	type I glutamine synthetase GlnA	Amino acid metabolism	Alanine_ aspartate and glutamate metabolism	glutamate biosynthesis
7002_A1631	apcF	1369	0.565337	853	-0.117168	706	-0.390045	814	-0.184684	718	-0.365729	1091	0.237866	allophycocyanin beta subunit ApcF	Energy metabolism	Photosynthesis - antenna proteins	allophycocyanin biosynthesis
7002_A1632	ntcB	5	-0.302563	4	-0.624491	1	-2.62449	1	-2.62449	20	1.69744	6	-0.0395284	nitrite-responsive transcriptional regulator of nitrogen assimilation NtcB	Regulatory functions	DNA interactions	assimilatory nitrate reduction
7002_A1636	hisF	39	0.530515	12	-1.16993	18	-0.584963	20	-0.432959	31	0.199309	42	0.63743	imidazole glycerol phosphate synthase cyclase subunit HisF	Amino acid metabolism	Histidine metabolism	histidine biosynthesis from ribose-5-phosphate
7002_A1638		36	-0.17585	41	0.0117772	42	0.0465426	39	-0.0603726	36	-0.17585	50	0.298081	SpoIID/LytB domain protein	Unknown function	General
7002_A1640		41	-0.123575	48	0.103836	53	0.246794	46	0.0424353	35	-0.351844	45	0.0107264	YebC family transcriptional regulator	Regulatory functions	DNA interactions
7002_A1641		17	0.0142139	16	-0.073249	14	-0.265894	14	-0.265894	21	0.319068	19	0.174679	two component signal transduction system histidine kinase with GAF sensory domain	Signal transduction	Two-component systems
7002_A1642	dapF	40	0.399096	22	-0.463401	11	-1.4634	31	0.0313642	36	0.247093	42	0.469485	diaminopimelate epimerase DapF	Amino acid metabolism	Lysine biosynthesis	lysine biosynthesis via diaminopimelate (DAP)
7002_A1643	hfq	113	0.0431977	97	-0.177068	83	-0.401942	134	0.289108	123	0.165533	108	-0.0220938	RNA chaperone Hfq	Cell structure_ growth_ and death	Chromosome and assoicated proteins	nucleoid associated proteins
7002_A1644		21	0.169925	17	-0.13493	16	-0.222392	19	0.0255351	27	0.532495	12	-0.63743	metalloendoprotease M23 family	Intracellular trafficking_ assembly_ and processing	Peptidases	protease_ periplasmic
7002_A1645		90	0.503168	46	-0.465123	54	-0.233797	59	-0.106042	67	0.0774045	65	0.0336831	ABC1 family protein	Unknown function	General
7002_A1646	cysE	91	-0.0416692	74	-0.34001	88	-0.0900322	103	0.137037	99	0.0798928	107	0.192003	serine O-acetyltransferase CysE	Amino acid metabolism	Cysteine and methionine metabolism	cysteine biosynthesis from serine
7002_A1647		42	-0.222392	65	0.407658	53	0.113211	43	-0.188445	40	-0.292782	51	0.0577155	protein of unknown function DUF1817	Unknown function	General
7002_A1648	btuD	91	0.311397	80	0.125531	84	0.19592	57	-0.363507	66	-0.152003	62	-0.242201	ABC-type cobalamin uptake system ATPase component BtuD	Transport and binding proteins	Cofactors and prosthetic groups	cobalamin uptake system BtuBCDF
7002_A1649	fur	217	0.605047	178	0.319229	133	-0.101222	110	-0.375145	99	-0.527148	119	-0.261687	Fe2+-responsive transcriptional regulator of iron homeostasis Fur	Regulatory functions	DNA interactions	Iron homeostasis
7002_A1650	cobQ	62	-0.321928	84	0.116193	111	0.518291	88	0.183307	63	-0.298844	57	-0.443234	adenosylcobyric acid synthase CobQ	Prosthetic groups_ cofactors_ and carriers	Porphyrin and chlorophyll metabolism	coenzyme B12 biosynthesis from cob(II)yrinate diamide
7002_A1651		68	0.600963	42	-0.0941824	49	0.12821	36	-0.316575	41	-0.128948	33	-0.442106	hypothetical protein	Unknown function	General
7002_A1652	chlB	323	-0.307865	487	0.284523	532	0.412027	419	0.0675515	358	-0.159439	280	-0.513972	light-independent protochlorophyllide reductase subunit ChlB	Prosthetic groups_ cofactors_ and carriers	Porphyrin and chlorophyll metabolism	light-independent protochlorophyllide reductase
7002_A1653	fmt	41	-0.798952	81	0.183346	131	0.876919	76	0.091423	59	-0.273861	40	-0.834576	methionyl-tRNA formyltransferase Fmt	Translation	tRNA and rRNA base modification
7002_A1654	hhoA	254	0.792287	110	-0.415037	107	-0.45493	111	-0.401981	181	0.303449	117	-0.326032	periplasmic stress-inducible serine protease HhoA	Intracellular trafficking_ assembly_ and processing	Peptidases	periplasmic stress response system
7002_A1656	proS	51	-0.453419	61	-0.195107	56	-0.318489	78	0.159558	95	0.444012	78	0.159558	prolyl-tRNA synthetase ProS	Translation	Transfer RNA biogenesis	tRNA aminoacylation
7002_A1657	pma1	48	0.22741	34	-0.270089	36	-0.187627	39	-0.0721498	52	0.342888	37	-0.148099	calcium export P-type ATPase Pma1	Transport and binding proteins	Cations and iron carrying compounds
7002_A1658	pyk	82	-0.473227	83	-0.45574	87	-0.387836	129	0.180448	139	0.288162	163	0.517949	pyruvate kinase Pyk	Carbohydrate metabolism	Pyruvate metabolism	anaplerotic reactions
7002_A1659		108	0.789103	65	0.0565835	45	-0.473931	54	-0.210897	66	0.0786098	37	-0.756331	protein of unknown function DUF1049	Unknown function	General
7002_A1660	scpA	26	0.390584	28	0.4975	20	0.0120728	15	-0.402965	23	0.213707	7	-1.5025	segregation and condensation protein A ScpA	Nucleic acid metabolism	DNA replication_ recombination_ and repair	DNA replication
7002_A1661		97	0.685029	52	-0.214444	71	0.234864	36	-0.744958	37	-0.70543	69	0.193641	uncharacterized protein	Unknown function	General
7002_A1663		388	0.323013	232	-0.418919	231	-0.425151	292	-0.0870753	389	0.326727	329	0.0850439	uncharacterized protein	Unknown function	General
7002_A1664		152	0.171112	112	-0.269461	142	0.0729315	141	0.0627358	86	-0.650551	177	0.39079	hypothetical protein	Unknown function	General
7002_A1665	spkA	69	0.0424353	65	-0.0437214	79	0.237692	71	0.0836579	56	-0.258734	62	-0.111893	serine/threonine protein kinase regulating cellular motility SpkA	Regulatory functions	Protein interactions	serine/threonine protein kinases
7002_A1666		2250	0.332789	1658	-0.107692	1651	-0.113796	1376	-0.376655	2450	0.455646	1334	-0.421377	Uma2 family endonuclease toxin	Defense and invasion systems	General	polymorphic toxins
7002_A1667	purL	46	-0.176878	49	-0.0857299	52	0	51	-0.0280144	60	0.206451	54	0.0544478	phosphoribosylformylglycinamidine synthase PurL	Nucleic acid metabolism	Purine metabolism	purine (inosine-5'-phosphate) biosynthesis from ribose-5-phosphate
7002_A1668		6	-0.760812	16	0.654225	1	-3.34577	10	-0.0238467	25	1.29808	3	-1.76081	toxin-antitoxin system YcfA family antidote	Cell structure_ growth_ and death	Toxin-antitoxin systems	toxin-antitoxin system 10
7002_A1671		231	1.80372	68	0.0394301	27	-1.29315	20	-1.7261	23	-1.52447	28	-1.24068	M50 family intramembrane metalloprotease	Intracellular trafficking_ assembly_ and processing	Peptidases	membrane protease
7002_A1672	alaS	58	-0.130704	58	-0.130704	66	0.0557094	62	-0.0344884	72	0.18124	65	0.0336831	alanyl-tRNA synthetase AlaS	Translation	Transfer RNA biogenesis	tRNA aminoacylation
7002_A1674		63	-0.0923936	50	-0.425817	63	-0.0923936	76	0.178254	87	0.37327	64	-0.0696735	protein of unknown function DUF3084	Unknown function	General
7002_A1675	ntcA	138	-0.425454	154	-0.267192	151	-0.295574	222	0.260437	241	0.378911	206	0.152522	2-oxoglutarate-responsive transcriptional activator of nitrogen assimilation NtcA	Regulatory functions	DNA interactions	nitrogen assimilation
7002_A1676	fabI	121	-0.206981	106	-0.397923	107	-0.384377	169	0.275036	144	0.0440811	191	0.451585	enoyl-[acyl-carrier protein] reductase I FabI	Fatty acid and lipid metabolism	Biosynthesis	fatty acid biosynthesis_ elongation
7002_A1678		28	-0.177538	33	0.059501	30	-0.0780025	25	-0.341037	34	0.10257	40	0.337035	protein of unknown function DUF1311	Unknown function	General
7002_A1679		18	-0.0264722	19	0.0515303	17	-0.108934	22	0.263034	17	-0.108934	17	-0.108934	Uma2 family endonuclease toxin	Defense and invasion systems	General	polymorphic toxins
7002_A1680		12	-0.584963	19	0.0780025	23	0.353637	13	-0.469485	29	0.688056	12	-0.584963	Uma2 family endonuclease toxin	Defense and invasion systems	General	polymorphic toxins
7002_A1681	ypsC	31	0.573375	14	-0.573467	17	-0.293359	13	-0.680382	19	-0.132894	31	0.573375	putative N6-adenine-specific DNA methylase YpsC	Defense and invasion systems	Restriction-modification systems
7002_A1682		51	0.169925	32	-0.5025	41	-0.144948	46	0.0210616	62	0.451696	40	-0.180572	serine/threonine protein kinase	Regulatory functions	Protein interactions
7002_A1683	acnB	74	0.069902	55	-0.358192	54	-0.384664	64	-0.139551	96	0.445411	80	0.182377	bifunctional aconitate hydratase 2/2-methylisocitrate dehydratase AcnB	Carbohydrate metabolism	Citrate cycle (TCA cycle)	citrate cycle_ first carbon oxidation
7002_A1684		568	-0.202296	695	0.0888257	654	0.0011034	599	-0.125631	882	0.432591	523	-0.321376	AIPR protein	Unknown function	General
7002_A1685		190	-0.467234	352	0.422342	438	0.737698	257	-0.0314648	144	-0.867164	195	-0.429759	toxin-antitoxin system PIN family toxin	Cell structure_ growth_ and death	Toxin-antitoxin systems	toxin-antitoxin system 11
7002_A1687		456	-0.025091	514	0.147644	529	0.189143	449	-0.0474094	364	-0.350186	472	0.0246621	YggT family putative K+ uptake protein	Transport and binding proteins	Cations and iron carrying compounds
7002_A1688		802	0.322153	648	0.0145445	622	-0.0445347	648	0.0145445	417	-0.621402	712	0.150428	hypothetical protein	Unknown function	General
7002_A1689	upp	35	0.485427	20	-0.321928	15	-0.736966	19	-0.395929	35	0.485427	26	0.0565835	uracil phosphoribosyltransferase Upp	Nucleic acid metabolism	Pyrimidine metabolism	Pyrimidine conversions
7002_A1690	moaE	24	0.921997	7	-0.85561	8	-0.662965	6	-1.078	21	0.729352	10	-0.341037	molybdopterin synthase catalytic subunit MoaE	Prosthetic groups_ cofactors_ and carriers	Sulfur relay system	Moco biosynthesis sulfur relay
7002_A1691	purH	44	-0.455452	25	-1.27103	38	-0.666956	70	0.2144	70	0.2144	115	0.930607	bifunctional phosphoribosylaminoimidazolecarboxamide formyltransferase / IMP cyclohydrolase PurH	Nucleic acid metabolism	Purine metabolism	purine (inosine-5'-phosphate) biosynthesis from ribose-5-phosphate
7002_A1692	pyrR	13	0.135655	9	-0.39486	5	-1.24286	13	0.135655	22	0.894647	9	-0.39486	bifunctional pyrimidine regulatory protein / uracil phosphoribosyltransferase PyrR	Nucleic acid metabolism	Pyrimidine metabolism
7002_A1693		320	1.25047	153	0.185925	111	-0.277046	83	-0.696423	47	-1.51687	93	-0.532304	hypothetical protein	Unknown function	General
7002_A1694	leuS	42	-0.217477	39	-0.324392	40	-0.287866	52	0.0906454	65	0.412573	55	0.171565	leucyl-tRNA synthetase LeuS	Translation	Transfer RNA biogenesis	tRNA aminoacylation
7002_A1695		78	0.0374747	89	0.227806	106	0.479993	72	-0.0780025	48	-0.662965	63	-0.270648	protein of unknown function DUF1232	Unknown function	General
7002_A1696		26	-0.182203	37	0.32681	32	0.117357	32	0.117357	38	0.365284	12	-1.29768	protein of unknown function DUF29	Unknown function	General
7002_A1697		48	0.215729	43	0.0570309	50	0.274622	40	-0.0473057	39	-0.0838316	28	-0.561879	putative lipoprotein	Unknown function	General
7002_A1698		1576	-0.852077	2670	-0.0915044	3436	0.272386	3680	0.371362	3043	0.0971502	2664	-0.0947501	hypothetical protein	Unknown function	General
7002_A1699		160	-1.12997	329	-0.0899542	493	0.493546	399	0.188347	383	0.129303	337	-0.0552932	TPR repeat-containing protein	Unknown function	General
7002_A1700		8	-0.544321	17	0.543142	18	0.625604	10	-0.222392	9	-0.374396	8	-0.544321	hypothetical protein	Unknown function	General
7002_A1701	prfC	71	-0.373815	80	-0.201634	85	-0.114171	94	0.0310269	105	0.190684	117	0.346803	peptide chain release factor 3 PrfC	Translation	Translation factors	release factors
7002_A1702	terD	124	0.179409	122	0.15595	95	-0.204931	84	-0.38247	131	0.258636	101	-0.116576	uncharacterized stress protein associated with tellurite resistance TerD	Unknown function	General
7002_A1703	gcvT	14	-0.596367	16	-0.403722	19	-0.155795	22	0.0557094	28	0.403633	28	0.403633	glycine dehydrogenase [decarboxylating] complex aminomethyltransferase GcvT	Amino acid metabolism	Glycine_ serine and threonine metabolism	glycine cleavage system GcvHLPT
7002_A1705		26	-0.615465	29	-0.457923	40	0.00602379	55	0.465455	50	0.327952	39	-0.0305021	TPR repeat-containing protein	Unknown function	General
7002_A1706	rnhA	12	-0.874469	18	-0.289507	18	-0.289507	22	0	32	0.540568	30	0.447459	ribonuclease HI RnhA	Nucleic acid metabolism	DNA replication_ recombination_ and repair	DNA replication elongation factors and Rnase H
7002_A1708	sphU	284	1.12553	117	-0.153852	110	-0.242857	95	-0.454361	82	-0.666664	93	-0.485057	phosphate responsive transcriptional repressor of phosphate transport SphU	Regulatory functions	DNA interactions	phosphate transporter and regulator PstABCS-SphU
7002_A1710		23	0.68226	9	-0.671377	10	-0.519374	10	-0.519374	21	0.551015	13	-0.140863	protein of unknown function DUF111	Unknown function	General
7002_A1711		76	-0.84659	158	0.209263	197	0.527534	132	-0.0501235	127	-0.105833	130	-0.0721498	hypothetical protein	Unknown function	General
7002_A1712		230	-0.402437	343	0.174137	356	0.227806	378	0.314315	291	-0.0630522	226	-0.427749	hypothetical protein	Unknown function	General
7002_A1713		24	0.349746	19	0.0127111	25	0.40864	21	0.157101	12	-0.650254	12	-0.650254	YihY family membrane protein	Unknown function	General	tRNA processing
7002_A1714	metK	136	-0.0774441	156	0.120495	139	-0.0459659	132	-0.120513	144	0.00501807	154	0.10188	S-adenosylmethionine synthetase MetK	Amino acid metabolism	Cysteine and methionine metabolism	methionine degradation
7002_A1715	galE	15	-0.0931094	10	-0.678072	16	0	14	-0.192645	22	0.459432	19	0.247928	UDP-glucose 4-epimerase GalE	Carbohydrate metabolism	Galactose metabolism	Leloir pathway (galactose/glucose interconversion)
7002_A1716		21	1.16993	8	-0.222392	8	-0.222392	4	-1.22239	11	0.237039	4	-1.22239	hypothetical protein	Unknown function	General
7002_A1717		177	-0.231678	200	-0.0554271	201	-0.0482316	235	0.177234	202	-0.0410718	232	0.158698	DUF1292 and DUF3727 domain protein	Unknown function	General
7002_A1718		111	-0.00432593	83	-0.423702	115	0.0467483	113	0.0214372	131	0.234681	115	0.0467483	YceG family uncharacterized protein	Unknown function	General
7002_A1722		12	-0.624491	21	0.182864	26	0.490986	17	-0.121991	19	0.0384741	16	-0.209453	ABC-2-type export system ATPase component	Transport and binding proteins	Unknown substrate	ABC-2 export system 1
7002_A1723		26	-0.802061	52	0.197939	56	0.304855	55	0.278859	48	0.0824622	35	-0.373217	ABC-2-type export system membrane fusion component	Transport and binding proteins	Unknown substrate	ABC-2 export system 1
7002_A1724		23	0.14274	18	-0.210897	20	-0.0588937	20	-0.0588937	26	0.319618	18	-0.210897	hypothetical protein	Unknown function	General
7002_A1725		20	0.621488	18	0.469485	16	0.29956	9	-0.530515	10	-0.378512	5	-1.37851	hypothetical protein	Unknown function	General
7002_A1727		17	-0.185556	12	-0.688056	15	-0.366128	23	0.250543	23	0.250543	26	0.427421	serine/threonine kinase	Regulatory functions	Small molecule interactions
7002_A1728	ychF	19	-0.634716	15	-0.975752	17	-0.79518	27	-0.127756	40	0.439285	59	1	GTP-binding and nucleic acid-binding protein YchF	Unknown function	Enzymes of unknown specificity
7002_A1729		16	-0.0443941	8	-1.04439	10	-0.722466	24	0.540568	14	-0.237039	27	0.710493	hypothetical protein	Unknown function	General
7002_A1730	aroE	16	-0.260528	11	-0.801096	15	-0.353637	21	0.13179	33	0.783867	19	-0.0126	shikimate dehydrogenase AroE	Amino acid metabolism	Phenylalanine_ tyrosine and tryptophan biosynthesis	chorismate biosynthesis via shikimate
7002_A1731		19	0.0780025	18	0	14	-0.36257	22	0.289507	22	0.289507	13	-0.469485	hypothetical protein	Unknown function	General
7002_A1732		132	0.568661	75	-0.246915	86	-0.0494687	77	-0.208947	94	0.0788554	70	-0.34645	Sua5/YciO/YrdC family dsRNA binding protein	Translation	General
7002_A1733	mntB	35	0.114333	48	0.570012	50	0.628906	23	-0.491388	18	-0.845025	20	-0.693022	ABC-type Mn uptake system permease component MntB	Transport and binding proteins	Cations and iron carrying compounds	manganese uptake system MntABC
7002_A1734	mntA	38	0.270648	33	0.0671142	38	0.270648	19	-0.729352	33	0.0671142	28	-0.169925	ABC-type Mn uptake system ATPase component MntA	Transport and binding proteins	Cations and iron carrying compounds	manganese uptake system MntABC
7002_A1735	mntC	65	0.427421	55	0.186413	51	0.0774788	38	-0.347019	40	-0.273018	41	-0.237395	ABC-type Mn uptake system substrate-binding component MntC	Transport and binding proteins	Cations and iron carrying compounds	manganese uptake system MntABC
7002_A1736		18	0.154975	18	0.154975	16	-0.0149503	17	0.0725125	15	-0.10806	13	-0.314511	TPR repeat-containing protein	Unknown function	General
7002_A1741	rpsU	1820	-1.18034	2629	-0.649763	3846	-0.100919	5992	0.53876	3816	-0.112216	6645	0.687992	SSU ribosomal protein S21 RpsU	Translation	Ribosomal proteins: synthesis and modification	ribosome_ bacterial_ small subunit
7002_A1743	flv1	130	-0.264575	157	0.00767801	248	0.667254	178	0.188791	113	-0.466764	111	-0.492527	flavodiiron protein Flv1	Defense and invasion systems	Detoxification and inactivation	oxygen and nitric oxide detoxification:photosystem I
7002_A1744	recR	25	-0.422233	34	0.0213737	50	0.577767	31	-0.111893	31	-0.111893	30	-0.159199	recombination protein RecR	Nucleic acid metabolism	DNA replication_ recombination_ and repair	recFOR recombination pathway
7002_A1746	hypB	80	0.314434	70	0.121788	83	0.367545	64	-0.00749454	44	-0.548063	45	-0.515641	NiFe hydrogenase and urease nickel insertion protein HypB	Intracellular trafficking_ assembly_ and processing	Enzyme assembly	nickel-dependent hydrogenase assembly
7002_A1747	hypA	41	-0.436864	62	0.15978	80	0.527512	51	-0.121991	50	-0.15056	49	-0.179706	Ni2+-binding GTPase involved in maturation of NiFe hydrogenase and urease HypA	Intracellular trafficking_ assembly_ and processing	Enzyme assembly	nickel-dependent hydrogenase assembly
7002_A1748	agmB	22	-0.0324215	21	-0.0995357	30	0.415037	22	-0.0324215	19	-0.243926	21	-0.0995357	ABC-type agmatine uptake system substrate-binding component AgmB	Transport and binding proteins	Amino acids_ peptides and amines	agmatine uptake system AgmABP
7002_A1751	espeB	49	0.341691	37	-0.0635651	46	0.250543	39	0.0123837	33	-0.228624	28	-0.465664	agmatinase EspeB	Amino acid metabolism	Arginine and proline metabolism	putrescine biosynthesis from arginine utilizing agmatinase
7002_A1753	hemB	145	-0.00991547	106	-0.461904	104	-0.489385	168	0.202493	165	0.176498	188	0.364764	delta-aminolevulinic acid dehydratase HemB	Prosthetic groups_ cofactors_ and carriers	Porphyrin and chlorophyll metabolism	uroporhyrinogen III biosynthesis from 5-aminolevulinate
7002_A1754		61	0.345775	62	0.369234	57	0.247928	38	-0.337035	30	-0.678072	40	-0.263034	hypothetical protein	Unknown function	General
7002_A1755		28	0.0614005	26	-0.0455147	26	-0.0455147	25	-0.102098	23	-0.222392	33	0.29844	Uma2 family endonuclease toxin	Defense and invasion systems	General	polymorphic toxins
7002_A1756	ileS	72	-0.25634	78	-0.140863	62	-0.472068	87	0.0166787	118	0.456378	99	0.203092	isoleucyl-tRNA synthetase IleS	Translation	Transfer RNA biogenesis	tRNA aminoacylation
7002_A1757		81	0.469485	66	0.174029	48	-0.285402	42	-0.478047	59	0.0122783	55	-0.089005	phytol kinase	Prosthetic groups_ cofactors_ and carriers	Ubiquinone and other terpenoid-quinone biosynthesis	tocopherol biosynthesis
7002_A1758		65	0.977974	35	0.0848889	24	-0.459432	44	0.415037	13	-1.34395	17	-0.956931	protein of unknown function DUF1232	Unknown function	General
7002_A1759	psbB	3958	0.405591	3170	0.0853027	2365	-0.33734	2853	-0.0667004	2795	-0.0963319	2787	-0.100467	photosystem II CP47 chlorophyll apoprotein PsbB	Energy metabolism	Photosynthesis	photosystem II main subunits
7002_A1760		15	-1.23607	38	0.10497	26	-0.442518	38	0.10497	64	0.857042	31	-0.188762	hypothetical protein	Unknown function	General
7002_A1761		76	0.35311	58	-0.0368368	50	-0.250962	58	-0.0368368	54	-0.13993	61	0.0359196	periplasmic Zn-dependent hydrolase	Unknown function	Enzymes of unknown specificity
7002_A1762	trpG	137	0.587598	90	-0.0185814	61	-0.579697	78	-0.225032	94	0.0441543	87	-0.067491	anthranilate synthase amidotransferase subunit TrpG	Amino acid metabolism	Phenylalanine_ tyrosine and tryptophan biosynthesis	tryptophan biosynthesis from chorismate
7002_A1763	dgkA	59	0.0288137	34	-0.766367	53	-0.125909	63	0.123451	63	0.123451	75	0.374989	diacylglycerol kinase DgkA	Fatty acid and lipid metabolism	Glycerolipid and glycerophospholid metabolism	phosphatidylglycerol biosynthesis from triacylglycerol
7002_A1765		13	0.530515	6	-0.584963	2	-2.16993	4	-1.16993	14	0.63743	15	0.736966	protein of unknown function DUF3285	Unknown function	General
7002_A1766		25	0.0995357	21	-0.152003	25	0.0995357	26	0.156119	27	0.210567	16	-0.544321	NAD dependent epimerase/dehydratase family protein	Unknown function	Enzymes of unknown specificity
7002_A1769		83	-0.747357	89	-0.646663	142	0.0273505	190	0.447459	176	0.337035	156	0.163006	DeoR family transcriptional regulator	Regulatory functions	DNA interactions	CRISPR system_ Myxan subtype
7002_A1770		24	-0.264703	26	-0.149226	26	-0.149226	39	0.435736	22	-0.390234	36	0.320259	Cas6-related CRISPR-associated protein	Defense and invasion systems	Invasion response	CRISPR system_ Myxan subtype
7002_A1771		16	-0.491853	28	0.315502	18	-0.321928	18	-0.321928	29	0.366128	26	0.208587	CRISPR-associated helicase Cas3	Defense and invasion systems	Invasion response	CRISPR system_ Myxan subtype
7002_A1772		37	-0.329705	49	0.075551	48	0.0458037	39	-0.253757	60	0.367732	46	-0.0155969	Cas_csx13 family CRISPR-associated protein	Defense and invasion systems	Invasion response	CRISPR system_ Myxan subtype
7002_A1773		19	0.174679	19	0.174679	15	-0.166358	19	0.174679	17	0.0142139	12	-0.488286	DevR family CRISPR-associated autoregulator	Regulatory functions	DNA interactions	CRISPR system_ Myxan subtype
7002_A1774		43	0.140863	38	-0.0374747	33	-0.241008	30	-0.378512	49	0.329308	41	0.0721498	putative toxin-antitoxin system antidote	Cell structure_ growth_ and death	Toxin-antitoxin systems	toxin-antitoxin system 12
7002_A1775		16	0.0771679	19	0.325095	14	-0.115477	16	0.0771679	17	0.164631	9	-0.752907	toxin-antitoxin system PIN family toxin	Cell structure_ growth_ and death	Toxin-antitoxin systems	toxin-antitoxin system 12
7002_A1776	cas5	31	0.430634	18	-0.353637	14	-0.716207	19	-0.275634	36	0.646363	20	-0.201634	type I CRISPR-CAS system crRNA and target binding complex cascade protein Cas5	Defense and invasion systems	Invasion response	CRISPR system_ Myxan subtype
7002_A1777	cas1	19	0.091423	18	0.0134205	11	-0.697073	20	0.165424	25	0.487352	14	-0.34915	CRISPR-associated endonuclease Cas1	Defense and invasion systems	Invasion response	CRISPR system_ Myxan subtype
7002_A1778	cas2	32	0.192645	33	0.237039	20	-0.485427	34	0.280108	29	0.0506261	20	-0.485427	CRISPR-associated protein Cas2	Defense and invasion systems	Invasion response	CRISPR system_ Myxan subtype
7002_A1780	yidH	48	-0.739968	77	-0.058144	101	0.333281	101	0.333281	88	0.134501	66	-0.280536	protein of unknown function DUF202 YidH	Unknown function	General
7002_A1781	pgl1	39	-0.0603726	55	0.435585	34	-0.258312	27	-0.590887	42	0.0465426	47	0.208814	plastoglobulin-like protein Pgl1	Intracellular trafficking_ assembly_ and processing	Protein modification and repair	photooxidative damage repair
7002_A1783		35	0.254814	22	-0.415037	29	-0.0164881	20	-0.552541	39	0.410933	31	0.0797272	family 11 Sam-dependent methyltransferase	Unknown function	Enzymes of unknown specificity
7002_A1784	nadE	22	-0.304334	29	0.0942153	24	-0.178803	24	-0.178803	34	0.323697	30	0.143125	NAD+ synthetase NadE	Prosthetic groups_ cofactors_ and carriers	Nicotinate and nicotinamide metabolism	NAD(P) biosynthesis common pathway from nicotinic acid mononucleotide route 1
7002_A1785	sfsA	28	-0.123382	32	0.0692627	41	0.426815	29	-0.0727563	35	0.198546	18	-0.760812	sugar fermentation stimulation protein SfsA	Regulatory functions	DNA interactions
7002_A1786	comFB	95	-0.424498	149	0.224815	174	0.44859	143	0.165518	91	-0.486559	113	-0.174174	late competence development protein ComFB	Defense and invasion systems	DNA transformation	competence-related DNA transformation transporter
7002_A1788	prpJ1	33	0.0146468	36	0.140178	32	-0.0297473	28	-0.222392	33	0.0146468	34	0.0577155	PP2C-type membrane protein phosphatase PrpJ1	Regulatory functions	Protein interactions	heterocyst-specific glycolipid layer formation
7002_A1789	crp	33	0.105795	34	0.148863	35	0.190684	25	-0.294743	35	0.190684	22	-0.479168	cyclic 3'_5'-AMP-responsive transcriptional regulator Crp	Regulatory functions	DNA interactions
7002_A1790		33	0.153623	23	-0.367209	27	-0.135883	33	0.153623	30	0.0161197	32	0.109229	protein of unknown function DUF2232	Unknown function	General
7002_A1792		50	-0.0143553	48	-0.073249	41	-0.300659	43	-0.231947	58	0.19977	63	0.319068	Uma2 family endonuclease toxin	Defense and invasion systems	General	polymorphic toxins
7002_A1793		62	0.425417	29	-0.670799	24	-0.943817	40	-0.206852	72	0.641145	50	0.115077	major facilitator family transporter	Transport and binding proteins	Unknown substrate
7002_A1794		10	-0.536053	10	-0.536053	12	-0.273018	12	-0.273018	22	0.601451	21	0.534336	ferredoxin	Energy metabolism	Electron transport
7002_A1795		36	0.406159	24	-0.178803	24	-0.178803	22	-0.304334	36	0.406159	21	-0.371448	DUF2059 domain protein	Unknown function	General
7002_A1796	rbcS	10000	0.047567	6895	-0.488811	7003	-0.466388	10108	0.0630646	13128	0.440214	10920	0.17454	ribulose bisphosphate carboxylase small subunit RbcS	Energy metabolism	Carbon fixation in prokaryotes	Calvin-Benson cycle
7002_A1797	rbcX	4382	0.594045	2271	-0.354217	2054	-0.499108	2189	-0.407273	3192	0.136916	3330	0.197978	rubisco chaperone RbcX	Intracellular trafficking_ assembly_ and processing	Chaperone and folding catalysis	Calvin-Benson cycle
7002_A1798	rbcL	2106	0.360077	1393	-0.236233	1188	-0.465894	1352	-0.279334	1857	0.178545	1949	0.248305	ribulose bisophosphate carboxylase large subunit RbcL	Energy metabolism	Carbon fixation in prokaryotes	Calvin-Benson cycle
7002_A1799	ccmN	95	0.447459	67	-0.0563074	66	-0.0780025	58	-0.264416	60	-0.215506	72	0.0475284	carboxysome structural protein CcmN	Cell structure_ growth_ and death	Microcompartments	B-carboxysome
7002_A1800	ccmM	687	0.015129	498	-0.449035	571	-0.25169	689	0.0193229	797	0.229399	837	0.300047	carboxysome structural protein CcmM	Cell structure_ growth_ and death	Microcompartments	carbon concentration mechanism - carboxysome
7002_A1801	ccmL	928	0.766105	451	-0.274892	406	-0.42654	366	-0.576176	558	0.0322452	565	0.050231	carboxysome minor structural protein CcmL	Cell structure_ growth_ and death	Microcompartments	B-carboxysome
7002_A1802	ccmK1	558	0.081094	418	-0.335668	343	-0.620963	486	-0.118215	578	0.131898	782	0.567998	carboxysome major structural protein CcmK1	Cell structure_ growth_ and death	Microcompartments	B-carboxysome
7002_A1803	ccmK2	660	0.121166	465	-0.38407	276	-1.13663	553	-0.134021	632	0.0586242	1055	0.797871	carboxysome major structural protein CcmK2	Cell structure_ growth_ and death	Microcompartments	B-carboxysome
7002_A1804	sul2	75	0.350257	69	0.229963	64	0.121438	40	-0.556634	65	0.143806	40	-0.556634	putative low affinity sulphate transporter Sul2	Transport and binding proteins	Anions	Sulfur assimilation
7002_A1805	ndhF4	121	0.655203	85	0.14573	75	-0.0348417	66	-0.219266	57	-0.43077	57	-0.43077	NADH-plastoquinone oxidoreductase subunit NdhF4	Energy metabolism	Oxidative phosphorylation	NAD(P)H:quinone oxidoreductase (complex I) NdhABCDEFGHIJKLMNOPQS
7002_A1806	ndhD4	75	0.221324	67	0.0585947	69	0.10103	54	-0.252607	53	-0.279574	68	0.0799683	NADH-plastoquinone oxidoreductase subunit NdhD4	Energy metabolism	Oxidative phosphorylation	NAD(P)H:quinone oxidoreductase (complex I) NdhABCDEFGHIJKLMNOPQS
7002_A1807	cupB	116	0.216531	112	0.165905	97	-0.0415368	77	-0.374663	113	0.178729	84	-0.249132	consitutive low-affinity CO2 hydration protein CupB	Energy metabolism	Carbon fixation in prokaryotes	constitutive CO2-uptake system NdhD4-NdhF4-CupB
7002_A1808	speA	87	-0.517058	111	-0.165586	124	-0.00580562	146	0.229823	137	0.13803	142	0.189745	biosynthetic arginine decarboxylase SpeA	Amino acid metabolism	Arginine and proline metabolism	putrescine biosynthesis from arginine utilizing agmatinase
7002_A1810		35	-0.580375	88	0.749773	69	0.398866	55	0.0717015	38	-0.461731	29	-0.851677	hypothetical protein	Unknown function	General
7002_A1811	sufS	38	-0.479993	41	-0.370368	55	0.0534393	54	0.026967	74	0.481533	56	0.0794345	cysteine desulfurase SufS	Prosthetic groups_ cofactors_ and carriers	Iron sulfur clusters	iron-sulfur cluster assembly SUF system
7002_A1812	sufD	47	-0.0844503	43	-0.212774	42	-0.246722	41	-0.281487	66	0.405355	60	0.267851	Fe-S cluster assembly protein SufD	Prosthetic groups_ cofactors_ and carriers	Iron sulfur clusters	iron-sulfur cluster assembly SUF system
7002_A1813	sufC	55	-0.313158	49	-0.479808	49	-0.479808	72	0.0754074	81	0.245332	104	0.605922	iron-sulfur cluster assembly ATPase SufC	Prosthetic groups_ cofactors_ and carriers	Iron sulfur clusters	iron-sulfur cluster assembly SUF system
7002_A1814	sufB	41	-0.144948	36	-0.332575	31	-0.548304	42	-0.110183	51	0.169925	71	0.647247	Fe-S cluster assembly protein SufB	Prosthetic groups_ cofactors_ and carriers	Iron sulfur clusters	iron-sulfur cluster assembly SUF system
7002_A1815	sufR	60	0.0447699	55	-0.080761	50	-0.218265	65	0.160247	58	-0.00413973	61	0.0686166	iron-sulfur cluster redox status-responsive transcriptional repressor of iron-sulfur cluster biogenesis SufR	Regulatory functions	DNA interactions	iron-sulfur cluster assembly SUF system
7002_A1816	mutM	21	-0.506536	19	-0.650926	20	-0.576925	35	0.23043	32	0.101147	52	0.801586	formamidopyrimidine-DNA glycosylase MutM	Nucleic acid metabolism	DNA replication_ recombination_ and repair	Base excision repair
7002_A1817		8	-2.71425	38	-0.466318	72	0.455679	72	0.455679	74	0.495208	51	-0.0418202	toxin-antitoxin system PIN family toxin	Cell structure_ growth_ and death	Toxin-antitoxin systems	toxin-antitoxin system 13
7002_A1818		152	-0.871014	204	-0.446516	243	-0.194129	380	0.450915	316	0.18484	373	0.424091	toxin-antitoxin system Rhh family antidote	Cell structure_ growth_ and death	Toxin-antitoxin systems	toxin-antitoxin system 13
7002_A1819		32	0.666099	16	-0.333901	11	-0.874469	15	-0.42701	18	-0.163976	29	0.52408	NAD-dependent epimerase/dehydratase family protein	Carbohydrate metabolism	Amino sugar and nucleotide sugar metabolism	polysaccharide biosynthesis
7002_A1820		15	0.383329	19	0.724366	6	-0.938599	2	-2.52356	13	0.176878	14	0.283793	protein of unknown function DUF1092	Unknown function	General
7002_A1821	nblA	148	1.68589	45	-0.0317089	18	-1.35364	21	-1.13124	19	-1.27563	25	-0.879706	phycobilisome degradation protein NblA	Energy metabolism	Photosynthesis - antenna proteins	phycobilisome turnover
7002_A1822	cpcS	29	-0.0648511	25	-0.278976	16	-0.922832	24	-0.33787	42	0.469485	46	0.60073	phycocyanobilin lyase subunit CpcS	Energy metabolism	Photosynthesis - antenna proteins	phycobilin biosynthesis
7002_A1823	rpsO	367	-0.735786	378	-0.69318	366	-0.739722	735	0.266178	774	0.340768	1047	0.776624	SSU ribosomal protein S15 RpsO	Translation	Ribosomal proteins: synthesis and modification	ribosome small subunit
7002_A1824		708	0.411871	416	-0.355295	372	-0.516576	500	-0.0899501	619	0.218061	578	0.119191	protein of unknown function DUF3464	Unknown function	General
7002_A1825	aroA2	638	0.139163	488	-0.247513	528	-0.133856	646	0.15714	510	-0.183896	666	0.201129	3-deoxy-7-phosphoheptulonate synthase AroA2	Amino acid metabolism	Phenylalanine_ tyrosine and tryptophan biosynthesis	chorismate from erythrose-4P
7002_A1826	thiOG	58	-0.138257	55	-0.214878	56	-0.188883	65	0.0261297	77	0.270548	72	0.173687	bifunctional glycine oxidase / thiazole biosynthesis protein ThiOG	Prosthetic groups_ cofactors_ and carriers	Thiamine metabolism	thiamine: hydroxyethylthiazole from 1-deoxy-D-xylulose-5-phosphate_ cysteine_ either Tyr or Gly
7002_A1827	nirA	34	-0.293359	30	-0.473931	26	-0.680382	39	-0.0954196	69	0.727703	52	0.319618	assimilatory ferredoxin-nitrite reductase NirA	Energy metabolism	Nitrogen metabolism	assimilatory nitrate reduction
7002_A1828	hemF	249	-0.151134	249	-0.151134	276	-0.00261121	276	-0.00261121	299	0.112866	310	0.164989	oxygen-dependent coproporphyrinogen III oxidase HemF	Prosthetic groups_ cofactors_ and carriers	Porphyrin and chlorophyll metabolism	protoporphyrin IX biosynthesis from uroporphyrinogen III
7002_A1829	panB	46	-0.542527	32	-1.06609	48	-0.481127	76	0.181838	125	0.899695	75	0.16273	3-methyl-2-oxobutanoate hydroxymethyltransferase PanB	Prosthetic groups_ cofactors_ and carriers	Pantothenate and CoA biosynthesis	pantothenate biosynthesis from aspartate and 2-oxoisovalerate
7002_A1830	cutE	17	-0.0554951	10	-0.82103	10	-0.82103	14	-0.335603	35	0.986325	20	0.17897	apolipoprotein N-acyltransferase Int	Intracellular trafficking_ assembly_ and processing	Protein modification and repair	lipoprotein system lgt/lsp/lnt
7002_A1831		676	0.289309	338	-0.710691	533	-0.0535787	627	0.180751	595	0.105175	550	-0.0082826	protein of unknown function DUF760	Unknown function	General
7002_A1832	sigD	17	0.180572	13	-0.206451	10	-0.584963	9	-0.736966	20	0.415037	21	0.485427	group 2 RNA polymerase sigma-70 subunit SigD	Transcription	Transcription factors	RNA polymerase sigma factors
7002_A1833		47	-0.257053	61	0.119095	58	0.0463387	57	0.0212477	56	-0.00428736	58	0.0463387	integral membrane protein TerC family	Transport and binding proteins	Unknown substrate
7002_A1834	psaM	4609	-1.03927	9011	-0.0720326	14753	0.639217	13888	0.552047	6089	-0.637515	8484	-0.158975	photosystem I subunit XII PsaM	Energy metabolism	Photosynthesis	photosystem I other subunits in cyanobacteria
7002_A1835		74	0.270854	58	-0.0806185	47	-0.384011	56	-0.131245	50	-0.294743	83	0.43644	putative 2-phosphosulfolactate phosphatase	Unknown function	Enzymes of unknown specificity
7002_A1836	perR	121	0.683647	68	-0.147754	56	-0.427862	52	-0.534777	65	-0.212849	90	0.256637	transcriptional regulator of hydrogen peroxide induced stress PerR	Regulatory functions	DNA interactions	oxidative stress
7002_A1837	livK	25	-0.163499	22	-0.347923	17	-0.719892	28	0	37	0.402098	39	0.478047	ABC-type branched-chain amino acid uptake system substrate-binding component LivK	Transport and binding proteins	Amino acids_ peptides and amines	branched-chain amino acid uptake system LivFGHKM
7002_A1838	acs	55	-0.19592	75	0.251539	76	0.270648	52	-0.27684	67	0.0888093	53	-0.249359	acetyl-CoA synthetase Acs	Carbohydrate metabolism	Pyruvate metabolism	acetyl-CoA biosynthesis from acetate_ direct
7002_A1840		37	0.665133	20	-0.222392	23	-0.0207586	15	-0.63743	26	0.156119	19	-0.296393	hypothetical protein	Unknown function	General
7002_A1841		24	0.0509839	11	-1.07455	15	-0.627088	22	-0.074547	31	0.420218	36	0.635946	nitroreductase family protein	Unknown function	Enzymes of unknown specificity
7002_A1842		122	-0.0331221	111	-0.169444	90	-0.472006	136	0.123603	144	0.206066	146	0.225965	cytochrome b561	Energy metabolism	Electron transport
7002_A1843		72	0.464869	54	0.0498312	50	-0.0612002	48	-0.120094	43	-0.278792	46	-0.181494	ABC1 family kinase-like protein	Signal transduction	General
7002_A1844	ctpB	143	0.416159	116	0.114269	111	0.0507034	97	-0.1438	94	-0.189124	82	-0.38616	periplasmic carboxyl-terminal processing serine protease CtpB	Defense and invasion systems	Protein_ prosthetic group_ membrane repair	photosystem II biogenesis
7002_A1845		829	-1.23883	1645	-0.250188	2230	0.188769	2950	0.59244	1744	-0.165875	2341	0.25885	protein of unknown function DUF370	Unknown function	General
7002_A1846	gmk	116	-0.757955	204	0.0564892	304	0.631991	231	0.235813	154	-0.34915	168	-0.223619	guanylate kinase Gmk	Nucleic acid metabolism	Purine metabolism	guanine ribonucleotide biosynthesis from IMP
7002_A1847	clpP1	291	-0.502209	315	-0.387876	383	-0.105883	474	0.201659	488	0.243653	522	0.340822	ATP-dependent protease ClpP1	Intracellular trafficking_ assembly_ and processing	Peptidases	ClpP1-ClpP2-ClpX proteolytic complex
7002_A1849	lexA	44	-0.053638	49	0.10164	34	-0.425607	54	0.241818	44	-0.053638	49	0.10164	DNA damage-responsive transcriptional repressor LexA	Regulatory functions	DNA interactions	SOS response
7002_A1850		138	0.14274	189	0.596458	147	0.233888	111	-0.171368	102	-0.293359	63	-0.988504	protein of unknown function DUF1816	Unknown function	General
7002_A1851	ftrC	247	-0.202226	278	-0.0316525	283	-0.00593528	281	-0.0161672	256	-0.150594	360	0.34126	ferredoxin-thioredoxin reductase beta subunit FtrC	Regulatory functions	Protein interactions	redox regulatory system FtrCV
7002_A1852	ypuF	326	0.233251	289	0.0594485	257	-0.109853	217	-0.353926	327	0.23767	248	-0.161281	DUF309 domain protein YpuF	Unknown function	General
7002_A1853		18	0.415037	10	-0.432959	9	-0.584963	14	0.0524674	13	-0.0544478	17	0.332575	protein of unknown function TIGR03492	Unknown function	General
7002_A1854		16	0.435215	15	0.342106	5	-1.24286	9	-0.39486	12	0.0201779	14	0.24257	protein of unknown function UPF0227	Unknown function	General
7002_A1856	recG	11	-0.494765	12	-0.369234	16	0.0458037	14	-0.146841	24	0.630766	16	0.0458037	ATP-dependent DNA helicase RecG	Nucleic acid metabolism	DNA replication_ recombination_ and repair	Double strand breaks repair
7002_A1858		156	-0.340307	158	-0.321928	214	0.115758	200	0.0181473	258	0.385518	199	0.0109158	protein of unknown function DUF3386	Unknown function	General
7002_A1859		117	-0.382301	182	0.255129	208	0.447774	146	-0.0628409	129	-0.241438	133	-0.197383	bifunctional diguanylate cyclase/phosphodiesterase	Regulatory functions	Small molecule interactions	c-di-GMP turnover
7002_A1860	ppk2	16	-0.882643	26	-0.182203	39	0.402759	41	0.474909	26	-0.182203	29	-0.0246621	polyphosphate kinase 2 Ppk2	Nucleic acid metabolism	Purine metabolism	polyphosphate kinase/exopolyphosphatase system
7002_A1861		44	0.489805	23	-0.446064	28	-0.162271	28	-0.162271	36	0.200299	29	-0.111645	Crp family transcriptional repressor	Regulatory functions	DNA interactions
7002_A1862		209	0.630544	144	0.0931094	122	-0.146078	130	-0.0544478	83	-0.701776	122	-0.146078	glycyl aminopeptidase M61 family	Intracellular trafficking_ assembly_ and processing	Peptidases
7002_A1863	ilvE	113	-0.0927104	118	-0.0302463	111	-0.118473	138	0.195635	102	-0.240464	141	0.226662	branched-chain amino acid aminotransferase IlvE	Amino acid metabolism	Valine_ leucine and isoleucine metabolism	branched chain amino acid biosynthesis
7002_A1864	gloB	31	0.744743	16	-0.209453	14	-0.402098	20	0.112475	16	-0.209453	14	-0.402098	hydroxyacylglutathione hydrolase GloB	Carbohydrate metabolism	Pyruvate metabolism	reactive carbonyl scavenging - methylglyoxal
7002_A1865	glgB	184	0.51981	115	-0.158262	100	-0.359896	117	-0.133387	116	-0.145771	138	0.104772	1_4-alpha-glucan branching enzyme GlgB	Carbohydrate metabolism	Starch and sucrose metabolism	glycogen biosynthesis
7002_A1872		10	0.447459	1	-2.87447	9	0.295456	1	-2.87447	6	-0.289507	17	1.21299	bacteriophage conserved hypothetical protein	Mobile and extrachromosomal element functions	Bacteriophage and virus functions	bacteriophage
7002_A1873		15	-0.42701	30	0.57299	3	-2.74894	7	-1.52655	65	1.68847	1	-4.3339	bacteriophage conserved hypothetical protein	Mobile and extrachromosomal element functions	Bacteriophage and virus functions	bacteriophage
7002_A1877		129	0.377021	92	-0.110644	86	-0.207941	65	-0.611838	156	0.651196	68	-0.546743	bacteriophage holin	Mobile and extrachromosomal element functions	Bacteriophage and virus functions	bacteriophage
7002_A1878		13	-0.284453	26	0.715547	5	-1.66297	16	0.0151069	13	-0.284453	22	0.474539	bacteriophage conserved hypothetical protein	Mobile and extrachromosomal element functions	Bacteriophage and virus functions	bacteriophage
7002_A1879		8	-0.662965	8	-0.662965	8	-0.662965	15	0.243926	25	0.980891	12	-0.0780025	bacteriophage replicative DNA helicase	Mobile and extrachromosomal element functions	Bacteriophage and virus functions	bacteriophage
7002_A1881		5	-1.73697	20	0.263034	10	-0.736966	17	0.0285692	31	0.895303	17	0.0285692	bacteriophage hypothetical protein	Mobile and extrachromosomal element functions	Bacteriophage and virus functions	bacteriophage
7002_A1882		27	0.159941	14	-0.787592	12	-1.00998	25	0.0489096	17	-0.507484	50	1.04891	bacteriophage Xre family repressor	Regulatory functions	DNA interactions	bacteriophage
7002_A1883		15	1.2824	2	-1.62449	1	-2.62449	4	-0.624491	3	-1.03953	12	0.960472	bacteriophage hypothetical protein	Mobile and extrachromosomal element functions	Bacteriophage and virus functions	bacteriophage
7002_A1884		9	-0.49304	12	-0.0780025	13	0.0374747	15	0.243926	18	0.50696	9	-0.49304	bacteriophage hypothetical protein	Mobile and extrachromosomal element functions	Bacteriophage and virus functions	bacteriophage
7002_A1885		87	-0.549523	118	-0.109823	148	0.216987	137	0.105566	120	-0.0855757	154	0.27432	bacteriophage uncharacterized protein	Mobile and extrachromosomal element functions	Bacteriophage and virus functions	bacteriophage
7002_A1886		45	0.684498	38	0.440573	30	0.0995357	22	-0.347923	17	-0.719892	16	-0.807355	bacteriophage hypothetical protein	Mobile and extrachromosomal element functions	Bacteriophage and virus functions	bacteriophage
7002_A1887		140	0.236487	169	0.508084	151	0.345609	88	-0.433364	108	-0.137908	57	-1.05991	bacteriophage hypothetical protein	Mobile and extrachromosomal element functions	Bacteriophage and virus functions	bacteriophage
7002_A1888		3	-0.353637	2	-0.938599	5	0.383329	4	0.0614005	4	0.0614005	5	0.383329	bacteriophage integrase	Mobile and extrachromosomal element functions	Bacteriophage and virus functions	bacteriophage
7002_A1890	hisA	25	0.206451	20	-0.115477	14	-0.63005	18	-0.26748	17	-0.349942	36	0.73252	phosphoribosylformimino-5-aminoimidazole carboxamide ribotide isomerase HisA	Amino acid metabolism	Histidine metabolism	histidine biosynthesis from ribose-5-phosphate
7002_A1891		450	0.432959	264	-0.336428	231	-0.529073	304	-0.132894	392	0.233888	359	0.107018	SpoIID/LytB domain protein	Unknown function	General
7002_A1892	crtH	28	-0.139064	22	-0.486987	26	-0.245979	33	0.0979752	30	-0.0395284	46	0.577143	carotenoid cis-trans isomerase CrtH	Terpenoids and polyketides metabolism	Carotenoid metabolism	lycopene biosynthesis from isopentyl pyrophosphate (IPP)
7002_A1893	rpmF	1271	0.420218	801	-0.245872	758	-0.325477	1070	0.171865	596	-0.672362	1203	0.34089	LSU ribosomal protein L32 RpmF	Translation	Ribosomal proteins: synthesis and modification	ribosome large subunit
7002_A1894		17	-0.108934	20	0.125531	9	-1.02647	20	0.125531	30	0.710493	14	-0.389042	protein of unknown function DUF389	Unknown function	General
7002_A1895	pstB	108	0.00669465	80	-0.426265	66	-0.703799	122	0.182544	116	0.109788	153	0.509195	ABC-type phosphate uptake system ATPase component PstB	Transport and binding proteins	Anions	phosphate signalling cascade PhoBRU-PstABCS
7002_A1896		144	0.535719	113	0.185973	71	-0.484459	79	-0.330425	88	-0.174774	101	0.0240055	FHA domain-containing protein	Unknown function	General
7002_A1897		33	-0.330645	47	0.179549	39	-0.0896372	45	0.116814	49	0.23967	36	-0.205114	protein of unknown function DUF1980	Unknown function	General
7002_A1898	comA	16	0.884523	9	0.0544478	5	-0.793549	5	-0.793549	8	-0.115477	9	0.0544478	single stranded DNA uptake competence transporter ComA	Transport and binding proteins	Nucleosides_ purines and pyrimidines	competence-related DNA transformation transporter
7002_A1900	recQ	16	-0.357552	21	0.0347654	22	0.10188	18	-0.187627	24	0.22741	22	0.10188	ATP-dependent DNA helicase RecQ	Nucleic acid metabolism	DNA replication_ recombination_ and repair	recFOR recombination pathway
7002_A1901	exoD	9	-0.49304	6	-1.078	7	-0.85561	17	0.424498	17	0.424498	20	0.658963	exopolysaccharide synthesis protein ExoD	Glycan biosynthesis and metabolism	Polysacharide and lipopolysaccharide metabolism	polysaccharide biosynthesis
7002_A1902	htpG	115	0.199231	72	-0.476334	85	-0.236868	100	-0.00240249	117	0.224106	112	0.161096	molecular chaperone HtpG	Intracellular trafficking_ assembly_ and processing	Chaperone and folding catalysis	heat shock
7002_A1903	gmhB	534	0.429519	532	0.424105	507	0.354665	272	-0.543714	354	-0.163572	180	-1.13932	D-glycero-D-manno-heptose 1_7-bisphosphate phosphatase GmhB	Glycan biosynthesis and metabolism	Polysacharide and lipopolysaccharide metabolism	LPS inner core_ ADP-L-glycero-D-manno-heptose biosynthesis
7002_A1904		114	-0.593375	159	-0.113382	200	0.217591	216	0.328623	188	0.128324	155	-0.15014	ADP-heptose:LPS heptosyltransferase	Glycan biosynthesis and metabolism	Polysacharide and lipopolysaccharide metabolism	LPS inner core_ ADP-L-glycero-D-manno-heptose biosynthesis
7002_A1905	ispD	21	0.567889	7	-1.01707	7	-1.01707	10	-0.5025	22	0.635003	18	0.345497	2-C-methyl-D-erythritol 4-phosphate cytidylyltransferase IspD	Terpenoids and polyketides metabolism	Terpenoid backbone biosynthesis	IPP biosynthesis via deoxyxylulose
7002_A1906	cyaD	12	0.040642	12	0.040642	12	0.040642	10	-0.222392	17	0.543142	7	-0.736966	adenylate cyclase CyaD	Regulatory functions	Small molecule interactions
7002_A1907		23	-0.453718	25	-0.333424	33	0.0671142	37	0.232173	42	0.415037	29	-0.119299	periplasmic AMIN domain protein	Unknown function	General
7002_A1908		66	1.0073	23	-0.513527	18	-0.867164	27	-0.282202	31	-0.082893	32	-0.0370893	protein of unknown function DUF3067	Unknown function	General
7002_A1909	petC	394	0.0496674	367	-0.0527482	288	-0.402459	327	-0.219238	392	0.0423254	516	0.438843	plastoquinol—plastocyanin reductase iron-sulfur subunit PetC	Energy metabolism	Photosynthesis	plastoquinol—plastocyanin reductase (cytochrome b6-f complex)
7002_A1910	petA	678	-0.0505282	586	-0.260913	492	-0.513155	796	0.180955	799	0.186382	862	0.295874	plastoquinol—plastocyanin reductase cytochrome f subunit PetA	Energy metabolism	Photosynthesis	plastoquinol—plastocyanin reductase (cytochrome b6-f complex)
7002_A1911		19	-0.222392	10	-1.14839	19	-0.222392	30	0.436571	32	0.52968	23	0.053242	metal dependent phosphohydrolase	Unknown function	Enzymes of unknown specificity
7002_A1912		26	0.156119	19	-0.296393	19	-0.296393	30	0.36257	12	-0.959358	34	0.543142	hypothetical protein	Unknown function	General
7002_A1913		42	-0.0671142	43	-0.0331669	24	-0.874469	65	0.562936	30	-0.552541	60	0.447459	uncharacterized protein	Unknown function	General
7002_A1914		41	-0.516917	50	-0.230613	57	-0.0415791	77	0.392317	48	-0.289507	79	0.429312	signal transduction protein with MEKHLA (PAS) sensory domain	Signal transduction	General
7002_A1915	miaB	44	-0.330645	46	-0.266515	42	-0.39776	56	0.017278	56	0.017278	88	0.669355	tRNA-i(6)A37 thiotransferase enzyme MiaB	Translation	tRNA and rRNA base modification	tRNA modification factors - methylthiotransferases
7002_A1916	pipX	88	-0.0641303	83	-0.148523	80	-0.201634	113	0.296617	55	-0.742202	133	0.53172	co-activator of the NtcA global nitrogen control transcription factor PipX	Regulatory functions	Protein interactions	PII signal transduction system
7002_A1917	ylmE	47	0.238685	53	0.412016	45	0.175949	36	-0.145979	34	-0.228441	24	-0.730942	cell division protein YlmE	Cell structure_ growth_ and death	Cell division
7002_A1918	cdv2	657	0.621657	477	0.159753	415	-0.0411247	325	-0.393796	315	-0.438884	373	-0.19506	cell division inhibitor SepF	Cell structure_ growth_ and death	Cell division
7002_A1919	proC	67	0.167236	40	-0.576925	44	-0.439422	60	0.00803732	79	0.404927	68	0.18861	pyrroline-5-carboxylate reductase ProC	Amino acid metabolism	Arginine and proline metabolism	proline biosynthesis from glutamate
7002_A1920	cofH	34	-0.425607	35	-0.383787	41	-0.155518	46	0.0104924	58	0.344911	60	0.393821	7_8-didemethyl-8-hydroxy-5-deazariboflavin synthase subunit CofH	Prosthetic groups_ cofactors_ and carriers	General	7_8-didemethyl-8-hydroxy-5-deazariboflavin (FO) biosynthesis
7002_A1921	ccsA	73	-0.12608	74	-0.106451	80	0.00602379	78	-0.0305021	98	0.298806	75	-0.0870856	c-type cytochrome biogenesis protein CcsA	Intracellular trafficking_ assembly_ and processing	Enzyme assembly	c-type cytochrome biogenesis_ system II
7002_A1922		327	-0.10765	396	0.168559	415	0.23617	345	-0.0303446	340	-0.0514062	291	-0.275922	hypothetical protein	Unknown function	General
7002_A1923	tilS	63	-0.261125	82	0.119147	90	0.253448	74	-0.0289514	91	0.26939	53	-0.510484	tRNA(Ile) lysidine synthetase TilS	Translation	tRNA and rRNA base modification	tRNA modification factors
7002_A1924	sigF	1579	0.659973	1388	0.47397	1198	0.26159	762	-0.391175	497	-1.00772	572	-0.804951	group 3 RNA polymerase sigma-70 subunit SigF	Transcription	Transcription factors	RNA polymerase sigma factors
7002_A1925	cbpA	63	-0.232173	37	-1	49	-0.594744	97	0.390459	83	0.165586	115	0.636037	DnaJ-class molecular chaperone CbpA	Intracellular trafficking_ assembly_ and processing	Chaperone and folding catalysis	nucleoid associated proteins
7002_A1926	mrcB	46	0.4719	32	-0.0516621	29	-0.193681	24	-0.4667	35	0.0776209	33	-0.007268	bifunctional peptidoglycan transglycosylase / transpeptidase MrcB	Glycan biosynthesis and metabolism	Peptidoglycan metabolism	peptidoglycan biosynthesis
7002_A1927		1750	-0.122057	1546	-0.300872	1447	-0.396347	2402	0.334824	2510	0.398275	1772	-0.104034	hypothetical protein	Unknown function	General
7002_A1928	apcC	6882	-0.616526	10467	-0.0115773	9522	-0.148089	13147	0.317308	11591	0.13558	11699	0.14896	phycobilisome small core linker polypeptide ApcC	Energy metabolism	Photosynthesis - antenna proteins	allophycocyanin biosynthesis
7002_A1929	apcB	7893	0.111657	8046	0.139355	6196	-0.23758	7081	-0.0449641	7009	-0.0597086	7606	0.0582208	allophycocyanin beta subunit ApcB	Energy metabolism	Photosynthesis - antenna proteins	allophycocyanin biosynthesis
7002_A1930	apcA	8534	0.152993	8777	0.193499	7144	-0.103497	6943	-0.14467	7185	-0.0952413	7469	-0.0393143	allophycocyanin alpha subunit ApcA	Energy metabolism	Photosynthesis - antenna proteins	allophycocyanin biosynthesis
7002_A1932		18	-0.0906025	17	-0.173065	32	0.739472	18	-0.0906025	11	-0.801096	19	-0.0126	hypothetical protein	Unknown function	General
7002_A1933	nblA	111	0.52451	104	0.430534	77	-0.00311934	34	-1.18244	73	-0.0800813	64	-0.269906	phycobilisome degradation protein NblA	Energy metabolism	Photosynthesis - antenna proteins	phycobilisome turnover
7002_A1934		44	0.0671142	52	0.308122	44	0.0671142	45	0.0995357	34	-0.304855	33	-0.347923	universal stress protein	Unknown function	General
7002_A1935	crtP	88	0.626542	45	-0.341037	40	-0.510962	49	-0.21818	59	0.049753	61	0.0978473	15-cis-phytoene desaturase CrtP	Terpenoids and polyketides metabolism	Carotenoid metabolism	lycopene biosynthesis from isopentyl pyrophosphate (IPP)
7002_A1936	crtB	84	-0.212545	82	-0.24731	79	-0.301081	94	-0.0502732	101	0.0533494	144	0.565063	phytoene synthase CrtB	Terpenoids and polyketides metabolism	Carotenoid metabolism	lycopene biosynthesis from isopentyl pyrophosphate (IPP)
7002_A1937	devR	78	-0.0153317	106	0.427187	96	0.284229	61	-0.369997	64	-0.300734	68	-0.213271	two component signal transduction system response regulator DivK	Signal transduction	Two-component systems	Heterocyst envelope polysaccharide formation
7002_A1938	gyrA	13	0	16	0.29956	8	-0.70044	10	-0.378512	15	0.206451	16	0.29956	DNA gyrase alpha subunit GyrA	Nucleic acid metabolism	DNA replication_ recombination_ and repair	Double strand breaks repair
7002_A1939		753	0.255772	698	0.146349	653	0.0502053	667	0.0808091	536	-0.234645	477	-0.402888	hypothetical protein	Unknown function	General
7002_A1940	evrB	6	-0.584963	8	-0.169925	1	-3.16993	9	0	18	1	12	0.415037	ethyl (methyl and benzyl) viologen export pump permease component EvrB	Transport and binding proteins	Unknown substrate	ABC-2 type transport system EvrABC
7002_A1941		477	0.547643	157	-1.05558	181	-0.850357	327	0.00294428	255	-0.355849	561	0.781654	CAB/ELIP/HLIP family protein	Intracellular trafficking_ assembly_ and processing	General	photosystem I high light stabilizing complex
7002_A1943		150	0.0389941	125	-0.22404	109	-0.42164	142	-0.0400774	201	0.461227	149	0.029344	putative translation initiation factor SUI1	Translation	Translation factors	translation
7002_A1944		19	0.878694	7	-0.561879	7	-0.561879	8	-0.369234	13	0.331206	8	-0.369234	protein of unknown function DUF399	Unknown function	General
7002_A1946		49	-1.11548	63	-0.752907	112	0.0771679	127	0.258498	183	0.785513	103	-0.0436865	hypothetical protein	Unknown function	General
7002_A1947		14	-0.652077	11	-1	20	-0.137504	24	0.125531	42	0.932886	21	-0.0671142	protein of unknown function DUF218	Unknown function	General
7002_A1948		11	-0.479168	15	-0.0317089	6	-1.35364	22	0.520832	19	0.309328	19	0.309328	protein of unknown function DUF1768	Unknown function	General
7002_A1949	ubiH	38	0.196265	31	-0.0974658	25	-0.407806	35	0.0776209	35	0.0776209	35	0.0776209	2-octaprenyl-6-methoxyphenol hydroxylase UbiH	Prosthetic groups_ cofactors_ and carriers	Ubiquinone and other terpenoid-quinone biosynthesis	plastoquinone 9 biosynthesis
7002_A1950		59	0.196143	71	0.463247	50	-0.0426443	41	-0.328949	44	-0.227069	44	-0.227069	hypothetical lipoprotein	Unknown function	General
7002_A1951		131	-0.206573	259	0.776812	186	0.299163	119	-0.345178	120	-0.333106	92	-0.716434	hypothetical protein	Unknown function	General
7002_A1952		19	0.510962	11	-0.277534	10	-0.415037	9	-0.567041	17	0.350497	14	0.0703893	protein of unknown function COG4222 family	Unknown function	General
7002_A1953		42	-0.246722	38	-0.391112	31	-0.684843	37	-0.429586	83	0.736	68	0.448424	CbbY family protein	Unknown function	Enzymes of unknown specificity
7002_A1954	hik2	37	0.286621	28	-0.115477	27	-0.167945	27	-0.167945	28	-0.115477	35	0.206451	two component signal transduction system histidine kinase with GAF sensory domain Hik2	Signal transduction	Two-component systems
7002_A1955		122	-0.489925	172	0.00560271	206	0.265838	196	0.194048	133	-0.36538	199	0.215963	two component signal transduction system LuxR family response regulator	Signal transduction	Two-component systems
7002_A1956		15	-0.0780025	19	0.263034	10	-0.662965	14	-0.177538	22	0.474539	15	-0.0780025	protein of unknown function DUF3529	Unknown function	General
7002_A1957	queG	55	0.191397	45	-0.0981101	44	-0.130532	50	0.053893	54	0.164924	41	-0.232411	epoxyqueuosine (oQ) reductase QueG	Translation	tRNA and rRNA base modification	queuosine (Q-tRNA) biosynthesis from preQ0
7002_A1958	tsf	775	-0.669515	910	-0.437844	948	-0.378824	1543	0.323955	1290	0.0655883	1930	0.646818	elongation factor Tsf	Translation	Translation factors	translation elongation
7002_A1959	rpsB	455	-0.669126	577	-0.326422	614	-0.236754	914	0.337201	812	0.166487	969	0.421504	SSU ribosomal protein S2 RpsB	Translation	Ribosomal proteins: synthesis and modification	ribosome small subunit
7002_A1961	psaA	7851	0.41514	8378	0.508869	5521	-0.0928072	4195	-0.489066	5437	-0.114926	3945	-0.577712	photosystem I P700 chlorophyll a apoprotein A1 PsaA	Energy metabolism	Photosynthesis	photosystem I main subunits
7002_A1962	psaB	4619	0.519923	4934	0.6151	3124	-0.0442635	1853	-0.797795	2842	-0.180751	1956	-0.719752	photosystem I P700 chlorophyll a apoprotein A2 PsaB	Energy metabolism	Photosynthesis	photosystem I main subunits
7002_A1963		22	0.415037	14	-0.237039	13	-0.343954	16	-0.0443941	21	0.347923	13	-0.343954	CCC family cation:chloride cotransporter	Transport and binding proteins	Cations and iron carrying compounds
7002_A1964		30	-0.173483	32	-0.0803734	30	-0.173483	32	-0.0803734	40	0.241555	39	0.205029	AI-2E family autoinducer-2 exporter	Transport and binding proteins	Unknown substrate
7002_A1965	hupB	1214	-0.65544	1352	-0.500113	1460	-0.38924	2587	0.436072	1979	0.0495633	2881	0.591361	DNA-binding protein HupB	Nucleic acid metabolism	DNA replication_ recombination_ and repair	Double strand breaks repair
7002_A1966		35	0.438121	18	-0.521237	14	-0.883807	30	0.215729	31	0.263034	27	0.0637256	pyridoxal-phosphate-dependent aminotransferase DegT/DnrJ/EryC1/StrS family	Glycan biosynthesis and metabolism	Polysacharide and lipopolysaccharide metabolism
7002_A1967		39	0.292936	37	0.216987	32	0.00753367	19	-0.744539	33	0.0519278	31	-0.03827	membrane protein of unknown function UPF0014	Unknown function	General
7002_A1968	nadA	41	0.51625	37	0.368151	24	-0.25634	23	-0.31774	33	0.203092	14	-1.03395	quinolinate synthase NadA	Prosthetic groups_ cofactors_ and carriers	Nicotinate and nicotinamide metabolism	NAD(P) biosynthesis from L-aspartate and DHAP
7002_A1969	comFB	373	-0.277147	436	-0.0519946	509	0.171343	460	0.0253111	537	0.248599	397	-0.187184	late competence development protein ComFB	Transport and binding proteins	Nucleosides_ purines and pyrimidines	competence-related DNA transformation transporter
7002_A1970	sigG	313	0.834692	181	0.0445187	158	-0.151546	163	-0.106599	97	-0.855414	141	-0.315776	group 3 RNA polymerase sigma-70 subunit SigG	Transcription	Transcription factors	RNA polymerase sigma factors
7002_A1971	sapG	146	0.132735	121	-0.138226	156	0.228313	117	-0.186724	156	0.228313	103	-0.370589	putative SigG anti-sigma factor SapG	Regulatory functions	Protein interactions
7002_A1972		246	-0.173829	288	0.053581	225	-0.302563	294	0.0833284	422	0.604755	190	-0.546488	hypothetical protein	Unknown function	General
7002_A1973	ndhD1	43	0.411314	21	-0.622633	18	-0.845025	30	-0.10806	43	0.411314	39	0.270452	NADH-plastoquinone oxidoreductase subunit NdhD1	Energy metabolism	Oxidative phosphorylation	NAD(P)H:quinone oxidoreductase (complex I) NdhABCDEFGHIJKLMNOPQS
7002_A1976		12	-1.13386	37	0.490635	30	0.188072	21	-0.326501	28	0.0885367	30	0.188072	family 4 glycosyltransferase	Unknown function	Enzymes of unknown specificity	lipid biosynthesis
7002_A1977	faaL	47	-0.177861	55	0.0489096	57	0.10044	54	0.0224374	49	-0.11774	57	0.10044	fatty acyl-AMP ligase FaaL	Fatty acid and lipid metabolism	Biosynthesis	lipid biosynthesis
7002_A1978		105	-0.455679	108	-0.415037	163	0.178803	193	0.422532	132	-0.125531	163	0.178803	short chain dehydrogenase/reductase family oxidoreductase	Unknown function	Enzymes of unknown specificity	lipid biosynthesis
7002_A1981		142	0.496305	71	-0.503695	45	-1.16159	80	-0.331514	97	-0.0535294	169	0.747437	hypothetical protein	Unknown function	General
7002_A1982		88	-0.254814	67	-0.648156	79	-0.410465	123	0.228269	146	0.475579	127	0.274439	MAPEG family membrane protein	Unknown function	General
7002_A1983	yajQ	56	-0.115477	51	-0.250407	37	-0.713379	63	0.0544478	61	0.0079052	96	0.66213	protein of unknown function DUF520 YajQ	Unknown function	General
7002_A1984	menA	18	-0.210897	19	-0.132894	7	-1.57347	19	-0.132894	37	0.828632	25	0.263034	1_4-dihydroxy-2-naphthoate octaprenyltransferase MenA	Prosthetic groups_ cofactors_ and carriers	Ubiquinone and other terpenoid-quinone biosynthesis	phylloquinone biosynthesis via SEPHCHC
7002_A1985	hisB	43	0.331747	31	-0.140321	24	-0.509555	22	-0.635086	36	0.0754074	49	0.520192	imidazoleglycerol-phosphate dehydratase HisB	Amino acid metabolism	Histidine metabolism	histidine biosynthesis from ribose-5-phosphate
7002_A1986		54	-0.13993	45	-0.402965	55	-0.113458	49	-0.280108	63	0.0824622	91	0.612977	hypothetical protein	Unknown function	General
7002_A1987	ytfC	202	-0.0944479	138	-0.644135	157	-0.458039	267	0.308037	232	0.105322	298	0.466509	periplasmic FKBP-type peptidyl-prolyl cis-trans isomerase YtfC	Intracellular trafficking_ assembly_ and processing	Chaperone and folding catalysis
7002_A1989	desF	1479	0.532521	1187	0.215219	999	-0.0335443	831	-0.29918	902	-0.180902	737	-0.472364	syn-2 delta 9 acyl-lipid fatty acid desaturase DesF	Fatty acid and lipid metabolism	Biosynthesis of unsaturated fatty acids	alkene biosynthesis (1-nonadecene and 1_14-nonadecadiene)
7002_A1990	hemN	1146	0.64998	953	0.383921	710	-0.0407361	535	-0.449016	497	-0.555309	541	-0.432926	oxygen-independent coproporphyrinogen III oxidase HemN	Prosthetic groups_ cofactors_ and carriers	Porphyrin and chlorophyll metabolism	protoporphyrin IX biosynthesis from uroporphyrinogen III
7002_A1991	hox2	4646	0.913524	2855	0.211025	2227	-0.147364	1723	-0.517543	1667	-0.565211	1681	-0.553146	heme oxygenase 2 Hox2	Prosthetic groups_ cofactors_ and carriers	Porphyrin and chlorophyll metabolism	bilin biosynthesis
7002_A1992	acsF2	1564	1.1363	771	0.115867	466	-0.610534	429	-0.729886	490	-0.538082	549	-0.374058	low oxygen-dependent Mg protoporphyrin IX monomethyl ester oxidative cyclase AcsF2	Prosthetic groups_ cofactors_ and carriers	Porphyrin and chlorophyll metabolism	chlorophyllide a biosynthesis from protoporphyrin IX
7002_A1993	chlR	37	0.499795	31	0.244538	27	0.0452293	23	-0.186096	25	-0.0658021	14	-0.902303	oxygen-responsive transcriptional activator of pigment biosynthesis ChlR	Regulatory functions	DNA interactions	low oxygen response
7002_A1994		32	1.33703	13	0.0374747	6	-1.078	6	-1.078	5	-1.34104	14	0.14439	polysaccharide deacetylase	Glycan biosynthesis and metabolism	Polysacharide and lipopolysaccharide metabolism	polysaccharide biosynthesis
7002_A1995	livF	15	-0.473931	12	-0.795859	26	0.319618	22	0.0786098	27	0.374066	23	0.14274	ABC-type branched-chain amino acid uptake system ATPase component LivF	Transport and binding proteins	Amino acids_ peptides and amines	branched-chain amino acid uptake system LivFGHKM
7002_A1997	ccaA	61	0.561504	29	-0.511253	16	-1.36923	40	-0.0473057	40	-0.0473057	62	0.584963	carboxysomal beta carbonic anhydrase CcaA	Energy metabolism	Carbon fixation in prokaryotes	CO2 uptake_ carboxysome
7002_A1998		25	0.00965017	21	-0.241889	47	0.920383	20	-0.312278	15	-0.727315	21	-0.241889	toxin-antitoxin system PIN family toxin	Cell structure_ growth_ and death	Toxin-antitoxin systems	toxin-antitoxin system 14
7002_A1999		80	1.09954	28	-0.415037	31	-0.268196	29	-0.364411	36	-0.0524674	20	-0.900464	toxin-antitoxin system antidote CopG family	Cell structure_ growth_ and death	Toxin-antitoxin systems	toxin-antitoxin system 14
7002_A2000	ndhD2	121	-0.277534	177	0.271208	216	0.55849	143	-0.0365259	116	-0.338416	107	-0.45493	NADH-plastoquinone oxidoreductase subunit NdhD2	Energy metabolism	Oxidative phosphorylation	NAD(P)H:quinone oxidoreductase (complex I) NdhABCDEFGHIJKLMNOPQS
7002_A2001		273	-1.22466	437	-0.545923	647	0.0202093	899	0.494765	832	0.383027	740	0.213969	hypothetical protein	Unknown function	General
7002_A2004		12	-0.959358	28	0.263034	17	-0.456858	30	0.36257	14	-0.736966	39	0.741082	protein of unknown function DUF204	Unknown function	General
7002_A2005		30	-0.10806	22	-0.555519	21	-0.622633	33	0.0294438	42	0.377367	46	0.508612	MntP family Mn2+ exporter	Transport and binding proteins	Cations and iron carrying compounds
7002_A2006		37	1.01306	14	-0.389042	8	-1.1964	13	-0.495957	17	-0.108934	21	0.19592	protein of unknown function DUF3110	Unknown function	General
7002_A2007		114	-0.252804	136	0.00176909	165	0.280628	164	0.271858	84	-0.693376	152	0.162234	hypothetical protein	Unknown function	General
7002_A2008		134	0.892828	92	0.350301	62	-0.219064	43	-0.746996	51	-0.500835	51	-0.500835	uncharacterized protein	Unknown function	General
7002_A2009	apcE	1298	0.563998	1152	0.391848	901	0.0373062	638	-0.460665	667	-0.396534	612	-0.520689	phycobilisome core-membrane linker phycobiliprotein ApcE	Energy metabolism	Photosynthesis - antenna proteins	allophycocyanin biosynthesis
7002_A2010	cpcM	38	-0.0799993	34	-0.240464	35	-0.198644	35	-0.198644	45	0.163926	54	0.426961	phycobiliprotein asparagine N-methyltransferase CpcM	Energy metabolism	Photosynthesis - antenna proteins	phycobilisome biogenesis
7002_A2011		246	0.513457	184	0.094504	140	-0.299775	151	-0.190653	138	-0.320534	175	0.0221531	toxin-antitoxin system COG1598 family toxin	Cell structure_ growth_ and death	Toxin-antitoxin systems	toxin-antitoxin system 15
7002_A2012		31	-0.28739	29	-0.383605	26	-0.541146	38	0.00634153	46	0.281976	57	0.591304	carbon-nitrogen hydrolase family protein	Unknown function	Enzymes of unknown specificity
7002_A2013		19	-0.744539	17	-0.905003	19	-0.744539	24	-0.407504	41	0.365086	71	1.15728	hypothetical protein	Unknown function	General
7002_A2014	sigA	146	0.333918	129	0.155321	72	-0.685982	96	-0.270944	123	0.0866078	129	0.155321	group 1 RNA polymerase sigma-70 subunit SigA	Transcription	Transcription factors	RNA polymerase sigma factors
7002_A2015	pka	5	-0.975752	12	0.287282	12	0.287282	9	-0.127756	13	0.402759	8	-0.297681	protein lysine acetyltransferase Pka	Regulatory functions	Protein interactions
7002_A2016		1	-2.90689	14	0.900464	2	-1.90689	4	-0.906891	8	0.0931094	16	1.09311	protein of unknown function DUF423	Unknown function	General
7002_A2017		27	-0.726239	59	0.401516	74	0.728327	39	-0.195724	32	-0.481127	37	-0.271673	acetyltransferase family protein	Unknown function	Enzymes of unknown specificity
7002_A2019	oppA	21	-0.141661	23	-0.0104166	22	-0.074547	26	0.166461	26	0.166461	21	-0.141661	ABC-type oligopeptide uptake system substrate-binding component OppA	Transport and binding proteins	Amino acids_ peptides and amines
7002_A2020		13	-0.157541	10	-0.536053	18	0.311944	10	-0.536053	12	-0.273018	24	0.726982	uncharacterized protein	Unknown function	General
7002_A2025		78	0.159558	44	-0.666412	56	-0.318489	75	0.102975	77	0.140943	89	0.349889	carboxysome structural protein	Cell structure_ growth_ and death	Microcompartments	CO2 fixation
7002_A2026	rfrF	15	-0.874469	28	0.0259952	19	-0.533432	26	-0.08092	43	0.644905	34	0.306103	pentapeptide repeat-containing protein RfrF	Unknown function	General
7002_A2027		424	-0.149108	413	-0.18703	535	0.186367	626	0.41299	278	-0.758087	545	0.213084	hypothetical protein	Unknown function	General
7002_A2028		62	0.0920756	55	-0.080761	69	0.246404	52	-0.161681	65	0.160247	46	-0.338559	cell envelope-related function transcriptional attenuator	Regulatory functions	General
7002_A2029		287	0.215567	245	-0.0127024	216	-0.194453	281	0.185086	218	-0.181156	236	-0.0666973	hypothetical protein	Unknown function	General
7002_A2030	purT	14	-1.00856	21	-0.4236	18	-0.645992	37	0.393536	42	0.5764	37	0.393536	phosphoribosylglycinamide formyltransferase 2 PurT	Nucleic acid metabolism	Purine metabolism	purine (inosine-5'-phosphate) biosynthesis from ribose-5-phosphate
7002_A2032	cruF	98	-0.0949484	78	-0.424256	85	-0.300267	118	0.172985	137	0.388374	112	0.0976967	gamma-carotene 1' hydroxylase CruF	Terpenoids and polyketides metabolism	Carotenoid metabolism	myxoxanthophyll biosynthesis
7002_A2033		27	0.231326	20	-0.201634	21	-0.131245	26	0.176878	20	-0.201634	24	0.0614005	two component signal transduction system LuxR family response regulator	Signal transduction	Two-component systems
7002_A2034	rafE2	17	-0.222392	23	0.213707	17	-0.222392	24	0.275107	24	0.275107	14	-0.5025	D-glycero-beta-D-manno-heptose 7-phosphate kinase RfaEb	Glycan biosynthesis and metabolism	Polysacharide and lipopolysaccharide metabolism	LPS inner core biosynthesis_ ketodeoxyoctonate and heptose type
7002_A2035	ycf53	209	0.173381	174	-0.0910351	172	-0.107714	169	-0.133099	188	0.0206103	200	0.109878	posttranslational regulator of chlorophyll biosynthesis Ycf53	Regulatory functions	Protein interactions	chlorophyllide a biosynthesis from protoporphyrin IX
7002_A2036	ggtD	60	0.357427	47	0.00512503	31	-0.595268	40	-0.227536	65	0.472904	38	-0.301536	ABC-type compatable solute uptake system permease component GgtD	Transport and binding proteins	Carbohydrates_ organic alcohols_ and acids	Glucosylglycerol uptake system GgtABCD
7002_A2037	ggtC	14	0.202493	15	0.302029	15	0.302029	8	-0.604862	10	-0.282934	11	-0.14543	ABC-type compatable solute uptake system permease component GgtC	Transport and binding proteins	Carbohydrates_ organic alcohols_ and acids	Glucosylglycerol uptake system GgtABCD
7002_A2038	ggtB	28	0.24257	31	0.389412	20	-0.242857	18	-0.39486	22	-0.105353	23	-0.0412227	ABC-type compatable solute uptake system substrate-binding component GgtB	Transport and binding proteins	Carbohydrates_ organic alcohols_ and acids	Glucosylglycerol uptake system GgtABCD
7002_A2039	ggtA	46	0.72482	29	0.0592392	27	-0.0438543	20	-0.476814	27	-0.0438543	18	-0.628817	ABC-type compatable solute uptake system ATPase component GgtA	Transport and binding proteins	Carbohydrates_ organic alcohols_ and acids	Glucosylglycerol uptake system GgtABCD
7002_A2040		16	0.0303736	15	-0.0627358	14	-0.162271	16	0.0303736	18	0.200299	15	-0.0627358	Uma2 family endonuclease toxin	Defense and invasion systems	General	polymorphic toxins
7002_A2041	fumC	13	-0.23816	16	0.0614005	12	-0.353637	13	-0.23816	19	0.309328	19	0.309328	fumarate hydratase class II FumC	Carbohydrate metabolism	Citrate cycle (TCA cycle)	citrate cycle_ second carbon oxidation
7002_A2042		34	-0.0140752	42	0.290779	45	0.390315	28	-0.294183	35	0.027745	22	-0.642106	Uma2 family endonuclease toxin	Defense and invasion systems	General	polymorphic toxins
7002_A2043	rpoC2	418	0.0449875	338	-0.261492	340	-0.252981	387	-0.0661819	493	0.283072	455	0.167351	DNA-directed RNA polymerase delta subunit RpoC2	Transcription	RNA polymerase	RNA polymerase RpoABCEZ
7002_A2044	rpoC1	126	-0.390499	160	-0.0458507	113	-0.5476	168	0.0245387	160	-0.0458507	264	0.676615	DNA-directed RNA polymerase gamma subunit RpoC1	Transcription	RNA polymerase	RNA polymerase RpoABCEZ
7002_A2045	rpoB	134	-0.237692	154	-0.0369942	134	-0.237692	157	-0.00916	170	0.10561	199	0.332844	DNA-directed RNA polymerase beta subunit RpoB	Transcription	RNA polymerase	RNA polymerase RpoABCEZ
7002_A2047	ycfH	312	0.0154963	237	-0.381163	246	-0.327391	336	0.122412	361	0.225949	360	0.221947	putative deoxyribonuclease YcfH	Nucleic acid metabolism	DNA degradation
7002_A2048	rpsT	474	-0.164278	400	-0.409165	402	-0.401969	539	0.0211207	605	0.187771	767	0.530062	SSU ribosomal protein S20 RspT	Translation	Ribosomal proteins: synthesis and modification	ribosome small subunit
7002_A2049	hisD	82	0.68042	46	-0.15357	32	-0.677132	38	-0.429205	53	0.0507881	56	0.130223	histidinol dehydrogenase HisD	Amino acid metabolism	Histidine metabolism	histidine biosynthesis from ribose-5-phosphate
7002_A2050		23	0.327165	10	-0.874469	7	-1.38904	18	-0.0264722	18	-0.0264722	34	0.891066	hypothetical protein	Unknown function	General
7002_A2051		25	-0.318076	31	-0.00773565	38	0.285996	23	-0.43837	46	0.56163	24	-0.376969	hypothetical protein	Unknown function	General
7002_A2052		202	1.11905	104	0.161281	58	-0.681178	52	-0.838719	54	-0.784271	88	-0.0797272	conserved hypothetical outer membrane protein	Unknown function	General
7002_A2053	cpcU	308	0.415037	199	-0.215124	220	-0.0703893	214	-0.110282	219	-0.076962	226	-0.0315701	phycocyanobilin lyase subunit CpcU	Energy metabolism	Photosynthesis - antenna proteins	phycobilin biosynthesis
7002_A2054	rnd	61	0.787779	26	-0.442518	28	-0.335603	29	-0.284977	38	0.10497	30	-0.236067	putative ribonuclease D Rnd	Nucleic acid metabolism	RNA degradation	3' processing factors
7002_A2055		69	0.0714351	63	-0.0598094	50	-0.393233	68	0.0503735	78	0.248313	66	0.0073048	protein of unknown function DUF924	Unknown function	General
7002_A2056		36	0.973528	15	-0.289507	11	-0.736966	13	-0.495957	19	0.0515303	16	-0.196397	hypothetical protein	Unknown function	General
7002_A2057		18	-0.845025	31	-0.060754	31	-0.060754	43	0.411314	36	0.154975	35	0.114333	OsmC-like protein	Unknown function	General
7002_A2058		21	-0.0450879	15	-0.530515	24	0.147557	24	0.147557	18	-0.26748	28	0.36995	GTPase with DUF697 domain	Unknown function	Enzymes of unknown specificity
7002_A2060	rpsJ	1168	-0.708777	1860	-0.0375145	1661	-0.200765	2008	0.0729422	2771	0.53759	1986	0.0570485	SSU ribosomal protein S10 RpsJ	Translation	Ribosomal proteins: synthesis and modification	ribosome small subunit
7002_A2061	tufA	1666	-0.807685	2041	-0.514797	2202	-0.405259	3289	0.173576	4162	0.513204	4137	0.504512	translation elongation factor Tu TufA	Translation	Translation factors	translation elongation
7002_A2062	fusA	1223	-0.856991	1358	-0.705932	1681	-0.398096	2418	0.126399	3625	0.710566	2986	0.430799	translation elongation factor G FusA	Translation	Translation factors	translation elongation
7002_A2063	rpsG	601	-0.503771	582	-0.550116	675	-0.336248	897	0.0739724	1159	0.443673	1199	0.492624	SSU ribosomal protein S7 RpsG	Translation	Ribosomal proteins: synthesis and modification	ribosome small subunit
7002_A2064	rpsL	896	-0.251539	726	-0.555068	776	-0.458981	1166	0.128458	1449	0.441948	1387	0.378858	SSU ribosomal protein S12 RpsL	Translation	Ribosomal proteins: synthesis and modification	ribosome small subunit
7002_A2065	iscA	151	-0.0850254	176	0.136001	201	0.327622	141	-0.183879	153	-0.0660423	139	-0.204489	iron-sulfur cluster assembly iron binding protein IscA	Prosthetic groups_ cofactors_ and carriers	Iron sulfur clusters	iron-sulfur cluster assembly_ ISC system
7002_A2066	algA	134	0.23531	128	0.169221	123	0.111735	102	-0.158354	79	-0.526999	117	0.0395855	bifunctional mannose-1-phosphate guyanyltranferase / mannose-6-phosphate isomerase AlgA	Carbohydrate metabolism	Fructose and mannose metabolism
7002_A2068	grxB	26	0.402759	22	0.161751	14	-0.490326	13	-0.597241	23	0.225881	20	0.0242475	dithiolic glutaredoxin GrxB	Defense and invasion systems	Detoxification and inactivation	peroxide detoxification
7002_A2069	ahcY	275	0.00965017	221	-0.305735	200	-0.449781	245	-0.157	378	0.468605	320	0.22829	adenosylhomocysteinase AhcY	Amino acid metabolism	Cysteine and methionine metabolism	methionine degradation
7002_A2070	pyrC	10	-0.861294	11	-0.72379	15	-0.276331	18	-0.0132968	28	0.624133	27	0.571666	multifunctional complex type dihydroorotase PyrC	Nucleic acid metabolism	Pyrimidine metabolism	uridine monophosphate biosynthesis from glutamine
7002_A2072		5	-2.61667	19	-0.690672	32	0.0614005	52	0.76184	40	0.383329	36	0.231326	hypothetical protein	Unknown function	General
7002_A2073		27	-0.304006	30	-0.152003	37	0.15056	32	-0.0588937	28	-0.251539	46	0.464668	YegS/Rv2252/BmrU family lipid kinase	Fatty acid and lipid metabolism	Biosynthesis
7002_A2074		59	0.75336	32	-0.129283	31	-0.175087	32	-0.129283	27	-0.374396	29	-0.271302	protein of unknown function DUF2103	Unknown function	General
7002_A2075	clpS	41	0.365086	41	0.365086	18	-0.822541	27	-0.237579	26	-0.292027	38	0.255461	ATP-dependent Clp protease adaptor protein ClpS	Regulatory functions	Protein interactions	clpXP degradation machine
7002_A2077	rph	30	0.311944	20	-0.273018	14	-0.787592	19	-0.347019	32	0.405053	30	0.311944	ribonuclease PH Rph	Nucleic acid metabolism	RNA degradation	3' processing factors
7002_A2078		23	0.314109	19	0.0384741	12	-0.624491	16	-0.209453	22	0.249978	19	0.0384741	TPR domain-containing protein	Unknown function	General
7002_A2079	fusA	128	-0.752659	339	0.652482	367	0.766977	194	-0.152747	163	-0.403931	103	-1.06616	elongation factor G FusA	Translation	Translation factors	translation elongation
7002_A2080	ycf34	69	0.579745	47	0.0258092	63	0.4485	21	-1.13646	37	-0.319326	40	-0.206852	hypothetical chloroplast protein family YCF34	Unknown function	General
7002_A2081		89	0.44231	63	-0.0561431	59	-0.15078	59	-0.15078	69	0.0751015	54	-0.278535	hypothetical protein	Unknown function	General
7002_A2082		44	0.576789	34	0.20482	25	-0.238787	27	-0.127756	19	-0.634716	28	-0.0752881	hypothetical protein	Unknown function	General
7002_A2083	rpsD	1594	-0.323617	1301	-0.616647	1467	-0.443399	2522	0.3383	1734	-0.202164	3351	0.748323	SSU ribosomal protein S4 RpsD	Translation	Ribosomal proteins: synthesis and modification	ribosome small subunit
7002_A2085		93	-0.257422	110	-0.0152207	151	0.441824	108	-0.0416929	107	-0.0551135	98	-0.181871	hypothetical protein	Unknown function	General
7002_A2086		22	0.429684	23	0.493815	13	-0.329308	10	-0.707819	21	0.36257	9	-0.859822	Mo-dependent nitrogenase C-terminal domain protein	Unknown function	General
7002_A2087		3	-2.57154	18	0.0134205	11	-0.697073	34	0.930958	21	0.235813	20	0.165424	hypothetical protein	Unknown function	General
7002_A2090		41	0.39562	30	-0.0550414	20	-0.640004	38	0.285996	23	-0.43837	35	0.167351	protein of unknown function DUF362	Unknown function	General
7002_A2091	natC	16	-0.357552	21	0.0347654	19	-0.109624	19	-0.109624	32	0.642448	16	-0.357552	ABC-type netural amino acid transport system permease component NatC	Transport and binding proteins	Amino acids_ peptides and amines	neutral amino acid uptake sysetm NatABCDE
7002_A2092	hetI	28	0.473454	26	0.366539	26	0.366539	13	-0.633461	14	-0.526546	14	-0.526546	4'-phosphopantetheinyl transferase HetI	Prosthetic groups_ cofactors_ and carriers	Pantothenate and CoA biosynthesis	coenzyme A biosynthesis from pantothenate
7002_A2093	mdh	242	0.189809	222	0.0653617	223	0.0718457	196	-0.114344	223	0.0718457	167	-0.34535	NAD-dependent malate dehydrogenase Mdh	Carbohydrate metabolism	Citrate cycle (TCA cycle)	citrate cycle_ second carbon oxidation
7002_A2094	ndhO	781	-0.879498	1160	-0.308768	1643	0.19344	2202	0.615922	1310	-0.133326	1525	0.0859165	NADH-plastoquinone oxidoreductase subunit NdhO	Energy metabolism	Oxidative phosphorylation	NAD(P)H:quinone oxidoreductase (complex I) NdhABCDEFGHIJKLMNOPQS
7002_A2095	cpcT	78	0.300509	68	0.10257	62	-0.0306968	54	-0.230006	64	0.0151069	54	-0.230006	phycocyanobilin lyase CpcT	Prosthetic groups_ cofactors_ and carriers	Porphyrin and chlorophyll metabolism	phycobilin biosynthesis
7002_A2096		109	0.666646	68	-0.0140752	45	-0.609685	69	0.00698643	59	-0.218895	62	-0.147342	hypothetical protein	Unknown function	General
7002_A2097	pyrC	21	0.290779	15	-0.194647	15	-0.194647	15	-0.194647	19	0.146389	18	0.068387	dihydroorotase PyrC	Nucleic acid metabolism	Pyrimidine metabolism	uridine monophosphate biosynthesis from glutamine
7002_A2098	livM	29	0.572579	20	0.0365259	19	-0.0374747	15	-0.378512	17	-0.197939	17	-0.197939	ABC-type branched-chain amino acid uptake system permease component LivM	Transport and binding proteins	Amino acids_ peptides and amines	branched-chain amino acid uptake system LivFGHKM
7002_A2099	livH	39	0.557482	28	0.0794345	19	-0.479993	16	-0.72792	28	0.0794345	29	0.130061	ABC-type branched-chain amino acid uptake system permease component LivH	Transport and binding proteins	Amino acids_ peptides and amines	branched-chain amino acid uptake system LivFGHKM
7002_A2100	sphS	13	0.0374747	10	-0.341037	8	-0.662965	12	-0.0780025	19	0.584963	14	0.14439	two component signal transduction system controlling phosphate regulon histidine kinase SphS	Signal transduction	Two-component systems	phosphate signalling cascade PhoBRU-PstABCS
7002_A2101		69	-0.732778	188	0.713287	186	0.697857	103	-0.154802	75	-0.612484	67	-0.775213	uncharacterized protein repressed by NtcA	Unknown function	General
7002_A2102	argC	86	-0.0331669	136	0.628031	136	0.628031	52	-0.758992	48	-0.874469	70	-0.330149	N-acetyl-gamma-glutamyl-phosphate reductase ArgC	Amino acid metabolism	Arginine and proline metabolism	ornithine biosynthesis from glutamate_ acetylated branch
7002_A2105		95	0.180404	90	0.102401	79	-0.0856713	80	-0.067524	91	0.118343	68	-0.301989	RlpA-like protein	Unknown function	General
7002_A2106	evrA	45	0.800691	19	-0.443234	17	-0.603699	22	-0.23173	23	-0.1676	29	0.166819	ethyl (methyl and benzyl) viologen export pump ATPase component EvrA	Transport and binding proteins	Unknown substrate	ABC-2 type transport system EvrABC
7002_A2107	tnpA_ISSs1	1588	-0.426462	2046	-0.0608667	2063	-0.048929	2528	0.244324	2160	0.0173585	2420	0.181334	ISSs1 transposase TnpA_ISSs1	Mobile and extrachromosomal element functions	Selfish genetic elements	insertion element
7002_A2108		43	-0.363812	61	0.14066	77	0.47671	61	0.14066	48	-0.205114	42	-0.39776	PMCA-type calcium-translocating P-type ATPase	Transport and binding proteins	Cations and iron carrying compounds
7002_A2109		19	1.02554	10	0.0995357	9	-0.0524674	1	-3.22239	11	0.237039	6	-0.63743	hypothetical protein	Unknown function	General
7002_A2110		45	1.16993	13	-0.621488	4	-2.32193	15	-0.415037	24	0.263034	19	-0.0740006	SigH anti-sigma factor	Regulatory functions	Protein interactions
7002_A2111	sigH	92	1.28198	36	-0.071661	25	-0.59773	22	-0.782154	26	-0.541146	26	-0.541146	group 3 RNA polymerase sigma-70 subunit SigH	Transcription	Transcription factors	RNA polymerase sigma factors
7002_A2113		72	0.589981	59	0.302699	47	-0.0253556	34	-0.492482	40	-0.258016	35	-0.450661	transglutaminase-like domain-containing protein	Unknown function	Enzymes of unknown specificity
7002_A2115		459	0.218469	480	0.283009	453	0.199486	351	-0.168554	382	-0.0464527	242	-0.705018	two component signal transduction system PAS modulated response regulator with SpoIIE domain	Signal transduction	Two-component systems
7002_A2116		52	0.612977	41	0.270089	37	0.121991	29	-0.229482	25	-0.443607	20	-0.765535	protein of unknown function DUF3131	Unknown function	General
7002_A2117		17	0.814444	10	0.0489096	7	-0.465664	7	-0.465664	10	0.0489096	7	-0.465664	hypothetical protein	Unknown function	General
7002_A2118	bcsA	57	-0.289507	90	0.369456	93	0.416762	75	0.106422	60	-0.215506	43	-0.696132	UDP-forming cellulose synthase BcsA	Carbohydrate metabolism	Starch and sucrose metabolism	cellulose biosynthesis
7002_A2119		184	0.389136	207	0.559061	167	0.249278	93	-0.595268	86	-0.708162	106	-0.406506	anti-anti-sigma factor	Regulatory functions	Protein interactions
7002_A2120	ndh	24	0.401741	15	-0.276331	16	-0.183222	15	-0.276331	20	0.138706	19	0.0647057	type II NADH dehydrogenase Ndh	Regulatory functions	General	plastoquinone pool redox sensory system
7002_A2121	yjjG	15	-0.249614	18	0.0134205	10	-0.834576	19	0.091423	27	0.598383	18	0.0134205	nucleotide phosphatase YjjG	Nucleic acid metabolism	DNA replication_ recombination_ and repair	phosphate homeostasis
7002_A2122	tnpA_ISSysp3	85	0.266433	67	-0.0768688	56	-0.335603	62	-0.188762	72	0.026967	82	0.214594	ISSysp3 transposase TnpA_ISSysp3	Mobile and extrachromosomal element functions	Selfish genetic elements	insertion element
7002_A2123	ureH	7	-1.09954	15	0	15	0	12	-0.321928	20	0.415037	21	0.485427	urease accessory protein UreH	Intracellular trafficking_ assembly_ and processing	Enzyme assembly	urease active site biosynthesis UreEFGH
7002_A2126		45	0.877143	25	0.0291463	13	-0.91427	16	-0.61471	28	0.192645	20	-0.292782	hypothetical protein	Unknown function	General
7002_A2127	accC	107	0.220521	89	-0.0452126	79	-0.217165	91	-0.0131514	95	0.0489096	90	-0.0290929	acetyl-CoA carboxylase complex biotin carboxylase subunit AccC	Fatty acid and lipid metabolism	Biosynthesis	acetyl-CoA carboxylase complex
7002_A2128		18	0.60514	16	0.435215	10	-0.242857	7	-0.75743	13	0.135655	7	-0.75743	hypothetical protein	Unknown function	General
7002_A2129		84	1.45372	19	-0.690672	16	-0.938599	33	0.105795	21	-0.546282	11	-1.47917	YggT family putative K+ uptake protein	Cell structure_ growth_ and death	Cell division
7002_A2130		162	0.856034	104	0.216624	62	-0.529619	47	-0.929227	87	-0.0408723	75	-0.254997	hypothetical protein	Unknown function	General
7002_A2131	thrA	323	0.00372693	288	-0.161738	354	0.135942	382	0.245765	260	-0.309296	326	0.0170647	homoserine dehydrogenase ThrA	Amino acid metabolism	Glycine_ serine and threonine metabolism	homoserine biosynthesis from aspartate
7002_A2132	aquIII	50	0.0144996	83	0.745683	78	0.656046	34	-0.541894	26	-0.928917	26	-0.928917	type II GAGGAG-specific restriction enzyme and methylase AquIII	Defense and invasion systems	Restriction-modification systems	type II restriction-modification systems
7002_A2133		96	0.101147	175	0.967395	192	1.10115	33	-1.43942	14	-2.67646	27	-1.72893	toxin-antitoxin system Mnt family antidote	Cell structure_ growth_ and death	Toxin-antitoxin systems	toxin-antitoxin system 16
7002_A2134		45	-0.166358	107	1.08326	85	0.751179	12	-2.07325	34	-0.570749	20	-1.33628	toxin-antitoxin system toxin	Cell structure_ growth_ and death	Toxin-antitoxin systems	toxin-antitoxin system 16
7002_A2135		114	0.389947	124	0.511253	96	0.142019	78	-0.157541	48	-0.857981	62	-0.488747	Uma2 family endonuclease toxin	Defense and invasion systems	General	polymorphic toxins
7002_A2136		30	0.415037	32	0.508147	19	-0.243926	33	0.552541	7	-1.6845	14	-0.684498	hypothetical protein	Unknown function	General
7002_A2138		15	0.968291	9	0.231326	10	0.383329	5	-0.616671	6	-0.353637	1	-2.9386	hypothetical protein	Unknown function	General
7002_A2139	agpA	43	0.0112273	56	0.392317	66	0.629357	36	-0.245112	35	-0.285754	20	-1.09311	alpha-glucan phosphorylase AgpA	Carbohydrate metabolism	Starch and sucrose metabolism	glycogen metabolism
7002_A2140	apcD	2682	0.46391	1913	-0.0235624	1761	-0.143004	1930	-0.0107984	1556	-0.321557	1825	-0.0915028	allophycocyanin B alpha subunit ApcD	Energy metabolism	Photosynthesis - antenna proteins	allophycocyanin biosynthesis
7002_A2141	tnpA_ISSysp3	49	0.257158	41	0	28	-0.550197	34	-0.270089	45	0.134301	49	0.257158	ISSysp3 transposase TnpA_ISSysp3	Mobile and extrachromosomal element functions	Selfish genetic elements	insertion element
7002_A2142		17	-0.0280144	23	0.408085	10	-0.793549	16	-0.115477	19	0.13245	19	0.13245	hypothetical protein	Unknown function	General
7002_A2143		18	-0.103093	16	-0.273018	15	-0.366128	12	-0.688056	32	0.726982	23	0.250543	hypothetical protein	Unknown function	General
7002_A2144		37	0.32681	30	0.0242475	26	-0.182203	23	-0.359081	36	0.287282	25	-0.238787	SWIM zinc finger domain-containing protein	Unknown function	General
7002_A2145	vanY	55	0.366322	51	0.257388	38	-0.16711	43	0.0112273	29	-0.557057	40	-0.0931094	D-alanyl-D-alanine carboxypeptidase VanY	Glycan biosynthesis and metabolism	Peptidoglycan metabolism
7002_A2146		33	1.2718	17	0.314873	6	-1.18763	6	-1.18763	7	-0.965235	13	-0.0721498	AEC family efflux carrier	Transport and binding proteins	Unknown substrate
7002_A2147	aroC	48	-0.329921	42	-0.522566	41	-0.557331	70	0.2144	72	0.255042	89	0.56085	chorismate synthase AroC	Amino acid metabolism	Phenylalanine_ tyrosine and tryptophan biosynthesis	chorismate biosynthesis via shikimate
7002_A2148	oppB	27	-0.199309	23	-0.430634	31	0	28	-0.146841	40	0.367732	37	0.255257	ABC-type oligopeptide uptake system permease component OppB	Transport and binding proteins	Amino acids_ peptides and amines
7002_A2149	cbiQ	10	-0.159199	6	-0.896164	11	-0.0216951	11	-0.0216951	11	-0.0216951	18	0.688798	ECF-type biotin uptake system permease component CbiQ	Transport and binding proteins	Cofactors and prosthetic groups	biotin uptake system BioYNM and biotin uptake system BioY-EcfA12T
7002_A2150		418	-0.0514193	465	0.102308	535	0.304617	451	0.0582052	400	-0.114922	330	-0.392456	universal stress family protein	Defense and invasion systems	Detoxification and inactivation
7002_A2151	psbM	18526	0.123253	16667	-0.0293039	18991	0.159018	17014	0.000424035	19594	0.204114	11262	-0.594835	photosystem II protein PsbM	Energy metabolism	Photosynthesis	photosystem II other common subunits
7002_A2152		156	1.00928	46	-0.752562	46	-0.752562	71	-0.126377	39	-0.990722	107	0.465343	ferredoxin (2Fe-2S)	Energy metabolism	Electron transport	photosystem II?
7002_A2153	cruA	105	-0.129152	116	0.0145833	143	0.316474	126	0.133882	94	-0.288809	105	-0.129152	lycopene cyclase CruA	Terpenoids and polyketides metabolism	Carotenoid metabolism	myxoxanthophyll biosynthesis
7002_A2154	gph	29	0.0853915	21	-0.380272	22	-0.313158	24	-0.187627	28	0.0347654	40	0.549339	phosphoglycolate phosphatase Gph	Carbohydrate metabolism	Glyoxylate and dicarboxylate metabolism	photorespiration (oxidative C2 cycle)
7002_A2155		8	-0.922832	13	-0.222392	18	0.247093	15	-0.0159415	21	0.469485	16	0.0771679	metallophosphoesterase	Unknown function	Enzymes of unknown specificity
7002_A2157		6	-2.52356	48	0.476438	25	-0.464668	27	-0.353637	60	0.798366	41	0.249028	uncharacterized protein	Unknown function	General
7002_A2158		27	0.409113	23	0.177787	20	-0.0238467	21	0.0465426	13	-0.645335	18	-0.17585	Uma2 family endonuclease toxin	Defense and invasion systems	General	polymorphic toxins
7002_A2159		54	0.096676	58	0.19977	66	0.386183	53	0.069709	38	-0.410284	34	-0.570749	TPR domain-containing protein	Unknown function	General
7002_A2160	dnaK	89	0.388271	72	0.0824622	64	-0.0874628	56	-0.280108	56	-0.280108	71	0.0622843	molecular chaperone DnaK	Intracellular trafficking_ assembly_ and processing	Chaperone and folding catalysis	chaperone system: DnaK-DnaJ-GrpE
7002_A2161		27	-0.884152	47	-0.0844503	49	-0.0243293	44	-0.179608	58	0.218942	74	0.570414	DnaJ-class molecular chaperone	Intracellular trafficking_ assembly_ and processing	Chaperone and folding catalysis
7002_A2163		14	-0.726624	33	0.510416	36	0.635946	20	-0.21205	14	-0.726624	22	-0.074547	small-conductance mechanosensitive channel	Transport and binding proteins	Unknown substrate
7002_A2164	psbA2	27	0.50696	19	0	18	-0.0780025	21	0.14439	18	-0.0780025	11	-0.788496	photosystem II P680 reaction center D1 protein PsbA2	Energy metabolism	Photosynthesis	photosystem II main subunits
7002_A2167		30	-0.130199	33	0.0073048	22	-0.577658	31	-0.082893	37	0.172364	44	0.422342	diguanylate phosphodiesterase	Regulatory functions	Small molecule interactions	c-di-GMP turnover
7002_A2169		5	-1.69302	13	-0.314511	19	0.232977	9	-0.845025	31	0.939246	20	0.306978	hypothetical protein	Unknown function	General
7002_A2171		327	0.224723	396	0.500933	329	0.23352	220	-0.347064	235	-0.251907	172	-0.702159	autotransporter adhesin	Cell motility and adherance	Adhesins
7002_A2172		174	-0.143271	263	0.452705	222	0.208202	142	-0.436467	206	0.100286	146	-0.39639	conserved protein with DUF11 repeat domain	Unknown function	General	Surface protein
7002_A2173		62	0.186012	66	0.27621	65	0.254183	45	-0.276331	47	-0.213595	42	-0.375867	conserved protein with DUF11 repeat domain	Unknown function	General	Surface protein
7002_A2174		55	-0.192098	85	0.435933	78	0.311944	62	-0.0192619	55	-0.192098	42	-0.581141	outer membrane protein	Unknown function	General	adhesion
7002_A2175		47	-0.060121	73	0.575115	55	0.16665	41	-0.257158	40	-0.292782	38	-0.366782	protein with multiple DUF11 repeat domains	Unknown function	General
7002_A2176	ycf37	52	-0.547488	68	-0.160465	75	-0.0191088	99	0.381429	69	-0.139403	93	0.291231	photosystem I assembly related protein Ycf37	Intracellular trafficking_ assembly_ and processing	Enzyme assembly
7002_A2177		1753	-0.666642	2699	-0.0440431	2882	0.0506022	3197	0.200251	3166	0.186193	2999	0.108013	putative extracellular protein	Unknown function	General
7002_A2178		98	-0.207595	133	0.232977	122	0.108432	110	-0.0409455	107	-0.0808383	109	-0.0541209	outer membrane protein	Unknown function	General
7002_A2180	rplT	846	-0.950267	1270	-0.364168	1544	-0.0823237	2112	0.369613	1742	0.0917481	2294	0.488869	LSU ribosomal protein L20 RplT	Translation	Ribosomal proteins: synthesis and modification	ribosome large subunit
7002_A2181	rpmI	651	-0.31971	664	-0.291185	614	-0.404129	1064	0.389058	693	-0.229512	1189	0.549309	LSU ribosomal protein L35 RpmI	Translation	Ribosomal proteins: synthesis and modification	ribosome large subunit
7002_A2182		38	0.938072	17	-0.222392	7	-1.5025	12	-0.724893	20	0.0120728	25	0.334001	ABC-2 type transport system permease component	Transport and binding proteins	Unknown substrate
7002_A2183		6	-0.63743	14	0.584963	4	-1.22239	5	-0.900464	22	1.23704	5	-0.900464	hypothetical protein	Unknown function	General
7002_A2184		24	0.0824622	16	-0.5025	15	-0.59561	20	-0.180572	33	0.541894	28	0.304855	NlpC/P60 family peptidase	Intracellular trafficking_ assembly_ and processing	Peptidases
7002_A2185		27	0.0179219	19	-0.489038	27	0.0179219	21	-0.344648	33	0.307429	33	0.307429	family 2 glycosyl transferase	Unknown function	Enzymes of unknown specificity
7002_A2186	arsA	41	-0.0687128	35	-0.296982	25	-0.782409	48	0.158698	47	0.128324	62	0.527932	arsenite-activated anion-transporting ATPase ArsA	Transport and binding proteins	Anions	arsenical resistance system
7002_A2188	dapL2	75	-0.0810366	61	-0.379118	58	-0.451874	73	-0.120031	110	0.471504	99	0.319501	LL-diaminopimelate aminotransferase DapL2	Amino acid metabolism	Lysine biosynthesis	lysine biosynthesis via diaminopimelate (DAP)
7002_A2189		23	0.34034	19	0.0647057	14	-0.375867	13	-0.482782	24	0.401741	16	-0.183222	ABC-type export system hybrid permease / ATPase	Transport and binding proteins	Carbohydrates_ organic alcohols_ and acids	lipopolysaccharide biosynthesis
7002_A2190	qor	120	-0.264703	131	-0.138171	182	0.336201	172	0.254671	138	-0.0630694	122	-0.240856	NADPH2:quinone reductase Qor	Energy metabolism	Electron transport
7002_A2191		510	-0.179324	442	-0.385775	564	-0.0341258	736	0.349885	660	0.192645	553	-0.0625415	hypothetical protein	Unknown function	General
7002_A2192	petF	356	-0.324627	478	0.100506	486	0.124452	463	0.0545077	491	0.139219	401	-0.152902	2Fe-2S ferredoxin PetF	Energy metabolism	Photosynthesis	photosynthetic electron transport
7002_A2193		145	0.5603	102	0.0528167	82	-0.262057	89	-0.143875	88	-0.160177	84	-0.227291	protein of unknown function DUF2062	Unknown function	General
7002_A2194		47	0.704923	17	-0.762203	14	-1.04231	39	0.435736	23	-0.326104	33	0.194728	hypothetical protein	Unknown function	General
7002_A2195	pyrD	69	0.00698643	72	0.068387	70	0.027745	60	-0.194647	74	0.107915	67	-0.0354488	FMN-dependent dihydroorotate dehydrogenase PyrD	Nucleic acid metabolism	Pyrimidine metabolism	uridine monophosphate biosynthesis from glutamine
7002_A2196	rodA	77	0.727628	45	-0.0473057	35	-0.409876	40	-0.217231	40	-0.217231	42	-0.146841	rod shape determining protein RodA	Transport and binding proteins	Carbohydrates_ organic alcohols_ and acids	lipid-linked murein precursor export
7002_A2197		22	-0.074547	20	-0.21205	22	-0.074547	22	-0.074547	31	0.420218	22	-0.074547	putative aluminum resistance protein	Unknown function	General
7002_A2198	desC	699	0.634833	508	0.174369	364	-0.306521	378	-0.252073	371	-0.27904	381	-0.240668	delta-9 acyl-lipid desaturase DesC	Fatty acid and lipid metabolism	Biosynthesis of unsaturated fatty acids	alkene biosynthesis (1-nonadecene and 1_14-nonadecadiene)
7002_A2199	psbD2	1627	0.34795	1748	0.451441	1180	-0.115477	1029	-0.313021	1049	-0.285249	1037	-0.301848	photosystem II P680 reaction center protein PsbD2	Energy metabolism	Photosynthesis	photosystem II main subunits
7002_A2200	diox2	16	0.777608	5	-0.900464	6	-0.63743	4	-1.22239	14	0.584963	11	0.237039	carotenoid oxygenase-like protein Diox2	Terpenoids and polyketides metabolism	Carotenoid metabolism	carotenoid cleavage
7002_A2202	rfrO	44	-0.533035	27	-1.23758	30	-1.08558	68	0.0949965	91	0.515328	122	0.938271	pentapeptide repeat protein RfrO	Unknown function	General
7002_A2203	trpD	32	-0.0660892	36	0.103836	30	-0.159199	26	-0.365649	35	0.0631938	42	0.326228	anthranilate phosphoribosyltransferase TrpD	Amino acid metabolism	Phenylalanine_ tyrosine and tryptophan biosynthesis	tryptophan biosynthesis from ribose-5-phosphate
7002_A2204		26	0.23012	26	0.23012	19	-0.222392	22	-0.0108883	18	-0.300395	22	-0.0108883	uncharacterized protein	Unknown function	General
7002_A2205	rfrA	30	0.272685	21	-0.241889	16	-0.634206	26	0.0662337	28	0.173149	28	0.173149	pentapeptide repeat-containing protein RfrA	Unknown function	General	manganese homeostasis
7002_A2206	hemL	216	-0.241351	192	-0.411276	213	-0.261528	290	0.183671	281	0.138188	340	0.413153	glutamate-1-semialdehyde 2_1-aminomutase HemL	Prosthetic groups_ cofactors_ and carriers	Porphyrin and chlorophyll metabolism	5-aminolevulinate biosynthesis (glutamate pathway)
7002_A2207		34	0.753562	14	-0.526546	7	-1.52655	11	-0.874469	30	0.57299	25	0.309955	ferredoxin	Unknown function	Enzymes of unknown specificity
7002_A2208	amt	1850	1.04301	862	-0.0587598	745	-0.269207	666	-0.430925	656	-0.452752	608	-0.562376	ammonium permease Amt	Transport and binding proteins	Cations and iron carrying compounds	ammonium uptake
7002_A2209	cpcB	10619	0.390328	11779	0.539897	8428	0.0569419	6791	-0.254624	5628	-0.525626	5366	-0.594401	phycocyanin beta subunit CpcB	Energy metabolism	Photosynthesis - antenna proteins	phycocyanin biosynthesis
7002_A2210	cpcA	20564	0.127011	24176	0.360466	20786	0.142503	22348	0.247036	11856	-0.667492	13256	-0.506464	phycocyanin alpha subunit CpcA	Energy metabolism	Photosynthesis - antenna proteins	phycocyanin biosynthesis
7002_A2211	cpcC	6159	0.897682	4896	0.56659	3064	-0.109598	2430	-0.444058	1734	-0.93091	1552	-1.09089	phycocyanin-associated rod linker protein CpcC	Energy metabolism	Photosynthesis - antenna proteins	phycocyanin biosynthesis
7002_A2212	cpcD	2026	-0.528733	3213	0.136553	2614	-0.161108	3583	0.2938	3029	0.051474	3072	0.0718107	phycocyanin-associated rod-terminating linker protein CpcD	Energy metabolism	Photosynthesis - antenna proteins	phycocyanin biosynthesis
7002_A2213	cpcE	32	0.0614005	24	-0.353637	29	-0.0806185	40	0.383329	27	-0.183712	32	0.0614005	phycocyanobilin lyase alpha subunit CpcE	Energy metabolism	Photosynthesis - antenna proteins	phycocyanin biosynthesis
7002_A2214	cpcF	33	0.137504	27	-0.152003	18	-0.736966	32	0.0931094	37	0.302563	33	0.137504	phycocyanobilin lyase beta subunit CpcF	Energy metabolism	Photosynthesis - antenna proteins	phycocyanin biosynthesis
7002_A2217		142	-0.621742	176	-0.312058	165	-0.405167	276	0.337035	248	0.182707	304	0.476438	glutamate/leucine dehydrogenase-like protein	Unknown function	Enzymes of unknown specificity
7002_A2218		69	0.177787	60	-0.0238467	55	-0.149378	56	-0.123382	74	0.278716	52	-0.230298	YbgC/YbaW family acyl-CoA thioester hydrolase	Unknown function	Enzymes of unknown specificity
7002_A2219		275	-0.0311385	286	0.025445	364	0.373368	249	-0.174424	317	0.173913	195	-0.527096	AIG2-like family protein of unknown function	Unknown function	General
7002_A2221		344	0.634017	217	-0.0306968	207	-0.0987611	235	0.0842689	181	-0.292402	146	-0.602423	histidine triad nucleotide-binding protein	Unknown function	General	Cell cycle regulation
7002_A2222		416	0.561741	316	0.165082	182	-0.630904	270	-0.0618828	141	-0.999147	366	0.377001	protein of unknown function DUF2949	Unknown function	General
7002_A2223		95	1.03588	60	0.372912	38	-0.286051	33	-0.489584	29	-0.675998	23	-1.01042	ABC transport system ATPase component	Transport and binding proteins	Unknown substrate	ABC-2 type transport system
7002_A2224		74	1.08017	41	0.228269	31	-0.175087	19	-0.881356	29	-0.271302	16	-1.12928	membrane protein	Unknown function	General
7002_A2225		21	1.04654	13	0.354665	7	-0.53842	5	-1.02385	12	0.239188	3	-1.76081	membrane protein	Unknown function	General
7002_A2227		105	0.116814	94	-0.042843	96	-0.0124694	100	0.0464243	99	0.0319248	87	-0.154488	hypothetical protein	Unknown function	General
7002_A2228	pcyA	51	0.138447	47	0.0206103	49	0.0807313	47	0.0206103	57	0.298911	27	-0.779091	phycocyanobilin:ferredoxin oxidoreductase PcyA	Prosthetic groups_ cofactors_ and carriers	Porphyrin and chlorophyll metabolism	chromophore attachment
7002_A2229	tatA	212	1.01139	109	0.0516506	72	-0.546609	66	-0.67214	94	-0.161945	78	-0.431131	twin-arginine protein translocation system component TatA	Intracellular trafficking_ assembly_ and processing	Protein export_ secretion_ and sorting	twin-arginine protein export system TatABCE
7002_A2230		28	0.473454	18	-0.163976	15	-0.42701	19	-0.0859732	22	0.125531	19	-0.0859732	ABC-type transport system for gliding motility ATPase component	Transport and binding proteins	Unknown substrate	ABC-2 export system 2
7002_A2232	gldG	54	0.632491	46	0.401165	36	0.0475284	26	-0.421957	29	-0.264416	18	-0.952472	ABC-type transport system for gliding motility auxiliary component GldG	Transport and binding proteins	Unknown substrate	ABC-2 export system 2
7002_A2233	gpmI	402	0.555655	279	0.0287243	274	0.00263506	235	-0.21888	206	-0.408896	245	-0.158759	2_3-bisphosphoglycerate-independent phosphoglycerate mutase GpmI	Carbohydrate metabolism	Glycolysis / Gluconeogenesis	Embden-Meyerhof pathway
7002_A2234	secG	1881	0.922603	999	0.00965986	959	-0.049294	740	-0.4233	473	-1.06898	902	-0.137697	preprotein translocase subunit SecG	Intracellular trafficking_ assembly_ and processing	Protein export_ secretion_ and sorting	Sec protein export system
7002_A2235		163	0.692899	72	-0.485904	83	-0.280789	94	-0.10124	111	0.138587	82	-0.298277	Zn-dependent protease	Intracellular trafficking_ assembly_ and processing	Peptidases	membrane protease
7002_A2236		83	-0.559634	112	-0.127319	122	-0.00393641	104	-0.234234	162	0.405176	151	0.303731	ribbon-helix-helix protein	Unknown function	General
7002_A2237		342	0.180244	264	-0.193214	167	-0.853904	306	0.0197795	376	0.316981	356	0.238125	hypothetical protein	Unknown function	General
7002_A2239		10644	0.828851	5150	-0.218545	5794	-0.0485582	4719	-0.344637	4111	-0.543629	5536	-0.114274	acyl-CoA dehydrogenase family protein	Unknown function	Enzymes of unknown specificity
7002_A2240	soj	20	0.415037	18	0.263034	10	-0.584963	13	-0.206451	16	0.0931094	13	-0.206451	chromsome partitioning ATPase Soj	Cell structure_ growth_ and death	Cell division
7002_A2241		118	0.425946	74	-0.247243	69	-0.348172	89	0.0190368	64	-0.456697	113	0.363482	uncharacterized protein	Unknown function	General
7002_A2242		52	-0.0183785	50	-0.0749621	51	-0.0463929	43	-0.292553	60	0.188072	60	0.188072	ABC-2 transport system permease component	Transport and binding proteins	Unknown substrate
7002_A2243		131	0.754199	58	-0.421243	59	-0.396581	67	-0.213134	86	0.147041	65	-0.256856	putative phosphatase	Unknown function	Enzymes of unknown specificity
7002_A2244		279	0.177702	148	-0.736966	164	-0.588867	251	0.0251246	326	0.402309	312	0.338983	protein of unknown function DUF1825	Unknown function	General
7002_A2245		70	0.680823	37	-0.239007	41	-0.0909085	55	0.332899	29	-0.59048	30	-0.54157	hypothetical protein	Unknown function	General
7002_A2246	cruH	15	0.60921	10	0.0242475	6	-0.712718	5	-0.975752	15	0.60921	8	-0.297681	rieske (2Fe-2S) domain-containing protein CruH	Natural products biosynthesis	Biosynthesis of siderophore group nonribosomal peptides	synechoxanthin biosynthesis from B-cartotene
7002_A2248		102	0.36257	84	0.0824622	74	-0.100402	58	-0.451874	48	-0.724893	110	0.471504	protein of unknown function DUF2811	Unknown function	General
7002_A2249	pth1	76	0.15341	61	-0.16378	68	-0.00705476	69	0.0140069	51	-0.422092	85	0.314873	peptidyl-tRNA hydrolase Pth1	Translation	Translation factors	release factors
7002_A2250		33	0.113657	37	0.278716	26	-0.230298	28	-0.123382	34	0.156726	25	-0.286881	UPF0104 family membrane protein	Unknown function	General
7002_A2251		43	0.801774	11	-1.16506	20	-0.302563	27	0.130397	29	0.23349	18	-0.454566	uncharacterized protein	Unknown function	General
7002_A2252		27	-0.0264722	29	0.0766213	26	-0.08092	27	-0.0264722	28	0.0259952	28	0.0259952	DEAD/DEAH box helicase protein	Unknown function	Enzymes of unknown specificity
7002_A2253		11	-0.0216951	16	0.518873	4	-1.48113	16	0.518873	7	-0.673772	13	0.219313	acetyltransferase GNAT family	Unknown function	Enzymes of unknown specificity
7002_A2254		637	0.646265	379	-0.102831	362	-0.169039	283	-0.524227	400	-0.0250288	381	-0.0952378	hypothetical protein	Unknown function	General
7002_A2256	bchI	111	0.12908	60	-0.758445	50	-1.02148	101	-0.00712443	138	0.443189	149	0.553833	magnesium chelatase subunit BchI	Prosthetic groups_ cofactors_ and carriers	Porphyrin and chlorophyll metabolism	chlorophyllide a biosynthesis from protoporphyrin IX
7002_A2257		68	-0.671871	78	-0.473931	116	0.0986476	122	0.171404	163	0.589395	103	-0.0728329	protein of unknown function DUF429	Unknown function	General
7002_A2258		34	-0.399037	44	-0.0270682	58	0.371481	49	0.12821	49	0.12821	35	-0.357217	pentapeptide repeat-containing protein	Unknown function	General
7002_A2259		651	0.932181	335	-0.0263156	234	-0.543968	278	-0.295392	314	-0.119712	235	-0.537816	hypothetical protein	Unknown function	General
7002_A2260		198	0.60514	137	0.0738158	118	-0.141573	114	-0.191326	79	-0.720435	135	0.0525994	hypothetical protein	Unknown function	General
7002_A2261	petP	1401	0.187603	1049	-0.229839	1245	0.017292	1243	0.0149725	1041	-0.240884	1402	0.188633	cytochrome b6f complex regulatory protein PetP	Regulatory functions	Protein interactions	plastoquinol—plastocyanin reductase (cytochrome b6-f complex)
7002_A2262		14	-0.083416	15	0.0161197	19	0.357157	14	-0.083416	16	0.109229	11	-0.431339	recombinase family protein	Nucleic acid metabolism	DNA replication_ recombination_ and repair
7002_A2263		34	-0.310568	46	0.125531	45	0.093822	44	0.0614005	44	0.0614005	40	-0.076103	protein of unknown function DUF151	Unknown function	General
7002_A2264	ribE	45	0.169925	34	-0.234465	30	-0.415037	52	0.378512	28	-0.514573	51	0.350497	riboflavin synthase RibE	Prosthetic groups_ cofactors_ and carriers	Riboflavin metabolism	riboflavin_ FAD and FMN from GTP and ribulose-5-P
7002_A2265		25	-0.0285692	38	0.575502	24	-0.0874628	18	-0.5025	27	0.0824622	21	-0.280108	hypothetical protein	Unknown function	General
7002_A2266	ddpX	14	-0.146841	17	0.133267	10	-0.632268	12	-0.369234	24	0.630766	16	0.0458037	D-alanyl-D-alanine carboxypeptidase family protein DdpX	Intracellular trafficking_ assembly_ and processing	Peptidases	cytoplasmic protease
7002_A2267	ktrA	58	-0.55141	74	-0.199938	97	0.190522	83	-0.0343515	100	0.234465	98	0.205319	Na-dependent potassium uptake system NAD-binding component KtrA	Transport and binding proteins	Cations and iron carrying compounds	Na-dependent K uptake system KtrAB
7002_A2268	ktrB	13	-0.703282	18	-0.233797	11	-0.944291	19	-0.155795	30	0.503168	36	0.766203	Na-dependent potassium uptake system permease component KtrB	Transport and binding proteins	Cations and iron carrying compounds	Na-dependent K uptake system KtrAB
7002_A2269		12	-0.33787	16	0.0771679	11	-0.463401	16	0.0771679	17	0.164631	19	0.325095	hypothetical protein	Unknown function	General
7002_A2270		19	-0.306661	27	0.200299	24	0.0303736	29	0.303392	24	0.0303736	18	-0.384664	ABC-type transport system ATPase component	Transport and binding proteins	Unknown substrate
7002_A2271		27	-0.849975	50	0.0389941	70	0.524421	53	0.123058	50	0.0389941	42	-0.212545	two component signal transduction system histidine kinase with MASE1 domain	Signal transduction	Two-component systems
7002_A2272		30	0.372912	20	-0.21205	22	-0.074547	17	-0.446516	26	0.166461	24	0.0509839	protein of unknown function DUF187	Unknown function	General
7002_A2273		33	0.228477	28	-0.00856201	23	-0.292355	25	-0.172061	32	0.184083	28	-0.00856201	hypothetical protein	Unknown function	General
7002_A2274		40	-0.383128	43	-0.278792	45	-0.213203	63	0.272224	63	0.272224	59	0.177587	uncharacterized protein	Unknown function	General
7002_A2275	hisS	61	-0.351579	63	-0.305036	69	-0.173792	88	0.177115	80	0.0396119	106	0.445604	histidyl-tRNA synthetase HisS	Translation	Transfer RNA biogenesis	tRNA aminoacylation
7002_A2276		42	-0.157146	41	-0.191912	43	-0.123199	49	0.065246	41	-0.191912	65	0.472904	hypothetical protein	Unknown function	General
7002_A2279		30	0.862496	9	-0.874469	7	-1.23704	16	-0.0443941	26	0.656046	11	-0.584963	hypothetical protein	Unknown function	General
7002_A2280		24	0.710493	17	0.212994	8	-0.874469	7	-1.06711	11	-0.415037	21	0.517848	family S33 peptidase	Intracellular trafficking_ assembly_ and processing	Peptidases
7002_A2281	clpS	16	0.109229	13	-0.190331	7	-1.08342	8	-0.890771	20	0.431157	25	0.753085	ATP-dependent Clp protease adaptor protein ClpS	Regulatory functions	Protein interactions	clpXP degradation machine
7002_A2282		92	0.804744	65	0.30355	46	-0.195256	51	-0.0463929	24	-1.13386	38	-0.470891	intramembrane C-terminal tripeptide endopeptidase M79 family	Intracellular trafficking_ assembly_ and processing	Peptidases	membrane protease
7002_A2283	speE	48	-0.824428	37	-1.19994	43	-0.983126	96	0.175572	105	0.304855	181	1.09045	spermidine synthase SpeE	polyamine biosynthesis	Amino acid metabolism	spermidine biosynthesis from putrescine and S-adenosylmethionine
7002_A2284	pstS	41	-0.893536	55	-0.469728	53	-0.523167	78	0.0343144	85	0.158303	145	0.928821	ABC-type phosphate uptake system substrate-binding component PstS	Transport and binding proteins	Anions	phosphate signalling cascade PhoBRU-PstABCS
7002_A2286	pstA	53	-0.00452966	50	-0.0885939	35	-0.603167	48	-0.147488	71	0.417297	62	0.221746	ABC-type phosphate uptake system permease component PstA	Transport and binding proteins	Anions	phosphate signalling cascade PhoBRU-PstABCS
7002_A2287		23	-0.0513469	17	-0.487446	6	-1.98995	20	-0.252981	24	0.0100537	53	1.15301	hypothetical protein	Unknown function	General
7002_A2288		43	0.324727	36	0.068387	31	-0.147342	26	-0.401098	43	0.324727	27	-0.346651	protein of unknown function DUF2993	Unknown function	General
7002_A2289	yjeE	75	0.478391	33	-0.706034	45	-0.258575	48	-0.165465	68	0.337035	54	0.00445965	ATPase YjeE	Signal transduction	General	YjeE/YeaZ/YgjD essential signal transduction network
7002_A2290		47	-0.204745	55	0.0220263	52	-0.0588937	72	0.410592	46	-0.235771	53	-0.031413	protein of unknown function DUF3181	Unknown function	General
7002_A2291		160	0.680478	65	-0.619082	49	-1.02674	114	0.19144	81	-0.3016	130	0.380918	uncharacterized conserved 2 transmembrane protein	Unknown function	General
7002_A2292	moaC-MobA	37	1.28662	21	0.469485	16	0.0771679	5	-1.6009	5	-1.6009	7	-1.11548	bifunctional molybdenum cofactor biosynthesis protein / molybdopterin-guanine dinucleotide biosynthesis protein MoaC-MobA	Prosthetic groups_ cofactors_ and carriers	Sulfur relay system	Moco biosynthesis sulfur relay
[truncated: 738 more rows]
