# Supplementary material for: Unlocking the Constraints of Cyanobacterial Productivity: Acclimations Enabling Ultrafast Growth
Source: mBio. 2016 Jul 26;7(4):e00949-16. doi: 10.1128/mBio.00949-16 (PMC4981716; doi:10.1128/mBio.00949-16)
Supplement: Table S2 — All genes that were grouped into cluster I. Expression levels under all conditions examined in this study and annotation data are also shown. [file mbo003162888st2.xlsx]

## Sheet: Sheet1
Table S2. List of Synechococcus 7002 transcripts grouped in cluster I
Locus_Tag	Gene abbr	33 µmol photons·m-2 ·sec-1		98 µmol photons·m-2 ·sec-1		164 µmol photons·m-2 ·sec-1		395 µmol photons·m-2 ·sec-1		610 µmol photons·m-2 ·sec-1		760 µmol photons·m-2 ·sec-1		Curated Product Descriptor	Main Role	Subrole	Subsytem
		RPKMa	LOG2(RPKM/mean)b	RPKMa	LOG2(RPKM/mean)b	RPKMa	LOG2(RPKM/mean)b	RPKMa	LOG2(RPKM/mean)b	RPKMa	LOG2(RPKM/mean)b	RPKMa	LOG2(RPKM/mean)b
7002_A0512	aspB	41	-0.569238	46	-0.403228	50	-0.282934	78	0.358612	76	0.321137	74	0.282663	aspartate aminotransferase AspB	Amino acid metabolism	Alanine_ aspartate and glutamate metabolism	aspartate-oxaloacetate interconversion
7002_A0773	gdhA	63	0.115159	40	-0.540193	54	-0.107233	63	0.115159	72	0.307804	57	-0.0292307	glutamate dehydrogenase (NADP+) GdhA	Amino acid metabolism	Alanine_ aspartate and glutamate metabolism	glutamine biosynthesis
7002_A0824	ansA1	17	-0.316259	16	-0.403722	11	-0.944291	19	-0.155795	33	0.640672	31	0.550474	L-asparagine amidopeptidase AnsA1	Amino acid metabolism	Alanine_ aspartate and glutamate metabolism	aspartate biosynthesis
7002_A1090	ansA2	30	-0.673054	42	-0.187627	44	-0.120513	44	-0.120513	69	0.52858	58	0.278037	L-asparaginase II AnsA2	Amino acid metabolism	Alanine_ aspartate and glutamate metabolism	aspartate biosynthesis
7002_A2393	glsF	238	-0.0240455	214	-0.177396	210	-0.204618	257	0.0867613	257	0.0867613	276	0.189661	ferredoxin-dependent glutamate synthase GlsF	Amino acid metabolism	Alanine_ aspartate and glutamate metabolism	glutamate biosynthesis
7002_A2774	ald	21	-0.0227201	21	-0.0227201	22	0.0443941	20	-0.0931094	19	-0.16711	25	0.228819	alanine dehydrogenase Ald	Amino acid metabolism	Alanine_ aspartate and glutamate metabolism	alanine biosynthesis
7002_A0271	arcA	70	0.0418202	41	-0.729911	51	-0.415037	82	0.270089	102	0.584963	62	-0.133267	L-arginine deiminase ArcA	Amino acid metabolism	Arginine and proline metabolism	arginine degradation (L-arginine deiminase pathway)
7002_A0674	argF	21	0.13179	14	-0.453173	10	-0.938599	26	0.439912	22	0.198904	22	0.198904	ornithine carbamoyltransferase ArgF	Amino acid metabolism	Arginine and proline metabolism	arginine biosynthesis from ornithine_ carbamoyl-p_ and aspartate (urea cycle)
7002_A1071	putA	19	-0.337035	18	-0.415037	25	0.0588937	29	0.273018	30	0.321928	23	-0.0614005	bifunctional proline dehydrogenase / 1-pyrroline-5-carboxylate dehydrogenase PutA	Amino acid metabolism	Arginine and proline metabolism	proline-glutamate interconversion
7002_A1109	speB	11	-0.813587	12	-0.688056	8	-1.27302	16	-0.273018	34	0.814444	35	0.856265	agmatinase SpeB	Amino acid metabolism	Arginine and proline metabolism	putrescine biosynthesis from arginine utilizing agmatinase
7002_A1808	speA	87	-0.517058	111	-0.165586	124	-0.00580562	146	0.229823	137	0.13803	142	0.189745	biosynthetic arginine decarboxylase SpeA	Amino acid metabolism	Arginine and proline metabolism	putrescine biosynthesis from arginine utilizing agmatinase
7002_A2487	argH	22	-0.174774	21	-0.241889	15	-0.727315	27	0.120681	27	0.120681	37	0.575247	argininosuccinate lyase ArgH	Amino acid metabolism	Arginine and proline metabolism	arginine biosynthesis from ornithine_ carbamoyl-p_ and aspartate (urea cycle)
7002_A2806	argG	86	-0.317448	102	-0.0712871	100	-0.0998562	121	0.175151	120	0.163178	114	0.0891776	argininosuccinate synthase ArgG	Amino acid metabolism	Arginine and proline metabolism	arginine biosynthesis from ornithine_ carbamoyl-p_ and aspartate (urea cycle)
7002_A0108	mtaP	12	-0.795859	19	-0.132894	19	-0.132894	15	-0.473931	36	0.789103	24	0.204141	5'-methylthioadenosine phosphorylase MtaP	Amino acid metabolism	Cysteine and methionine metabolism	methionine salvage pathway
7002_A0552	mtnC	34	-0.252387	29	-0.481869	44	0.119582	45	0.152003	38	-0.0919225	53	0.38807	2_3-diketo-5-methylthio-1-phosphopentane phosphatase MtnC	Amino acid metabolism	Cysteine and methionine metabolism	methionine salvage from methylthioadenosine
7002_A0553	mtnD	113	-0.153279	101	-0.315247	102	-0.301033	125	-0.00767393	143	0.186413	170	0.435933	1_2-dihydroxy-3-keto-5-methylthiopentene dioxygenase MtnD	Amino acid metabolism	Cysteine and methionine metabolism	methionine salvage from methylthioadenosine
7002_A0976	cysK	89	-0.309991	103	-0.0992244	99	-0.156368	129	0.225502	112	0.02163	130	0.236643	pyridoxyal phosphate-dependent cysteine synthase CysK	Amino acid metabolism	Cysteine and methionine metabolism	cysteine biosynthesis from serine
7002_A1646	cysE	91	-0.0416692	74	-0.34001	88	-0.0900322	103	0.137037	99	0.0798928	107	0.192003	serine O-acetyltransferase CysE	Amino acid metabolism	Cysteine and methionine metabolism	cysteine biosynthesis from serine
7002_A2308	mtnA	25	-0.128733	25	-0.128733	24	-0.187627	34	0.314873	29	0.0853915	27	-0.017702	methylthioribose-1-phosphate isomerase MtnA	Amino acid metabolism	Cysteine and methionine metabolism	methionine salvage pathway
7002_A2466	metH	67	-0.470482	91	-0.0287764	92	-0.0130091	100	0.107285	100	0.107285	107	0.204896	B12-dependent 5-methyltetrahydrofolate--homocysteine methyltransferase MetH	Amino acid metabolism	Cysteine and methionine metabolism	methionine biosynthesis from homoserine
7002_A0091	thrB1	67	-0.136851	56	-0.395585	68	-0.115477	69	-0.0944156	93	0.336219	89	0.272793	homoserine kinase ThrB1	Amino acid metabolism	Glycine_ serine and threonine metabolism	threonine biosynthesis from homoserine
7002_A0351	gcvH	151	-0.445759	106	-0.956244	128	-0.684164	258	0.327063	193	-0.0917071	398	0.95246	glycine cleavage system protein GcvH	Amino acid metabolism	Glycine_ serine and threonine metabolism	glycine cleavage system GcvHLPT
7002_A1549	gcvP	38	-0.0619277	39	-0.024453	39	-0.024453	40	0.0120728	37	-0.100402	45	0.181998	decarboxylating glycine dehydrogenase GcvP	Amino acid metabolism	Glycine_ serine and threonine metabolism	glycine cleavage system GcvHLPT
7002_A1703	gcvT	14	-0.596367	16	-0.403722	19	-0.155795	22	0.0557094	28	0.403633	28	0.403633	glycine dehydrogenase [decarboxylating] complex aminomethyltransferase GcvT	Amino acid metabolism	Glycine_ serine and threonine metabolism	glycine cleavage system GcvHLPT
7002_A0488	hisIE	43	0.0864148	28	-0.532495	22	-0.880418	41	0.017702	47	0.214739	62	0.614346	bifunctional phosphoribosyl-ATP pyrophosphohydrolase / phosphoribosyl-AMP cyclohydrolase HisIE	Amino acid metabolism	Histidine metabolism	histidine biosynthesis
7002_A0511	hisC	19	-0.265142	15	-0.606179	15	-0.606179	22	-0.053638	31	0.441127	35	0.616213	histidinol-phosphate aminotransferase HisC	Amino acid metabolism	Histidine metabolism	histidine biosynthesis from ribose-5-phosphate
7002_A0620	hisG	53	-0.166897	40	-0.57289	57	-0.0619277	52	-0.194378	83	0.480222	72	0.275107	ATP phosphoribosyltransferase catalytic subunit HisG	Amino acid metabolism	Histidine metabolism	histidine biosynthesis from ribose-5-phosphate
7002_A2529	hisH	89	0.0383281	70	-0.308122	82	-0.0798533	76	-0.189478	105	0.27684	98	0.177305	imidazole glycerol phosphate synthase glutamine amidotransferase subunit HisH	Amino acid metabolism	Histidine metabolism	histidine biosynthesis from ribose-5-phosphate
7002_A0292	argD	48	-0.477533	48	-0.477533	61	-0.131759	86	0.363769	75	0.166323	83	0.312544	bifunctional acetylornithine/N-succinyldiaminopimelate aminotransferase ArgD	Amino acid metabolism	Lysine biosynthesis	lysine biosynthesis
7002_A1203	dapL1	227	-0.166862	221	-0.205508	200	-0.349554	272	0.0940527	276	0.115114	333	0.385968	LL-diaminopimelate aminotransferase DapL1	Amino acid metabolism	Lysine biosynthesis	lysine biosynthesis via diaminopimelate (DAP)
7002_A1267	lysC	25	0.0790716	19	-0.316857	15	-0.657894	22	-0.105353	28	0.24257	33	0.47961	aspartate kinase LysC	Amino acid metabolism	Lysine biosynthesis	lysine biosynthesis
7002_A0169	aroA	33	-0.364997	27	-0.654503	29	-0.55141	49	0.205319	57	0.423499	60	0.4975	3-phosphoshikimate 1-carboxyvinyltransferase AroA	Amino acid metabolism	Phenylalanine_ tyrosine and tryptophan biosynthesis	chorismate biosynthesis via shikimate
7002_A0296	trpB	191	0.0395633	159	-0.224983	171	-0.120013	207	0.155621	190	0.0319901	197	0.0841863	tryptophan synthase beta subunit TrpB	Amino acid metabolism	Phenylalanine_ tyrosine and tryptophan biosynthesis	tryptophan biosynthesis from chorismate
7002_A0562	trpA	50	-0.389567	31	-1.07923	35	-0.90414	77	0.233364	79	0.270358	121	0.88544	tryptophan synthase alpha subunit TrpA	Amino acid metabolism	Phenylalanine_ tyrosine and tryptophan biosynthesis	tryptophan biosynthesis from ribose-5-phosphate
7002_A0681	trpE	60	-0.177032	49	-0.469213	48	-0.49896	63	-0.106643	80	0.238006	107	0.657545	anthranilate synthase aminase component TrpE	Amino acid metabolism	Phenylalanine_ tyrosine and tryptophan biosynthesis	tryptophan biosynthesis from ribose-5-phosphate
7002_A1348	trpC	66	0.285061	32	-0.759333	27	-1.00445	48	-0.174371	55	0.0220263	97	0.840579	indole-3-glycerol phosphate synthase TrpC	Amino acid metabolism	Phenylalanine_ tyrosine and tryptophan biosynthesis	tryptophan biosynthesis from chorismate
7002_A1730	aroE	16	-0.260528	11	-0.801096	15	-0.353637	21	0.13179	33	0.783867	19	-0.0126	shikimate dehydrogenase AroE	Amino acid metabolism	Phenylalanine_ tyrosine and tryptophan biosynthesis	chorismate biosynthesis via shikimate
7002_A1825	aroA2	638	0.139163	488	-0.247513	528	-0.133856	646	0.15714	510	-0.183896	666	0.201129	3-deoxy-7-phosphoheptulonate synthase AroA2	Amino acid metabolism	Phenylalanine_ tyrosine and tryptophan biosynthesis	chorismate from erythrose-4P
7002_A2147	aroC	48	-0.329921	42	-0.522566	41	-0.557331	70	0.2144	72	0.255042	89	0.56085	chorismate synthase AroC	Amino acid metabolism	Phenylalanine_ tyrosine and tryptophan biosynthesis	chorismate biosynthesis via shikimate
7002_A0235	avtA	30	-0.774933	35	-0.552541	62	0.272372	63	0.295456	58	0.176157	60	0.225067	valine--pyruvate aminotransferase AvtA	Amino acid metabolism	Valine_ leucine and isoleucine metabolism	branched chain amino acid biosynthesis
7002_A0652	ilvD	180	-0.745755	214	-0.496141	219	-0.462821	353	0.225916	483	0.678271	362	0.262238	dihydroxy-acid dehydratase IlvD	Amino acid metabolism	Valine_ leucine and isoleucine metabolism	branched chain amino acid biosynthesis
7002_A1278	ilvC	250	-0.83727	292	-0.61323	266	-0.747772	547	0.292342	610	0.449611	715	0.678745	ketol-acid reductoisomerase IlvC	Amino acid metabolism	Valine_ leucine and isoleucine metabolism	branched chain amino acid biosynthesis
7002_A1353	leuC	90	-0.0473057	87	-0.0962153	90	-0.0473057	103	0.147342	90	-0.0473057	98	0.075551	3-isopropylmalate/(R)-2-methylmalate dehydratase large subunit LeuC	Amino acid metabolism	Valine_ leucine and isoleucine metabolism	leucine and isoleucine biosynthesis from pyruvate and acetyl-CoA
7002_A1863	ilvE	113	-0.0927104	118	-0.0302463	111	-0.118473	138	0.195635	102	-0.240464	141	0.226662	branched-chain amino acid aminotransferase IlvE	Amino acid metabolism	Valine_ leucine and isoleucine metabolism	branched chain amino acid biosynthesis
7002_A2354	leuB	35	-0.404696	32	-0.533979	21	-1.14166	40	-0.21205	73	0.655846	77	0.732808	3-isopropylmalate dehydrogenase LeuB	Amino acid metabolism	Valine_ leucine and isoleucine metabolism	leucine biosynthesis from pyruvate and acetyl-CoA
7002_A2565	gmd	52	-0.0320104	41	-0.374898	41	-0.374898	58	0.125531	58	0.125531	69	0.376074	GDP-mannose 4_6-dehydratase Gmd	Carbohydrate metabolism	Amino sugar and nucleotide sugar metabolism	GDP-4-keto-6-deoxymannose biosynthesis from b-D-fructose-6-phosphate
7002_A2633	glmU	29	-0.208108	28	-0.258734	20	-0.744161	32	-0.0660892	44	0.393342	48	0.518873	bifunctional glucosamine-1-phosphate N-acetyltransferase / UDP-N-acetylglucosamine diphosphorylase GlmU	Carbohydrate metabolism	Amino sugar and nucleotide sugar metabolism	UDP-N-acetylglucosamine biosynthesis from fructose-6-phosphate
7002_A2827	nagA	13	-0.633461	13	-0.633461	17	-0.246438	21	0.0584167	26	0.366539	31	0.620296	N-acetylglucosamine-6-phosphate deacetylase NagA	Carbohydrate metabolism	Amino sugar and nucleotide sugar metabolism	murein amino sugar recycling
7002_A2832	fcI	20	-0.0817941	20	-0.0817941	20	-0.0817941	24	0.18124	21	-0.0114048	22	0.0557094	GDP-L-fucose synthase FcI	Carbohydrate metabolism	Amino sugar and nucleotide sugar metabolism	carotenoid biosynthesis
7002_A0838	icd	38	-0.16711	32	-0.415037	40	-0.0931094	41	-0.0574855	54	0.33985	51	0.257388	NADP-dependent isocitrate dehydrogenase Icd	Carbohydrate metabolism	Citrate cycle (TCA cycle)	citrate cycle_ first carbon oxidation
7002_A0008	manA	15	-0.328326	11	-0.775785	18	-0.0652915	21	0.157101	21	0.157101	27	0.519671	mannose-6-phosphate isomerase ManA	Carbohydrate metabolism	Fructose and mannose metabolism
7002_A1715	galE	15	-0.0931094	10	-0.678072	16	0	14	-0.192645	22	0.459432	19	0.247928	UDP-glucose 4-epimerase GalE	Carbohydrate metabolism	Galactose metabolism	Leloir pathway (galactose/glucose interconversion)
7002_A0073	eno	86	-0.128324	71	-0.404842	53	-0.826668	89	-0.0788554	88	-0.0951572	177	0.913017	enolase Eno	Carbohydrate metabolism	Glycolysis / Gluconeogenesis	Embden-Meyerhof pathway
7002_A0162	pfkA	60	-0.727315	105	0.0800395	105	0.0800395	124	0.31999	93	-0.0950472	109	0.133978	6-phosphofructokinase 1 PfkA	Carbohydrate metabolism	Glycolysis / Gluconeogenesis	Embden-Meyerhof pathway
7002_A0595	tpiA	120	-0.634851	103	-0.855241	119	-0.646924	241	0.371147	214	0.199725	321	0.784688	triosephosphate isomerase TpiA	Carbohydrate metabolism	Glycolysis / Gluconeogenesis	Embden-Meyerhof pathway
7002_A2438	glck	54	0.154975	34	-0.51245	54	0.154975	37	-0.390459	62	0.354283	50	0.0439433	glucokinase Glck	Carbohydrate metabolism	Glycolysis / Gluconeogenesis	Embden-Meyerhof pathway
7002_A2560	gmpA	55	-0.0972022	39	-0.59316	34	-0.791099	60	0.0283287	79	0.425219	86	0.547703	2_3-bisphosphoglycerate-dependent phosphoglycerate mutase GpmA	Carbohydrate metabolism	Glycolysis / Gluconeogenesis	Embden-Meyerhof pathway
7002_A0177	agxT	80	0.0489096	72	-0.103093	66	-0.228624	82	0.0845335	79	0.0307623	85	0.136372	alanine-glyoxylate transaminase / serine-glyoxylate transaminase / serine-pyruvate transaminase AgxT	Carbohydrate metabolism	Glyoxylate and dicarboxylate metabolism	photorespiration (oxidative C2 cycle)
7002_A0706		119	-0.348356	125	-0.27739	148	-0.0337206	143	-0.0833026	209	0.464185	165	0.123148	inositol monophosphatase family protein	Carbohydrate metabolism	Inositol phosphate metabolism	myo-inositol degradation
7002_A0324	rpe	266	0.21398	188	-0.286713	141	-0.701751	204	-0.168877	263	0.197617	314	0.453318	ribulose-phosphate 3-epimerase Rpe	Carbohydrate metabolism	Pentose and glucuronate interconversions	pentose interconversion
7002_A0756	deoC	22	-0.0641303	20	-0.201634	18	-0.353637	17	-0.436099	30	0.383329	31	0.430634	deoxyribose-phosphate aldolase DeoC	Carbohydrate metabolism	Pentose phosphate pathway	utilization of deoxynucleosides
7002_A2558	talC	35	-0.728698	55	-0.0766213	51	-0.185556	68	0.229482	77	0.408806	62	0.0962153	transaldolase TalC	Carbohydrate metabolism	Pentose phosphate pathway	pentose phosphate cycle_ non-oxidative phase
7002_A0110	pdhC	122	-0.434127	117	-0.494499	144	-0.194939	214	0.376603	173	0.069764	219	0.409923	pyruvate dehydrogenase dihydrolipoamide acetyltransferase E2 component PdhC	Carbohydrate metabolism	Pyruvate metabolism	pyruvate dehydrogenase complex PdhABCD-AceE
7002_A0353	pdhA	133	-0.780768	132	-0.791656	135	-0.759235	267	0.224646	307	0.426044	397	0.796945	pyruvate dehydrogenase E1 component alpha subunit PdhA	Carbohydrate metabolism	Pyruvate metabolism	pyruvate dehydrogenase complex PdhABCD-AceE
7002_A0448	maeA	24	-1.1565	41	-0.383915	46	-0.217905	58	0.116514	88	0.717965	64	0.258533	oxaloacetate decarboxylating malate dehydrogenase MaeA	Carbohydrate metabolism	Pyruvate metabolism	anaplerotic reactions
7002_A0655	pdhB	125	-0.770054	136	-0.648375	188	-0.181249	228	0.097052	300	0.492981	302	0.502567	pyruvate dehydrogenase E1 component beta subunit PdhB	Carbohydrate metabolism	Pyruvate metabolism	pyruvate dehydrogenase complex PdhABCD-AceE
7002_A1126	pdhD	139	-0.2862	130	-0.382774	124	-0.450945	178	0.070592	227	0.421407	219	0.369646	dihydrolipoamide dehydrogenase PdhD	Carbohydrate metabolism	Pyruvate metabolism	pyruvate dehydrogenase complex PdhABCD-AceE
7002_A1414	pepC	39	-0.184918	43	-0.0440552	44	-0.0108883	48	0.114643	45	0.0215332	47	0.0842689	phosphoenolpyruvate carboxylase PepC	Carbohydrate metabolism	Pyruvate metabolism
7002_A1658	pyk	82	-0.473227	83	-0.45574	87	-0.387836	129	0.180448	139	0.288162	163	0.517949	pyruvate kinase Pyk	Carbohydrate metabolism	Pyruvate metabolism	anaplerotic reactions
7002_A0075	bglX	45	-0.523097	58	-0.156969	62	-0.060754	66	0.0294438	83	0.360089	74	0.194503	beta-glucosidase BglX	Carbohydrate metabolism	Starch and sucrose metabolism	cellulose degradation
7002_A0095	glgC	362	-0.278779	407	-0.10974	446	0.0222752	486	0.146188	404	-0.120413	530	0.271224	glucose-1-phosphate adenylyltransferase GlgC	Carbohydrate metabolism	Starch and sucrose metabolism	glycogen metabolism
7002_A1532	glgA	43	-0.573735	52	-0.29956	67	0.0660892	75	0.228819	77	0.266787	70	0.129283	starch synthase GlgA	Carbohydrate metabolism	Starch and sucrose metabolism	glycogen metabolism
7002_A2819		42	-0.202629	40	-0.273018	39	-0.309544	55	0.186413	62	0.35925	52	0.105493	1 to 4 alpha-D-glucan branching enzyme	Carbohydrate metabolism	Starch and sucrose metabolism	glycogen system
7002_A2634	pilI	33	-0.132195	31	-0.222392	22	-0.717157	47	0.378	38	0.0713388	46	0.346973	type IV pilus biogenesis protein PilI	Cell motility and adherance	Surface structures and assembly platforms	type IV pilus
7002_A0354	zipN	40	-0.0817941	41	-0.0461702	41	-0.0461702	39	-0.11832	48	0.18124	45	0.0881309	cell division protein ZipN	Cell structure_ growth_ and death	Cell division
7002_A0362	conR	31	0.0797272	23	-0.350907	18	-0.704544	29	-0.0164881	34	0.212994	41	0.483083	septum formation and cell wall maintenance protein ConR	Cell structure_ growth_ and death	Cell division
7002_A0513	minC	46	-0.629568	49	-0.53842	67	-0.0870406	82	0.204422	97	0.446783	86	0.273135	septum site-determining protein MinC	Cell structure_ growth_ and death	Cell division	MinCDE system
7002_A0514	minD	32	-0.260528	20	-0.938599	31	-0.306331	35	-0.131245	38	-0.0126	74	0.948926	septum site-determining protein MinD	Cell structure_ growth_ and death	Cell division	MinCDE system
7002_A0515	minE	28	-0.70044	26	-0.807355	33	-0.463401	53	0.220126	78	0.777608	55	0.273565	cell division topological specificity factor MinE	Cell structure_ growth_ and death	Cell division	MinCDE system
7002_A1643	hfq	113	0.0431977	97	-0.177068	83	-0.401942	134	0.289108	123	0.165533	108	-0.0220938	RNA chaperone Hfq	Cell structure_ growth_ and death	Chromosome and assoicated proteins	nucleoid associated proteins
7002_A1800	ccmM	687	0.015129	498	-0.449035	571	-0.25169	689	0.0193229	797	0.229399	837	0.300047	carboxysome structural protein CcmM	Cell structure_ growth_ and death	Microcompartments	carbon concentration mechanism - carboxysome
7002_A1802	ccmK1	558	0.081094	418	-0.335668	343	-0.620963	486	-0.118215	578	0.131898	782	0.567998	carboxysome major structural protein CcmK1	Cell structure_ growth_ and death	Microcompartments	B-carboxysome
7002_A2612	ccmK3	58	0.166819	32	-0.691162	50	-0.0473057	33	-0.646768	68	0.396301	69	0.417363	carboxysome major structural protein CcmK3	Cell structure_ growth_ and death	Microcompartments	CO2 fixation
7002_A0039		55	-1.09924	76	-0.632676	111	-0.086188	146	0.309221	190	0.689252	129	0.130623	phenazine biosynthetic protein PhzF homolog	Cell structure_ growth_ and death	Toxin-antitoxin systems
7002_A0406		74	-0.587127	126	0.180699	92	-0.273018	113	0.0235985	93	-0.257422	169	0.604299	toxin-antitoxin system MazE family antidote	Cell structure_ growth_ and death	Toxin-antitoxin systems	toxin-antitoxin system 2
7002_A0631		44	0.186413	25	-0.629162	42	0.119299	38	-0.025091	50	0.370838	33	-0.228624	toxin-antitoxin system VapC family toxin	Cell structure_ growth_ and death	Toxin-antitoxin systems	toxin-antitoxin system 4
7002_A1185		68	-0.651755	100	-0.0953619	102	-0.0667927	112	0.0681369	139	0.379723	120	0.167673	toxin-antitoxin system PIN family toxin	Cell structure_ growth_ and death	Toxin-antitoxin systems	toxin-antitoxin system 7
7002_A1564		12	-1.60486	36	-0.0198996	29	-0.331844	31	-0.235628	56	0.61753	55	0.591535	toxin-antitoxin system antidote HicB family	Cell structure_ growth_ and death	Toxin-antitoxin systems	toxin-antitoxin system 9
7002_A1818		152	-0.871014	204	-0.446516	243	-0.194129	380	0.450915	316	0.18484	373	0.424091	toxin-antitoxin system Rhh family antidote	Cell structure_ growth_ and death	Toxin-antitoxin systems	toxin-antitoxin system 13
7002_D0003		20	-0.263034	23	-0.0614005	21	-0.192645	23	-0.0614005	31	0.369234	26	0.115477	toxin-antitoxin system PIN family toxin	Cell structure_ growth_ and death	Toxin-antitoxin systems	toxin-antitoxin system 24
7002_F0012		4	-0.874469	2	-1.87447	5	-0.552541	6	-0.289507	21	1.51785	6	-0.289507	toxin-antitoxin system YcfA family antidote	Cell structure_ growth_ and death	Toxin-antitoxin systems	toxin-antitoxin system 30
7002_F0027		35	-0.341037	37	-0.260867	39	-0.184918	60	0.436571	52	0.23012	43	-0.0440552	toxin-antitoxin system RHH family antidote	Cell structure_ growth_ and death	Toxin-antitoxin systems	toxin-antitoxin system 32
7002_G0085		16	-0.0874628	11	-0.628031	19	0.160465	20	0.234465	17	0	19	0.160465	toxin-antitoxin system PemK family toxin	Cell structure_ growth_ and death	Toxin-antitoxin systems	toxin-antitoxin system 42
7002_A0117	gpx2	131	-0.119707	83	-0.77809	91	-0.645335	163	0.195598	160	0.168798	226	0.667049	NADPH-dependent Gpx-like protein Gpx2	Defense and invasion systems	Detoxification and inactivation	lipid hydroperoxide removal
7002_A0118	gst	46	-0.0412227	35	-0.435502	34	-0.477322	49	0.0499252	55	0.216575	65	0.457583	glutathione S-transferase Gst	Defense and invasion systems	Detoxification and inactivation	Glutathione: Non-redox reactions
7002_A0242	sodB	475	0.1827	296	-0.49963	276	-0.600559	406	-0.0437479	479	0.194798	579	0.468336	Mn-superoxide dismutase SodB	Defense and invasion systems	Detoxification and inactivation	resistance to reactive oxygen species (ROS)
7002_A0320		77	-0.654063	87	-0.477906	98	-0.306139	140	0.208434	143	0.239022	182	0.586946	1-Cys family peroxiredoxin	Defense and invasion systems	Detoxification and inactivation	peroxide detoxification
7002_A0337	gloA	81	0.634794	28	-0.897701	44	-0.245625	64	0.294944	42	-0.312739	54	0.0498312	lactoylglutathione lyase GloA	Defense and invasion systems	Detoxification and inactivation	reactive carbonyl scavenging - methylglyoxal
7002_A0545	grxD	81	-0.797995	122	-0.207108	108	-0.382958	190	0.432011	160	0.184083	184	0.385717	monothiol glutaredoxin GrxD	Defense and invasion systems	Detoxification and inactivation	peroxide detoxification
7002_A0793		319	-0.0756203	215	-0.64484	164	-1.03548	359	0.0948072	457	0.443017	503	0.581382	Prx5-like family peroxiredoxin	Defense and invasion systems	Detoxification and inactivation	peroxide detoxification
7002_A0970	gpx1	37	-0.293047	26	-0.802061	18	-1.33258	43	-0.0762356	61	0.428237	87	0.940443	NADPH-dependent Gpx-like protein Gpx1	Defense and invasion systems	Detoxification and inactivation	lipid hydroperoxide removal
7002_A1108	prxQ-B1	12	-0.353637	9	-0.768674	12	-0.353637	16	0.0614005	22	0.520832	21	0.453718	BCP-A family peroxiredoxin PrxQ-B1	Defense and invasion systems	Detoxification and inactivation	peroxide detoxification
7002_A1383		78	-0.182203	59	-0.584963	77	-0.200819	105	0.24664	131	0.565817	81	-0.127756	Prx-like1 family peroxiredoxin	Defense and invasion systems	Detoxification and inactivation	peroxide detoxification
7002_A2563	smtA	675	-0.210435	442	-0.821276	628	-0.314558	1114	0.512355	653	-0.25824	1174	0.588038	metallothionein SmtA	Defense and invasion systems	Detoxification and inactivation	zinc resistance
7002_A0786		35	-0.268748	40	-0.076103	37	-0.188578	54	0.356856	40	-0.076103	47	0.156558	Uma2 family endonuclease toxin	Defense and invasion systems	General	polymorphic toxins
7002_A1770		24	-0.264703	26	-0.149226	26	-0.149226	39	0.435736	22	-0.390234	36	0.320259	Cas6-related CRISPR-associated protein	Defense and invasion systems	Invasion response	CRISPR system_ Myxan subtype
7002_A1771		16	-0.491853	28	0.315502	18	-0.321928	18	-0.321928	29	0.366128	26	0.208587	CRISPR-associated helicase Cas3	Defense and invasion systems	Invasion response	CRISPR system_ Myxan subtype
7002_A1772		37	-0.329705	49	0.075551	48	0.0458037	39	-0.253757	60	0.367732	46	-0.0155969	Cas_csx13 family CRISPR-associated protein	Defense and invasion systems	Invasion response	CRISPR system_ Myxan subtype
7002_D0024	cas10d	7	-0.777608	10	-0.263034	11	-0.125531	11	-0.125531	24	1	9	-0.415037	type I-D CRISPR immunity system protein Cas10d	Defense and invasion systems	Invasion response	CRISPR system_ Cyano subtype
7002_A1082	ygfZ	17	-0.197939	12	-0.70044	12	-0.70044	27	0.469485	22	0.174029	27	0.469485	folate-binding protein YgfZ	Defense and invasion systems	Protein_ prosthetic group_ membrane repair	iron-sulfur cluster repair
7002_A1001	mrr	19	-0.533432	25	-0.137504	32	0.21864	27	-0.0264722	29	0.0766213	33	0.263034	type IV restriction endonuclease Mrr	Defense and invasion systems	Restriction-modification systems	type IV restriction endonuclease
7002_A1073		22	-1.14543	32	-0.604862	55	0.176498	62	0.349334	62	0.349334	59	0.277781	uncharacterized protein	Defense and invasion systems	Restriction-modification systems	type IV restriction system LlaI
7002_A1188	aquIB	154	0.110282	117	-0.28614	128	-0.156504	161	0.174412	133	-0.101222	163	0.192224	CYCGRG deoxycytidylate methyltransferase beta subunit AquIB	Defense and invasion systems	Restriction-modification systems	type II restriction-modification system Aqul
7002_A1620	damP	32	-0.136137	29	-0.278156	33	-0.0917426	40	0.185791	38	0.111791	39	0.149266	type II restriction-modification system GATC-specific DNA-methyltransferase DamP	Defense and invasion systems	Restriction-modification systems	type II restriction-modification system
7002_C0003	hsdM	29	-0.785875	23	-1.12029	30	-0.736966	48	-0.0588937	105	1.07039	65	0.378512	type I restriction-modification system DNA-methyltransferase subunit HsdM	Defense and invasion systems	Restriction-modification systems	type I restriction-modification system pAQ3
7002_C0004	hsdS	54	-0.704544	80	-0.137504	86	-0.0331669	98	0.155278	99	0.169925	111	0.334984	type I restriction-modification system specifcity subunit HsdS	Defense and invasion systems	Restriction-modification systems	type I restriction-modification system pAQ3
7002_A0106	gap2	861	0.0479854	727	-0.196072	657	-0.342134	772	-0.109427	950	0.1899	1030	0.306545	NAD(P)-dependent glyceraldehyde-3-phosphate dehydrogenase Gap2	Energy metabolism	Carbon fixation in prokaryotes	Calvin-Benson cycle and Embden-Meyerhof pathway
7002_A0174	cupA	13	-0.123989	14	-0.0170735	12	-0.239466	12	-0.239466	14	-0.0170735	20	0.4975	high-affinity CO2 hydration protein CupA	Energy metabolism	Carbon fixation in prokaryotes	CO2 fixation
7002_A1022	tktA	708	-0.371336	771	-0.248354	899	-0.026764	1032	0.172286	1092	0.253816	993	0.116709	transketolase TktA	Energy metabolism	Carbon fixation in prokaryotes	Calvin-Benson cycle and Pentose phosphate pathway
7002_A1269	rpiA	55	-0.0557426	36	-0.667177	29	-0.979121	49	-0.222392	70	0.292181	104	0.863337	ribose 5-phosphate isomerase RpiA	Energy metabolism	Carbon fixation in prokaryotes	Calvin-Benson cycle and Pentose phosphate pathway
7002_A1301	glpX	470	-0.258765	454	-0.308733	433	-0.377059	607	0.110271	618	0.136181	792	0.494075	bifunctional fructose-1_6-bisphosphatase II / sedoheptulose-1_7-bisphosphatase GlpX	Energy metabolism	Carbon fixation in prokaryotes	Calvin-Benson cycle
7002_A1352	fbaA	1563	0.142836	1079	-0.391787	940	-0.590749	1575	0.15387	1545	0.126125	1792	0.340089	class II fructose-bisphosphate aldolase FbaA	Energy metabolism	Carbon fixation in prokaryotes	Calvin-Benson cycle and Embden-Meyerhof pathway
7002_A1585	pgk	335	-0.145961	307	-0.271884	257	-0.528354	423	0.190535	379	0.0320755	523	0.496689	phosphoglycerate kinase Pgk	Energy metabolism	Carbon fixation in prokaryotes	Calvin-Benson cycle and Embden-Meyerhof pathway
7002_A0853	petH	275	-0.048997	249	-0.192283	227	-0.325736	273	-0.0595277	321	0.174145	362	0.347561	ferredoxin--NADP+ reductase PetH	Energy metabolism	Electron transport	photosynthetic electron transport
7002_A1794		10	-0.536053	10	-0.536053	12	-0.273018	12	-0.273018	22	0.601451	21	0.534336	ferredoxin	Energy metabolism	Electron transport
7002_A1842		122	-0.0331221	111	-0.169444	90	-0.472006	136	0.123603	144	0.206066	146	0.225965	cytochrome b561	Energy metabolism	Electron transport
7002_A2660		8	-1.36923	17	-0.281771	15	-0.462343	28	0.438121	26	0.331206	30	0.537657	multicopper oxidase	Energy metabolism	Electron transport	Copper homeostasis
7002_A2677		10	-0.678072	7	-1.19265	11	-0.540568	24	0.584963	21	0.392317	23	0.523562	ferredoxin	Energy metabolism	Electron transport
7002_A0193	ureC	52	-0.186273	50	-0.242857	57	-0.0538227	78	0.39869	65	0.135655	53	-0.158792	urease alpha subunit UreC	Energy metabolism	Nitrogen metabolism	urease
7002_A0643	cynS	16	-0.260528	10	-0.938599	29	0.597453	24	0.324435	12	-0.675565	24	0.324435	cyanate hydratase CynS	Energy metabolism	Nitrogen metabolism	cyanate utilization system CynABDS
7002_A0863	cynS	12	-1.13386	22	-0.259387	18	-0.548893	33	0.325576	34	0.368645	39	0.566584	cyanate hydratase CynS	Energy metabolism	Nitrogen metabolism	cyanate utilization system CynABDS
7002_A1827	nirA	34	-0.293359	30	-0.473931	26	-0.680382	39	-0.0954196	69	0.727703	52	0.319618	assimilatory ferredoxin-nitrite reductase NirA	Energy metabolism	Nitrogen metabolism	assimilatory nitrate reduction
7002_A0172	ndhF3	23	0.0210616	20	-0.180572	20	-0.180572	17	-0.415037	28	0.304855	28	0.304855	NADH-plastoquinone oxidoreductase dehydrogenase subunit NdhF3	Energy metabolism	Oxidative phosphorylation	NAD(P)H:quinone oxidoreductase (complex I) NdhABCDEFGHIJKLMNOPQS
7002_A0173	ndhD3	5	-1	12	0.263034	6	-0.736966	9	-0.152003	14	0.485427	14	0.485427	NADH-plastoquinone oxidoreductase subunit NdhD3	Energy metabolism	Oxidative phosphorylation	NAD(P)H:quinone oxidoreductase (complex I) NdhABCDEFGHIJKLMNOPQS
7002_A0569	ndhM	65	-0.23816	65	-0.23816	55	-0.479168	86	0.165737	79	0.0432532	110	0.520832	NADH-plastoquinone oxidoreductase subunit NdhM	Energy metabolism	Oxidative phosphorylation	NAD(P)H:quinone oxidoreductase (complex I) NdhABCDEFGHIJKLMNOPQS
7002_A0733	atpG	788	-0.59085	1274	0.102248	1195	0.00989327	1118	-0.0861972	1469	0.307717	1277	0.105641	F-type H+-transporting ATPase gamma subunit AtpG	Energy metabolism	Oxidative phosphorylation	F1/F0 ATPase AtpABCDEFGH
7002_A0734	atpA	565	-0.531496	753	-0.117097	701	-0.220333	795	-0.0387925	1095	0.423112	991	0.279138	F1 ATP synthase complex alpha subunit AtpA	Energy metabolism	Oxidative phosphorylation	F1/F0 ATPase AtpABCDEFGH
7002_A0735	atpH	491	-0.283618	568	-0.0734502	426	-0.488488	528	-0.178803	693	0.213514	880	0.558162	F1 ATP synthase complex delta subunit AtpH	Energy metabolism	Oxidative phosphorylation	F1/F0 ATPase AtpABCDEFGH
7002_A0736	atpF	550	-0.380192	588	-0.283808	488	-0.552743	633	-0.177418	947	0.403741	1089	0.605308	F0 ATP synthase complex B subunit AtpF	Energy metabolism	Oxidative phosphorylation	F1/F0 ATPase AtpABCDEFGH
7002_A0737	atpG	787	0.00091687	583	-0.431951	470	-0.742786	637	-0.304153	1027	0.384918	1215	0.627438	F0 ATP synthase complex B' subunit AtpG	Energy metabolism	Oxidative phosphorylation	F1/F0 ATPase AtpABCDEFGH
7002_A0738	atpE	1187	-0.29469	1363	-0.0952248	1335	-0.125171	1419	-0.0371358	1558	0.0976849	1874	0.364111	F0 ATP synthase complex subunit C AtpE	Energy metabolism	Oxidative phosphorylation	F1/F0 ATPase AtpABCDEFGH
7002_A0739	atpB	1023	-0.119702	988	-0.169925	851	-0.385277	1095	-0.0215771	1205	0.116525	1507	0.439171	F0 ATP synthase complex subunit A AtpB	Energy metabolism	Oxidative phosphorylation	F1/F0 ATPase AtpABCDEFGH
7002_A0749	atpD	726	-0.132799	694	-0.197833	538	-0.565162	751	-0.0839555	1007	0.339223	1060	0.413224	F1 ATP synthase complex beta subunit AtpD	Energy metabolism	Oxidative phosphorylation	F1/F0 ATPase AtpABCDEFGH
7002_A0750	atpC	442	-1.16484	580	-0.772832	714	-0.472961	1205	0.282076	1680	0.761504	1325	0.419035	F1 ATP synthase complex epsilon subunit AtpC	Energy metabolism	Oxidative phosphorylation	F1/F0 ATPase AtpABCDEFGH
7002_A1228	ppa	110	-1.39273	146	-0.984269	193	-0.581636	360	0.31776	384	0.410869	540	0.902722	inorganic pyrophosphatase Ppa	Energy metabolism	Oxidative phosphorylation	phosphate homeostasis
7002_A0981	ycf12	2904	-0.831239	3687	-0.486833	5303	0.0375284	7187	0.476109	4961	-0.0586494	6959	0.4296	photosystem II reaction center protein Ycf12	Energy metabolism	Photosynthesis	photosystem II biogenesis
7002_A1097	petC-III	20	-0.0817941	13	-0.703282	9	-1.2338	23	0.11984	23	0.11984	39	0.88168	ubiquinol-cytochrome c reductase cytochrome c1 subunit PetC-III	Energy metabolism	Photosynthesis	plastoquinol—plastocyanin reductase (cytochrome b6-f complex)
7002_A1286	petE	51	0.599176	20	-0.751321	27	-0.318361	40	0.248679	32	-0.073249	32	-0.073249	plastocyanin PetE	Energy metabolism	Photosynthesis	photosynthetic electron transport
7002_A1291	isiB	7	-1.06711	8	-0.874469	8	-0.874469	12	-0.289507	33	1.16993	20	0.447459	iron-stress flavodoxin IsiB	Energy metabolism	Photosynthesis	photosystem I biogenesis
7002_A1303	psbP	19	-0.424498	25	-0.0285692	21	-0.280108	22	-0.212994	40	0.649503	26	0.0280144	photosystem II oxygen-evolving enhancer protein 2 PsbP	Energy metabolism	Photosynthesis	photosystem II other common subunits
7002_A1605	psbQ	2004	0.067297	1676	-0.190563	1917	0.00326487	2014	0.0744782	2104	0.137549	1761	-0.119191	photosystem II lipoprotein PsbQ	Energy metabolism	Photosynthesis	photosystem II biogenesis
7002_A1910	petA	678	-0.0505282	586	-0.260913	492	-0.513155	796	0.180955	799	0.186382	862	0.295874	plastoquinol—plastocyanin reductase cytochrome f subunit PetA	Energy metabolism	Photosynthesis	plastoquinol—plastocyanin reductase (cytochrome b6-f complex)
7002_A2325	petF	130	-0.647698	160	-0.348138	118	-0.787423	267	0.39063	195	-0.0627358	352	0.789366	2Fe-2S ferredoxin PetF	Energy metabolism	Photosynthesis	photosynthetic electron transport
7002_A2326	petF	3225	-0.0581599	2591	-0.37395	2754	-0.28593	3521	0.0685262	3770	0.167106	4285	0.351836	2Fe-2S ferredoxin PetF	Energy metabolism	Photosynthesis	photosynthetic electron transport
7002_A1822	cpcS	29	-0.0648511	25	-0.278976	16	-0.922832	24	-0.33787	42	0.469485	46	0.60073	phycocyanobilin lyase subunit CpcS	Energy metabolism	Photosynthesis - antenna proteins	phycobilin biosynthesis
7002_A1928	apcC	6882	-0.616526	10467	-0.0115773	9522	-0.148089	13147	0.317308	11591	0.13558	11699	0.14896	phycobilisome small core linker polypeptide ApcC	Energy metabolism	Photosynthesis - antenna proteins	allophycocyanin biosynthesis
7002_A2010	cpcM	38	-0.0799993	34	-0.240464	35	-0.198644	35	-0.198644	45	0.163926	54	0.426961	phycobiliprotein asparagine N-methyltransferase CpcM	Energy metabolism	Photosynthesis - antenna proteins	phycobilisome biogenesis
7002_A0034	cysQ	34	-0.570749	35	-0.528928	34	-0.570749	67	0.407878	57	0.174679	76	0.589716	3'(2')_ 5'-bisphosphate nucleotidase CysQ	Energy metabolism	Sulfur metabolism	PAPS to APS
7002_A1344	met3	68	-0.176198	51	-0.591235	54	-0.508773	75	-0.0348417	106	0.46426	107	0.477807	sulfate adenylyltransferase Met3	Energy metabolism	Sulfur metabolism	assimilatory and dissimilatory sulfate reduction
7002_A1494	cysC1	129	-1.04496	184	-0.532624	185	-0.524805	337	0.340419	297	0.158133	465	0.804901	adenylylsulfate kinase CysC1	Energy metabolism	Sulfur metabolism	sulfate reduction to sulfide_ assimilatory
7002_G0075	sqr	56	-0.0793578	49	-0.272003	62	0.0674836	62	0.0674836	58	-0.0287317	68	0.20075	sulfide quinone reductase Sqr	Energy metabolism	Sulfur metabolism	sulfide reduction to polysulfide
7002_A0052	accB	87	0.070804	67	-0.30605	49	-0.75743	85	0.0372514	96	0.212823	113	0.448039	acetyl-CoA carboxylase complex biotin carboxyl carrier protein AccB	Fatty acid and lipid metabolism	Biosynthesis	acetyl-CoA carboxylase complex
7002_A0070	fabZ	25	-0.499102	25	-0.499102	11	-1.68353	28	-0.335603	45	0.348895	78	1.14244	beta-hydroxyacyl-(acyl-carrier-protein) dehydratase FabZ	Fatty acid and lipid metabolism	Biosynthesis	fatty acid biosynthesis_ elongation
7002_A0525	fabH	201	-0.228532	216	-0.124696	239	0.0212836	252	0.0976967	225	-0.0658021	280	0.2497	3-oxoacyl-[acyl-carrier-protein] synthase III FabH	Fatty acid and lipid metabolism	Biosynthesis	fatty acid biosynthesis_ elongation
7002_A1023	fabF	306	-0.130629	289	-0.213092	290	-0.208108	329	-0.0260735	424	0.339903	372	0.151142	3-oxoacyl-(acyl carrier protein) synthase II FabF	Fatty acid and lipid metabolism	Biosynthesis	fatty acid biosynthesis from acetyl-CoA
7002_A1024	acpP	3435	-0.594683	3562	-0.542306	4908	-0.0798578	6292	0.278526	6536	0.333415	6391	0.301049	acyl carrier protein AcpP	Fatty acid and lipid metabolism	Biosynthesis	fatty acid biosynthesis from acetyl-CoA
7002_A1676	fabI	121	-0.206981	106	-0.397923	107	-0.384377	169	0.275036	144	0.0440811	191	0.451585	enoyl-[acyl-carrier protein] reductase I FabI	Fatty acid and lipid metabolism	Biosynthesis	fatty acid biosynthesis_ elongation
7002_A2073		27	-0.304006	30	-0.152003	37	0.15056	32	-0.0588937	28	-0.251539	46	0.464668	YegS/Rv2252/BmrU family lipid kinase	Fatty acid and lipid metabolism	Biosynthesis
7002_A2545		32	-0.260528	37	-0.0510742	35	-0.131245	38	-0.0126	47	0.294061	41	0.0970245	dolichyl-phosphate-mannose-protein mannosyltransferase family protein	Fatty acid and lipid metabolism	Biosynthesis
7002_A2559	fabD	34	-0.702614	42	-0.39776	34	-0.702614	67	0.276012	66	0.254317	89	0.685657	malonyl CoA-acyl carrier protein transacylase FabD	Fatty acid and lipid metabolism	Biosynthesis	fatty acid biosynthesis from acetyl-CoA
7002_A0159	desB	29	-0.887973	21	-1.35364	22	-1.28652	67	0.320135	84	0.646363	99	0.883402	omega-3 acyl-lipid desaturase DesB	Fatty acid and lipid metabolism	Biosynthesis of unsaturated fatty acids	alkene biosynthesis (1-nonadecene and 1_14-nonadecadiene)
7002_A2756	desA	73	-0.0986571	83	0.0865578	73	-0.0986571	78	-0.00307939	79	0.0152991	83	0.0865578	delta 12 acyl-lipid desaturase DesA	Fatty acid and lipid metabolism	Biosynthesis of unsaturated fatty acids	alkene biosynthesis (1-nonadecene and 1_14-nonadecadiene)
7002_A2833	desE	38	-0.280852	33	-0.484386	48	0.0561828	50	0.115077	49	0.0859302	59	0.353863	fatty acid desaturase DesE	Fatty acid and lipid metabolism	Biosynthesis of unsaturated fatty acids	alkene biosynthesis (1-nonadecene and 1_14-nonadecadiene)
7002_A0526	plsX	189	-1.07921	278	-0.522509	363	-0.137624	526	0.397469	516	0.369778	524	0.391973	glycerol-3-phosphate acyltransferase PlsX	Fatty acid and lipid metabolism	Glycerolipid and glycerophospholid metabolism	1-acylglycerol-3-phosphate biosynthesis_ PlsX/Y pathway
7002_A0533	mgdA	104	0.0303736	87	-0.227123	100	-0.0262099	103	0.0164345	114	0.162824	103	0.0164345	monoglucosyldiacylglycerol synthase MgdA	Fatty acid and lipid metabolism	Glycerolipid and glycerophospholid metabolism	glycerolipid biosynthesis
7002_A1763	dgkA	59	0.0288137	34	-0.766367	53	-0.125909	63	0.123451	63	0.123451	75	0.374989	diacylglycerol kinase DgkA	Fatty acid and lipid metabolism	Glycerolipid and glycerophospholid metabolism	phosphatidylglycerol biosynthesis from triacylglycerol
7002_A2862		45	-0.0421255	40	-0.21205	41	-0.176427	54	0.220909	49	0.0807313	49	0.0807313	family 116 glycosyl hydrolase	Glycan biosynthesis and metabolism	Other glycan degradation
7002_A0082		23	-0.913843	35	-0.308122	39	-0.152003	60	0.469485	49	0.177305	54	0.317482	putative pencillin-resistant DD-carboxypeptidase	Glycan biosynthesis and metabolism	Peptidoglycan metabolism	peptidoglycan recycling
7002_A1525	mreB	74	-0.623437	63	-0.85561	84	-0.440573	122	0.0978473	130	0.189478	211	0.888209	rod shape-determining protein MreB	Glycan biosynthesis and metabolism	Peptidoglycan metabolism	MreBCD system
7002_A1526	mreC	101	-0.467632	117	-0.255479	127	-0.137159	160	0.196084	166	0.249195	167	0.25786	rod shape-determining protein MreC	Glycan biosynthesis and metabolism	Peptidoglycan metabolism	MreBCD system
7002_A1584	ddl	23	-0.186096	18	-0.539733	23	-0.186096	20	-0.38773	34	0.377805	39	0.575744	D-alanine-D-alanine ligase Ddl	Glycan biosynthesis and metabolism	Peptidoglycan metabolism	peptidoglycan biosynthesis
7002_A2341		55	0.104227	45	-0.185279	43	-0.250868	62	0.277064	56	0.130223	46	-0.15357	peptidoglycan binding protein	Glycan biosynthesis and metabolism	Peptidoglycan metabolism	peptidoglycan recycling
7002_A2370	mltA	19	-0.16711	16	-0.415037	17	-0.327575	16	-0.415037	29	0.442943	31	0.539159	membrane-bound lytic transglycosylase A MltA	Glycan biosynthesis and metabolism	Peptidoglycan metabolism	peptidoglycan biosynthesis
7002_A2693	murF	59	-0.190606	49	-0.458539	58	-0.215268	67	-0.00715979	95	0.496607	76	0.174679	UDP-N-acetylmuramoyl-tripeptide--D-alanyl-D-alanine ligase MurF	Glycan biosynthesis and metabolism	Peptidoglycan metabolism	peptidoglycan biosynthesis
7002_A0068	lpxB	9	-1.35364	24	0.0614005	14	-0.716207	24	0.0614005	38	0.724366	29	0.334419	lipid-A-disaccharide synthase LpxB	Glycan biosynthesis and metabolism	Polysacharide and lipopolysaccharide metabolism	KDO(2)-lipid A (Re LPS) biosynthesis and delivery
7002_A0069	lpxA	38	0.0780025	20	-0.847997	19	-0.921997	39	0.115477	50	0.473931	50	0.473931	UDP-N-acetylglucosamine O-acyltransferase LpxA	Glycan biosynthesis and metabolism	Polysacharide and lipopolysaccharide metabolism	KDO(2)-lipid A (Re LPS) biosynthesis and delivery
7002_A0290		26	-0.482782	30	-0.276331	36	-0.0132968	35	-0.0539388	52	0.517218	39	0.10218	dolichyl-phosphate-mannose-protein mannosyltransferase family protein	Glycan biosynthesis and metabolism	Polysacharide and lipopolysaccharide metabolism	polysaccharide biosynthesis
7002_A0319	lpxC	38	-0.626542	47	-0.31988	46	-0.350907	62	0.0797272	89	0.601264	70	0.254814	UDP-3-O-[3-hydroxymyristoyl] N-acetylglucosamine deacetylase LpxC	Glycan biosynthesis and metabolism	Polysacharide and lipopolysaccharide metabolism	KDO(2)-lipid A (Re LPS) biosynthesis and delivery
7002_A0876		19	-0.296393	22	-0.0848889	20	-0.222392	24	0.040642	30	0.36257	25	0.0995357	O-antigen polymerase family protein	Glycan biosynthesis and metabolism	Polysacharide and lipopolysaccharide metabolism
7002_A1506		411	-0.977001	681	-0.248485	787	-0.0397761	946	0.2257	1108	0.453746	921	0.187061	putative sulfotransferase	Glycan biosynthesis and metabolism	Polysacharide and lipopolysaccharide metabolism	polysaccharide biosynthesis
7002_A1507		193	-0.889342	386	0.110658	367	0.0378368	411	0.201195	365	0.0299532	423	0.242714	polysaccharide pyruvyl transferase	Glycan biosynthesis and metabolism	Polysacharide and lipopolysaccharide metabolism	polysaccharide biosynthesis
7002_A1510		468	-1.03577	748	-0.359245	788	-0.284087	1032	0.105088	1721	0.842892	1000	0.0596453	family 4 glycosyl transferase	Glycan biosynthesis and metabolism	Polysacharide and lipopolysaccharide metabolism	polysaccharide biosynthesis
7002_A1554		23	-0.0207586	15	-0.63743	23	-0.0207586	23	-0.0207586	28	0.263034	28	0.263034	mannose-1-phosphate guanyltransferase (GDP)	Glycan biosynthesis and metabolism	Polysacharide and lipopolysaccharide metabolism	GDP-D-mannose biosynthesis from b-D-fructose-6-phosphate
7002_A1901	exoD	9	-0.49304	6	-1.078	7	-0.85561	17	0.424498	17	0.424498	20	0.658963	exopolysaccharide synthesis protein ExoD	Glycan biosynthesis and metabolism	Polysacharide and lipopolysaccharide metabolism	polysaccharide biosynthesis
7002_A2390	algI	16	-0.61471	20	-0.292782	20	-0.292782	30	0.292181	39	0.670692	22	-0.155278	alginate o-acetyltransferase AlgI	Glycan biosynthesis and metabolism	Polysacharide and lipopolysaccharide metabolism
7002_A0081	atx1	13	-1.70895	17	-1.32193	48	0.175572	72	0.760534	62	0.544805	43	0.0168738	copper-binding metallochaperone Atx1	Intracellular trafficking_ assembly_ and processing	Chaperone and folding catalysis	copper trafficking to periplasmic binding proteins
7002_A0147	groEL2	208	-0.491031	236	-0.308827	237	-0.302727	312	0.0939317	331	0.179217	430	0.556722	60 kDa chaperonin protein GroEL2	Intracellular trafficking_ assembly_ and processing	Chaperone and folding catalysis	chaperone system: GroEL/GroES
7002_A0176	dsbG	61	0.0603726	50	-0.226509	45	-0.378512	66	0.174029	55	-0.089005	74	0.339089	periplasmic disulfude reductase DsbG	Intracellular trafficking_ assembly_ and processing	Chaperone and folding catalysis	Dsb-like disulfide reductase
7002_A0216	ycf39	69	0.213707	48	-0.309855	33	-0.850424	57	-0.0619277	72	0.275107	78	0.390584	chaperone-like protein for quinone binding in Photosystem II Ycf39	Intracellular trafficking_ assembly_ and processing	Chaperone and folding catalysis	photosystem II biogenesis
7002_A0692		70	0.175087	53	-0.226276	50	-0.31034	36	-0.784271	86	0.472068	77	0.31259	predicted redox regulator of disulfide bond formation SirA family	Intracellular trafficking_ assembly_ and processing	Chaperone and folding catalysis
7002_A0695	grpE	80	-0.620586	82	-0.584963	69	-0.83399	120	-0.0356239	178	0.533219	209	0.764845	molecular chaperone GrpE	Intracellular trafficking_ assembly_ and processing	Chaperone and folding catalysis	heat shock
7002_A0770	lptA	95	-0.360882	74	-0.721284	113	-0.110558	132	0.113657	177	0.536868	141	0.208814	ABC-type lipopolysaccharide export porin system periplasmic chaperone LptA	Intracellular trafficking_ assembly_ and processing	Chaperone and folding catalysis	lipopolysaccharide export system LptABCDEFG
7002_A0932		172	-0.216389	190	-0.0727978	203	0.0226825	193	-0.0501964	213	0.0920562	228	0.190237	protein of unknown function DUF3353 with DnaJ domain	Intracellular trafficking_ assembly_ and processing	Chaperone and folding catalysis
7002_A1276	tig	479	-0.297834	430	-0.453523	515	-0.193287	605	0.0390758	707	0.263851	797	0.43672	cell division trigger factor Tig	Intracellular trafficking_ assembly_ and processing	Chaperone and folding catalysis	cell division
7002_A1925	cbpA	63	-0.232173	37	-1	49	-0.594744	97	0.390459	83	0.165586	115	0.636037	DnaJ-class molecular chaperone CbpA	Intracellular trafficking_ assembly_ and processing	Chaperone and folding catalysis	nucleoid associated proteins
7002_A1987	ytfC	202	-0.0944479	138	-0.644135	157	-0.458039	267	0.308037	232	0.105322	298	0.466509	periplasmic FKBP-type peptidyl-prolyl cis-trans isomerase YtfC	Intracellular trafficking_ assembly_ and processing	Chaperone and folding catalysis
7002_A2161		27	-0.884152	47	-0.0844503	49	-0.0243293	44	-0.179608	58	0.218942	74	0.570414	DnaJ-class molecular chaperone	Intracellular trafficking_ assembly_ and processing	Chaperone and folding catalysis
7002_A2418	hscA	949	-0.0694962	778	-0.356134	977	-0.0275457	998	0.00313551	1217	0.289353	1056	0.0846336	molecular chaperone DnaK	Intracellular trafficking_ assembly_ and processing	Chaperone and folding catalysis	chaperone system: DnaK-DnaJ-GrpE
7002_A2457	groES	318	-0.546134	259	-0.842209	222	-1.0646	457	-0.0229667	656	0.498535	874	0.912472	chaperonin GroES	Intracellular trafficking_ assembly_ and processing	Chaperone and folding catalysis	chaperone system: GroEL/GroES
7002_A2458	groEL1	252	-0.688056	293	-0.470579	288	-0.495411	430	0.0828569	563	0.471655	610	0.58733	chaperonin GroEL	Intracellular trafficking_ assembly_ and processing	Chaperone and folding catalysis	chaperone system: GroEL/GroES
7002_A2655	yciC	116	-0.115477	117	-0.103093	133	0.0818242	124	-0.0192619	122	-0.0427209	142	0.176289	zinc chaperone YciC	Intracellular trafficking_ assembly_ and processing	Chaperone and folding catalysis	zinc homeostasis
7002_A2662	bfd	114	-1.9561	271	-0.706841	348	-0.346047	659	0.575145	520	0.233378	742	0.746285	bacterioferritin-associated ferredoxin Bfd	Intracellular trafficking_ assembly_ and processing	Chaperone and folding catalysis	Iron homeostasis
7002_A0186	hliC	343	-1.13572	170	-2.14839	449	-0.747211	1168	0.632042	694	-0.118991	1698	1.17184	high light inducible protein HliC	Intracellular trafficking_ assembly_ and processing	Enzyme assembly	photosystem I high light stabilizing complex
7002_A0202	hypA	12	-0.305808	11	-0.431339	16	0.109229	15	0.0161197	22	0.568661	13	-0.190331	[NiFe] hydrogenase nickel incorporation protein HypA	Intracellular trafficking_ assembly_ and processing	Enzyme assembly	nickel-dependent hydrogenase
7002_A0720	ureE	12	-0.369234	11	-0.494765	10	-0.632268	22	0.505235	13	-0.253757	25	0.68966	urease accessory protein UreE	Intracellular trafficking_ assembly_ and processing	Enzyme assembly	urease active site biosynthesis UreEFGH
7002_A0732	psb29	252	-0.403542	272	-0.293359	245	-0.444184	343	0.041243	381	0.192825	507	0.60502	photosystem II biogenesis protein Psb29	Intracellular trafficking_ assembly_ and processing	Enzyme assembly	photosystem II biogenesis
7002_A0975	btpA	71	-0.796672	83	-0.57138	134	0.11967	152	0.301509	135	0.130397	165	0.419903	photosystem I biogenesis protein BtpA	Intracellular trafficking_ assembly_ and processing	Enzyme assembly	photosystem I biogenesis
7002_A1921	ccsA	73	-0.12608	74	-0.106451	80	0.00602379	78	-0.0305021	98	0.298806	75	-0.0870856	c-type cytochrome biogenesis protein CcsA	Intracellular trafficking_ assembly_ and processing	Enzyme assembly	c-type cytochrome biogenesis_ system II
7002_A2123	ureH	7	-1.09954	15	0	15	0	12	-0.321928	20	0.415037	21	0.485427	urease accessory protein UreH	Intracellular trafficking_ assembly_ and processing	Enzyme assembly	urease active site biosynthesis UreEFGH
7002_A2176	ycf37	52	-0.547488	68	-0.160465	75	-0.0191088	99	0.381429	69	-0.139403	93	0.291231	photosystem I assembly related protein Ycf37	Intracellular trafficking_ assembly_ and processing	Enzyme assembly
7002_A2329	ureF	48	-1.05889	74	-0.434403	95	-0.0740006	131	0.389567	116	0.214125	136	0.443607	urease accessory protein UreF	Intracellular trafficking_ assembly_ and processing	Enzyme assembly	urease active site biosynthesis UreEFGH
7002_A2388	raf1	57	-0.163348	67	0.0698511	61	-0.0655007	65	0.0261297	68	0.0912248	65	0.0261297	rubisco accumulation factor Raf1	Intracellular trafficking_ assembly_ and processing	Enzyme assembly	rubisco biosynthesis
7002_A0275		24	-0.0684797	21	-0.261125	20	-0.331514	25	-0.00958605	28	0.153913	33	0.390952	M79 family C-terminal endopeptidase	Intracellular trafficking_ assembly_ and processing	Peptidases	membrane protease
7002_A0464	anbU	28	-0.652077	38	-0.211504	44	0	41	-0.10188	59	0.423211	54	0.295456	proteosome-type protease AnbU	Intracellular trafficking_ assembly_ and processing	Peptidases
7002_A0763		13	-0.387023	17	0	11	-0.628031	21	0.304855	18	0.0824622	22	0.371969	family S33 unassigned peptidase	Intracellular trafficking_ assembly_ and processing	Peptidases
7002_A1194	clpP3	444	-0.23349	320	-0.705978	300	-0.799087	616	0.238881	755	0.532427	697	0.417109	ATP-dependent protease ClpP3	Intracellular trafficking_ assembly_ and processing	Peptidases	ClpP1-ClpP2-ClpX proteolytic complex
7002_A1201		6	-1.58496	15	-0.263034	17	-0.0824622	22	0.289507	30	0.736966	18	0	TldD/PmbA family peptidase U62 modulator of DNA gyrase	Intracellular trafficking_ assembly_ and processing	Peptidases	cytoplasmic protease
7002_A1535	clpP2	260	-0.140863	260	-0.140863	233	-0.299044	310	0.112894	358	0.320585	299	0.0607713	ATP-dependent protease ClpP2	Intracellular trafficking_ assembly_ and processing	Peptidases	ClpP1-ClpP2-ClpX proteolytic complex
7002_A1537		45	-0.127756	48	-0.0346461	44	-0.160177	51	0.0528167	54	0.135279	53	0.108312	intramembrane metalloprotease family M50	Intracellular trafficking_ assembly_ and processing	Peptidases	membrane protease
7002_A1847	clpP1	291	-0.502209	315	-0.387876	383	-0.105883	474	0.201659	488	0.243653	522	0.340822	ATP-dependent protease ClpP1	Intracellular trafficking_ assembly_ and processing	Peptidases	ClpP1-ClpP2-ClpX proteolytic complex
7002_A2460	pepA	53	0.0985638	40	-0.307429	37	-0.419903	50	0.0144996	59	0.253286	58	0.228624	cytosol aminopeptidase PepA	Intracellular trafficking_ assembly_ and processing	Peptidases
7002_A2540		11	-0.398549	14	-0.0506261	16	0.142019	12	-0.273018	20	0.463947	14	-0.0506261	family S9 protease	Intracellular trafficking_ assembly_ and processing	Peptidases
7002_A2631		50	-0.436517	56	-0.273018	71	0.0693737	99	0.548983	66	-0.0359793	64	-0.0803734	M79 family C-terminal endopeptidase	Intracellular trafficking_ assembly_ and processing	Peptidases	membrane protease
7002_A2759	ama	31	-0.140321	23	-0.570956	38	0.15341	28	-0.287163	44	0.364914	41	0.263034	N-acyl-L-amino acid amidohydrolase Ama	Intracellular trafficking_ assembly_ and processing	Peptidases	Protease:Arg/Pro metabolism
7002_A2856		5	-1.07039	8	-0.392317	7	-0.584963	9	-0.222392	24	1.19265	10	-0.0703893	M41 family peptidase	Intracellular trafficking_ assembly_ and processing	Peptidases
7002_A0656	secD	100	-0.234706	94	-0.323973	107	-0.137095	124	0.0756344	164	0.47899	117	-0.00819715	preprotein translocase subunit SecD	Intracellular trafficking_ assembly_ and processing	Protein export_ secretion_ and sorting	Sec protein export system
7002_A0657	secF	88	-0.429312	113	-0.0685643	118	-0.0061002	116	-0.0307623	143	0.271128	133	0.166539	preprotein translocase subunit SecF	Intracellular trafficking_ assembly_ and processing	Protein export_ secretion_ and sorting	Sec protein export system
7002_A0716	tatA	93	0.0934542	54	-0.690817	36	-1.27578	79	-0.141924	87	-0.00276114	174	0.997239	sec-independent protein translocase protein TatA	Intracellular trafficking_ assembly_ and processing	Protein export_ secretion_ and sorting	twin-arginine protein export system TatABCE
7002_A0991	yidC	340	0.0170735	267	-0.331621	245	-0.455679	333	-0.0129391	411	0.290677	420	0.321928	membrane protein insertase yidC	Intracellular trafficking_ assembly_ and processing	Protein export_ secretion_ and sorting	Sec protein export system
7002_A1031	secE	598	-0.349961	552	-0.465438	442	-0.78606	746	-0.0309309	953	0.32237	1282	0.750218	preprotein translocase subunit SecE	Intracellular trafficking_ assembly_ and processing	Protein export_ secretion_ and sorting	Sec protein export system
7002_A1047	secY	1457	-0.157291	1272	-0.353193	1272	-0.353193	1714	0.0770754	2327	0.518179	1707	0.0711713	preprotein translocase subunit SecY	Intracellular trafficking_ assembly_ and processing	Protein export_ secretion_ and sorting	Sec protein export system
7002_A1622	ffh	80	-0.444049	104	-0.065537	102	-0.0935513	120	0.140914	114	0.0669133	133	0.289306	signal recognition particle subunit Ffh	Intracellular trafficking_ assembly_ and processing	Protein export_ secretion_ and sorting	Sec protein export system
7002_A0311	lspA	53	-0.0180339	47	-0.191366	43	-0.31969	54	0.00893312	57	0.0869356	68	0.341508	lipoprotein signal peptidase LspA	Intracellular trafficking_ assembly_ and processing	Protein modification and repair	lipoprotein system lgt/lsp/lnt
7002_A1147	gshB	39	-0.163058	30	-0.54157	30	-0.54157	39	-0.163058	51	0.223965	73	0.741364	glutathione synthase GshB	Metabolism of other amino acids and amines	Glutathione metabolism	glutathione biosynthesis
7002_A2513		14	-0.641106	19	-0.200533	21	-0.0561431	19	-0.200533	37	0.760993	21	-0.0561431	5-oxoprolinase (ATP-hydrolysing)	Metabolism of other amino acids and amines	Glutathione metabolism	glutathione metabolism
7002_A1878		13	-0.284453	26	0.715547	5	-1.66297	16	0.0151069	13	-0.284453	22	0.474539	bacteriophage conserved hypothetical protein	Mobile and extrachromosomal element functions	Bacteriophage and virus functions	bacteriophage
7002_A1879		8	-0.662965	8	-0.662965	8	-0.662965	15	0.243926	25	0.980891	12	-0.0780025	bacteriophage replicative DNA helicase	Mobile and extrachromosomal element functions	Bacteriophage and virus functions	bacteriophage
7002_A1881		5	-1.73697	20	0.263034	10	-0.736966	17	0.0285692	31	0.895303	17	0.0285692	bacteriophage hypothetical protein	Mobile and extrachromosomal element functions	Bacteriophage and virus functions	bacteriophage
7002_A1885		87	-0.549523	118	-0.109823	148	0.216987	137	0.105566	120	-0.0855757	154	0.27432	bacteriophage uncharacterized protein	Mobile and extrachromosomal element functions	Bacteriophage and virus functions	bacteriophage
7002_A1888		3	-0.353637	2	-0.938599	5	0.383329	4	0.0614005	4	0.0614005	5	0.383329	bacteriophage integrase	Mobile and extrachromosomal element functions	Bacteriophage and virus functions	bacteriophage
7002_F0001	parA	19	-0.132894	12	-0.795859	15	-0.473931	19	-0.132894	28	0.426533	32	0.619178	plasmid partitioning protein ParA	Mobile and extrachromosomal element functions	Plasmid functions	plasmid pAQ6 replication
7002_F0015		137	-0.3614	153	-0.202044	191	0.117997	202	0.19878	199	0.177193	174	-0.0164881	plasmid pRiA4b ORF3-like protein	Mobile and extrachromosomal element functions	Plasmid functions
7002_F0016		78	-0.506846	76	-0.544321	129	0.218979	125	0.173536	142	0.357499	115	0.053242	resolvase	Mobile and extrachromosomal element functions	Plasmid functions
7002_G0002	parB	34	-0.141356	38	0.0191088	36	-0.0588937	38	0.0191088	40	0.0931094	39	0.0565835	plasmid partitioning protein ParB	Mobile and extrachromosomal element functions	Plasmid functions	plasmid pAQ7 replication
7002_G0039		6	-0.938599	7	-0.716207	15	0.383329	16	0.476438	12	0.0614005	13	0.176878	resolvase/recombinase	Mobile and extrachromosomal element functions	Plasmid functions
7002_A2107	tnpA_ISSs1	1588	-0.426462	2046	-0.0608667	2063	-0.048929	2528	0.244324	2160	0.0173585	2420	0.181334	ISSs1 transposase TnpA_ISSs1	Mobile and extrachromosomal element functions	Selfish genetic elements	insertion element
7002_E0026		131	-0.174405	101	-0.549616	129	-0.196601	151	0.0305769	238	0.68699	137	-0.109796	reverse transcriptase (RNA-dependent DNA polymerase)	Mobile and extrachromosomal element functions	Selfish genetic elements	group II intron
7002_G0071		2	-2.36923	3	-1.78427	12	0.215729	12	0.215729	18	0.800691	15	0.537657	resolvase	Mobile and extrachromosomal element functions	Selfish genetic elements	insertion element
7002_A0239		28	-0.328782	33	-0.0917426	36	0.0337883	31	-0.18194	44	0.323295	39	0.149266	FMN-dependent non-ribosomal peptide synthetase	Natural products biosynthesis	Anti-microbial compounds	bacteriocin
7002_A2047	ycfH	312	0.0154963	237	-0.381163	246	-0.327391	336	0.122412	361	0.225949	360	0.221947	putative deoxyribonuclease YcfH	Nucleic acid metabolism	DNA degradation
7002_G0067		18	-0.384664	23	-0.0310269	20	-0.232661	25	0.0892673	29	0.303392	26	0.145851	bifunctional 2',3'-cyclic nucleotide 2'-phosphodiesterase/3'-nucleotidase	Nucleic acid metabolism	DNA degradation	bacteriocin biosynthesis and export
7002_A0001	dnaA	13	-0.668794	12	-0.784271	17	-0.281771	26	0.331206	35	0.760049	21	0.0230836	chromosomal replication initiator protein DnaA	Nucleic acid metabolism	DNA replication_ recombination_ and repair	nucleoid associated proteins
7002_A0119	ssb	133	-0.178337	114	-0.40073	99	-0.604263	172	0.192645	176	0.225812	209	0.473739	single-strand DNA-binding protein Ssb	Nucleic acid metabolism	DNA replication_ recombination_ and repair	DNA replication initiation factors
7002_A0178	mutS	14	-0.237039	13	-0.343954	11	-0.584963	17	0.0430687	24	0.540568	20	0.277534	DNA mismatch repair protein MutS	Nucleic acid metabolism	DNA replication_ recombination_ and repair	mismatch excision repair
7002_A0531	pcrA	33	-0.494765	48	0.0458037	43	-0.112894	53	0.188762	56	0.268196	46	-0.0155969	ATP-dependent DNA helicase II PcrA	Nucleic acid metabolism	DNA replication_ recombination_ and repair	nucleotide excision repair
7002_A0649	mutL	10	-0.378512	10	-0.378512	13	0	15	0.206451	17	0.387023	13	0	DNA mismatch repair protein MutL	Nucleic acid metabolism	DNA replication_ recombination_ and repair	mismatch excision repair
7002_A0980	recJ	32	-0.16323	32	-0.16323	34	-0.0757675	30	-0.25634	45	0.328623	42	0.229087	single-stranded-DNA-specific exonuclease RecJ	Nucleic acid metabolism	DNA replication_ recombination_ and repair	DNA repair and single strand breaks
7002_A1287	mfd	23	-0.632943	32	-0.156504	35	-0.0272215	37	0.0529489	51	0.515921	36	0.0134205	transcription-repair coupling factor Mfd	Nucleic acid metabolism	DNA replication_ recombination_ and repair	Nucleotide excision repair
7002_A1293	xthA	7	-0.584963	6	-0.807355	5	-1.07039	10	-0.0703893	19	0.85561	16	0.607683	exodeoxyribonuclease III XthA	Nucleic acid metabolism	DNA replication_ recombination_ and repair	Base excision repair
7002_A1343	gyrB	147	-0.0592862	131	-0.225536	136	-0.171496	161	0.0719583	173	0.17567	171	0.158894	DNA gyrase subunit B GyrB	Nucleic acid metabolism	DNA replication_ recombination_ and repair	DNA gyrase
7002_A1390	ruvB	42	0.00573637	37	-0.177128	38	-0.138654	44	0.0728506	44	0.0728506	46	0.136981	Holliday junction ATP-dependent DNA helicase RuvB	Nucleic acid metabolism	DNA replication_ recombination_ and repair	ruvABC Holliday junction complex
7002_A1408	dnaE	20	-0.312278	21	-0.241889	21	-0.241889	26	0.0662337	31	0.31999	30	0.272685	DNA polymerase III alpha subunit DnaE	Nucleic acid metabolism	DNA replication_ recombination_ and repair	DNA replication elongation factor and DNA polymerase IIIl
7002_A1468	uvrA	12	-0.187627	9	-0.602665	8	-0.77259	15	0.134301	20	0.549339	18	0.397335	excinuclease ABC subunit UvrA	Nucleic acid metabolism	DNA replication_ recombination_ and repair	Nucleotide excision repair
7002_A1706	rnhA	12	-0.874469	18	-0.289507	18	-0.289507	22	0	32	0.540568	30	0.447459	ribonuclease HI RnhA	Nucleic acid metabolism	DNA replication_ recombination_ and repair	DNA replication elongation factors and Rnase H
7002_A1816	mutM	21	-0.506536	19	-0.650926	20	-0.576925	35	0.23043	32	0.101147	52	0.801586	formamidopyrimidine-DNA glycosylase MutM	Nucleic acid metabolism	DNA replication_ recombination_ and repair	Base excision repair
7002_A1856	recG	11	-0.494765	12	-0.369234	16	0.0458037	14	-0.146841	24	0.630766	16	0.0458037	ATP-dependent DNA helicase RecG	Nucleic acid metabolism	DNA replication_ recombination_ and repair	Double strand breaks repair
7002_A1900	recQ	16	-0.357552	21	0.0347654	22	0.10188	18	-0.187627	24	0.22741	22	0.10188	ATP-dependent DNA helicase RecQ	Nucleic acid metabolism	DNA replication_ recombination_ and repair	recFOR recombination pathway
7002_A1965	hupB	1214	-0.65544	1352	-0.500113	1460	-0.38924	2587	0.436072	1979	0.0495633	2881	0.591361	DNA-binding protein HupB	Nucleic acid metabolism	DNA replication_ recombination_ and repair	Double strand breaks repair
7002_A2581	mutS2	18	-0.0780025	16	-0.247928	17	-0.160465	16	-0.247928	24	0.337035	23	0.275634	DNA mismatch repair protein MutS2	Nucleic acid metabolism	DNA replication_ recombination_ and repair	mismatch excision repair
7002_A2796	phrA	39	0	30	-0.378512	34	-0.197939	29	-0.427421	59	0.597241	43	0.140863	FAD-dependent deoxyribopyrimidine photolyase PhrA	Nucleic acid metabolism	DNA replication_ recombination_ and repair	single strand breaks repair
7002_A2352	phoA	27	-0.289507	28	-0.237039	32	-0.0443941	36	0.125531	36	0.125531	39	0.241008	alkaline phosphatase PhoA	Nucleic acid metabolism	General	phosphate homeostasis
7002_A0345	purM	33	-0.171543	30	-0.309047	31	-0.261741	45	0.275916	37	-0.00648403	47	0.338651	phosphoribosylformylglycinamidine cyclo-ligase PurM	Nucleic acid metabolism	Purine metabolism	purine (inosine-5'-phosphate) biosynthesis from ribose-5-phosphate
7002_A0814	ndk	108	-1.89197	176	-1.18743	205	-0.967379	592	0.562595	499	0.316037	825	1.04139	nucleoside-diphosphate kinase Ndk	Nucleic acid metabolism	Purine metabolism	adenosine monophosphate (AMP) biosynthesis from inosine monophosphate (IMP)
7002_A0882	purA	407	-0.499369	443	-0.377091	467	-0.300976	716	0.315562	646	0.167136	773	0.42607	adenylosuccinate synthase PurA	Nucleic acid metabolism	Purine metabolism	adenosine monophosphate (AMP) biosynthesis from inosine monophosphate (IMP)
7002_A1046	adk	221	-0.225187	230	-0.1676	199	-0.376465	233	-0.148904	288	0.156835	379	0.552964	adenylate kinase Adk	Nucleic acid metabolism	Purine metabolism	adenosine monophosphate (AMP) biosynthesis from inosine monophosphate (IMP)
7002_A1406	purD	40	-0.523562	45	-0.353637	54	-0.0906025	70	0.283793	78	0.439912	58	0.0124909	phosphoribosylamine--glycine ligase PurD	Nucleic acid metabolism	Purine metabolism	purine (inosine-5'-phosphate) biosynthesis from ribose-5-phosphate
7002_A1545	purQ	63	-0.620152	86	-0.171167	92	-0.0738699	99	0.0319248	115	0.248058	126	0.379848	phosphoribosylformylglycinamidine synthase glutamine amidotransferase subunit PurQ	Nucleic acid metabolism	Purine metabolism	purine (inosine-5'-phosphate) biosynthesis from ribose-5-phosphate
7002_A1546	purS	58	0.0986476	33	-0.714939	48	-0.174371	64	0.240667	49	-0.144624	73	0.430491	phosphoribosylformylglycinamidine synthase subunit PurS	Nucleic acid metabolism	Purine metabolism	purine (inosine-5'-phosphate) biosynthesis from ribose-5-phosphate
7002_A1667	purL	46	-0.176878	49	-0.0857299	52	0	51	-0.0280144	60	0.206451	54	0.0544478	phosphoribosylformylglycinamidine synthase PurL	Nucleic acid metabolism	Purine metabolism	purine (inosine-5'-phosphate) biosynthesis from ribose-5-phosphate
7002_A1691	purH	44	-0.455452	25	-1.27103	38	-0.666956	70	0.2144	70	0.2144	115	0.930607	bifunctional phosphoribosylaminoimidazolecarboxamide formyltransferase / IMP cyclohydrolase PurH	Nucleic acid metabolism	Purine metabolism	purine (inosine-5'-phosphate) biosynthesis from ribose-5-phosphate
7002_A2030	purT	14	-1.00856	21	-0.4236	18	-0.645992	37	0.393536	42	0.5764	37	0.393536	phosphoribosylglycinamide formyltransferase 2 PurT	Nucleic acid metabolism	Purine metabolism	purine (inosine-5'-phosphate) biosynthesis from ribose-5-phosphate
7002_A2549	aprT	21	-0.389042	26	-0.08092	25	-0.137504	22	-0.321928	40	0.540568	31	0.172837	adenine phosphoribosyltransferase Aprt	Nucleic acid metabolism	Purine metabolism
7002_A2653	purB	191	-0.379673	193	-0.364645	204	-0.284677	285	0.197716	300	0.271717	318	0.355781	adenylosuccinate lyase PurB	Nucleic acid metabolism	Purine metabolism	purine (inosine-5'-phosphate) biosynthesis from ribose-5-phosphate
7002_A2826	purE	36	0.192645	12	-1.39232	6	-2.39232	26	-0.27684	29	-0.119299	80	1.34465	phosphoribosylaminoimidazole carboxylase catalytic subunit PurE	Nucleic acid metabolism	Purine metabolism	purine (inosine-5'-phosphate) biosynthesis from ribose-5-phosphate
7002_A0547	pyrF	16	-0.662965	14	-0.85561	22	-0.203533	30	0.243926	23	-0.139403	47	0.891624	orotidine 5'-phosphate decarboxylase PyrF	Nucleic acid metabolism	Pyrimidine metabolism	uridine monophosphate biosynthesis from glutamine
7002_A0884	pyrB	30	-1.08179	40	-0.666757	47	-0.434096	82	0.368867	72	0.18124	110	0.792675	aspartate carbamoyltransferase catalytic subunit PyrB	Nucleic acid metabolism	Pyrimidine metabolism	uridine monophosphate biosynthesis from glutamine
7002_A0953	pyrH	135	0.241818	62	-0.880801	47	-1.28041	109	-0.0668134	134	0.231092	198	0.794359	uridylate kinase PyrH	Nucleic acid metabolism	Pyrimidine metabolism
7002_A1206	pyrE	17	-0.327575	14	-0.607683	15	-0.508147	16	-0.415037	26	0.285402	40	0.906891	orotate phosphoribosyltransferase PyrE	Nucleic acid metabolism	Pyrimidine metabolism	uridine monophosphate biosynthesis from glutamine
7002_A1309	thyX	42	-0.920566	69	-0.204358	74	-0.10343	98	0.301827	88	0.146549	106	0.415037	flavin-dependent thymidylate synthase ThyX	Nucleic acid metabolism	Pyrimidine metabolism
7002_A1310	dcd	44	-1.019	63	-0.501153	95	0.091423	134	0.587657	74	-0.268979	125	0.487352	deoxycytidine triphosphate deaminase Dcd	Nucleic acid metabolism	Pyrimidine metabolism	pyrimidine deoxyribonucleotide biosynthesis
7002_A1350	nrdA	48	-1.04682	79	-0.328003	85	-0.222392	121	0.28708	128	0.368217	134	0.434306	ribonucleotide reductase alpha subunit NrdA	Nucleic acid metabolism	Pyrimidine metabolism
7002_A2070	pyrC	10	-0.861294	11	-0.72379	15	-0.276331	18	-0.0132968	28	0.624133	27	0.571666	multifunctional complex type dihydroorotase PyrC	Nucleic acid metabolism	Pyrimidine metabolism	uridine monophosphate biosynthesis from glutamine
7002_A2505	carA	20	-0.126532	15	-0.54157	16	-0.448461	20	-0.126532	34	0.639002	26	0.251979	carbamoyl-phosphate synthase small subunit CarA	Nucleic acid metabolism	Pyrimidine metabolism	uridine monophosphate biosynthesis from glutamine
7002_A0574	rnb	135	0.0360693	106	-0.312826	106	-0.312826	144	0.129179	144	0.129179	155	0.235378	exoribonuclease II Rnb	Nucleic acid metabolism	RNA degradation	3' processing factors
7002_A0618	crhR	238	-0.178431	186	-0.53409	226	-0.25307	267	-0.0125531	390	0.534081	309	0.198214	ATP-dependent RNA helicase CrhR	Nucleic acid metabolism	RNA degradation
7002_A2283	speE	48	-0.824428	37	-1.19994	43	-0.983126	96	0.175572	105	0.304855	181	1.09045	spermidine synthase SpeE	polyamine biosynthesis	Amino acid metabolism	spermidine biosynthesis from putrescine and S-adenosylmethionine
7002_A1555	lplA	1	-2.77259	3	-1.18763	5	-0.450661	6	-0.187627	19	1.47534	7	0.0347654	lipoate-protein ligase LplA	Prosthetic groups_ cofactors_ and carriers	Biotin and lipoate metabolism	lipoic acid metabolism
7002_A0306	folK	39	-0.447048	34	-0.644987	42	-0.340133	52	-0.0320104	74	0.477003	78	0.552952	2-amino-4-hydroxy-6- hydroxymethyldihydropteridine pyrophosphokinase FolK	Prosthetic groups_ cofactors_ and carriers	Folate biosynthesis	tetrahydrofolate biosynthesis from GTP and PABA
7002_A0307	folB	20	-1.20163	27	-0.768674	30	-0.616671	53	0.204358	63	0.453718	83	0.851477	dihydroneopterin aldolase FolB	Prosthetic groups_ cofactors_ and carriers	Folate biosynthesis	tetrahydrofolate biosynthesis from GTP and PABA and cyanopterine biosynthesis
7002_A0308	folM	40	-0.126532	27	-0.693573	26	-0.748021	55	0.332899	55	0.332899	59	0.434183	alternative dihydrofolate reductase FolM	Prosthetic groups_ cofactors_ and carriers	Folate biosynthesis	tetrahydrofolate biosynthesis from GTP and PABA
7002_A0380	pabC	20	-0.38773	23	-0.186096	28	0.0976967	28	0.0976967	23	-0.186096	35	0.419625	aminodeoxychorismate lyase PabC	Prosthetic groups_ cofactors_ and carriers	Folate biosynthesis	para-aminobenzoic acid (PABA) biosynthesis from chorismate
7002_A2444	folE	200	-0.0250288	143	-0.509014	109	-0.900701	208	0.0315547	227	0.157664	334	0.714819	Zn-dependent GTP cyclohydrolase I FolE	Prosthetic groups_ cofactors_ and carriers	Folate biosynthesis	tetrahydrofolate biosynthesis from GTP and cyanopterine biosynthesis
7002_A1920	cofH	34	-0.425607	35	-0.383787	41	-0.155518	46	0.0104924	58	0.344911	60	0.393821	7_8-didemethyl-8-hydroxy-5-deazariboflavin synthase subunit CofH	Prosthetic groups_ cofactors_ and carriers	General	7_8-didemethyl-8-hydroxy-5-deazariboflavin (FO) biosynthesis
7002_A0912	sufE	19	-0.593375	28	-0.0339473	26	-0.140863	30	0.0655883	26	-0.140863	43	0.584963	FeS cluster assembly sulfur acceptor protein SufE	Prosthetic groups_ cofactors_ and carriers	Iron sulfur clusters	iron-sulfur cluster assembly SUF system
7002_A1413	nfU	796	-0.282984	868	-0.158057	724	-0.419762	1287	0.410188	845	-0.196801	1291	0.414665	iron-sulfur cluster assembly scaffold protein Nfu	Prosthetic groups_ cofactors_ and carriers	Iron sulfur clusters
7002_A1811	sufS	38	-0.479993	41	-0.370368	55	0.0534393	54	0.026967	74	0.481533	56	0.0794345	cysteine desulfurase SufS	Prosthetic groups_ cofactors_ and carriers	Iron sulfur clusters	iron-sulfur cluster assembly SUF system
7002_A1812	sufD	47	-0.0844503	43	-0.212774	42	-0.246722	41	-0.281487	66	0.405355	60	0.267851	Fe-S cluster assembly protein SufD	Prosthetic groups_ cofactors_ and carriers	Iron sulfur clusters	iron-sulfur cluster assembly SUF system
7002_A1813	sufC	55	-0.313158	49	-0.479808	49	-0.479808	72	0.0754074	81	0.245332	104	0.605922	iron-sulfur cluster assembly ATPase SufC	Prosthetic groups_ cofactors_ and carriers	Iron sulfur clusters	iron-sulfur cluster assembly SUF system
7002_A1814	sufB	41	-0.144948	36	-0.332575	31	-0.548304	42	-0.110183	51	0.169925	71	0.647247	Fe-S cluster assembly protein SufB	Prosthetic groups_ cofactors_ and carriers	Iron sulfur clusters	iron-sulfur cluster assembly SUF system
7002_A2332	c-des	26	0.115477	15	-0.678072	19	-0.337035	29	0.273018	35	0.544321	20	-0.263034	PLP-dependent L-cyst(e)ine lyase C-DES	Prosthetic groups_ cofactors_ and carriers	Iron sulfur clusters
7002_A0565	moaB	52	0.203253	31	-0.54299	31	-0.54299	58	0.360794	46	0.0263754	53	0.230734	molybdenum cofactor biosynthesis protein MoaB	Prosthetic groups_ cofactors_ and carriers	Molybdopterin and tungstate	molybdopterin biosynthesis
7002_A0771	moeA	11	-0.431339	9	-0.720846	11	-0.431339	8	-0.890771	25	0.753085	25	0.753085	molybdopterin biosynthesis protein MoeA	Prosthetic groups_ cofactors_ and carriers	Molybdopterin and tungstate	molybdopterin biosynthesis
7002_A0301	nadB	13	0.176878	8	-0.523562	12	0.0614005	8	-0.523562	16	0.476438	12	0.0614005	L-aspartate oxidase NadB	Prosthetic groups_ cofactors_ and carriers	Nicotinate and nicotinamide metabolism	NAD(P) biosynthesis from L-aspartate and DHAP
7002_A0508	pncB	16	-0.273018	12	-0.688056	10	-0.95109	19	-0.025091	36	0.896907	23	0.250543	nicotinate phosphoribosyltransferase PncB	Prosthetic groups_ cofactors_ and carriers	Nicotinate and nicotinamide metabolism	NAD salvage
7002_A1784	nadE	22	-0.304334	29	0.0942153	24	-0.178803	24	-0.178803	34	0.323697	30	0.143125	NAD+ synthetase NadE	Prosthetic groups_ cofactors_ and carriers	Nicotinate and nicotinamide metabolism	NAD(P) biosynthesis common pathway from nicotinic acid mononucleotide route 1
7002_A2525	pncC	68	0.156726	32	-0.930737	46	-0.407175	57	-0.0978473	84	0.46158	79	0.373043	nicotinamide mononucleotide deamidase PncC	Prosthetic groups_ cofactors_ and carriers	Nicotinate and nicotinamide metabolism	NAD(P) biosynthesis common pathway from nicotinic acid mononucleotide route 2
7002_A0038	metF	54	-0.0524674	42	-0.415037	42	-0.415037	57	0.0255351	60	0.0995357	81	0.532495	5_ 10-methylenetetrahydrofolate reductase MetF	Prosthetic groups_ cofactors_ and carriers	One carbon pool by folate
7002_A1006	purU	21	-0.344648	15	-0.830075	20	-0.415037	28	0.0703893	41	0.620586	35	0.392317	formyltetrahydrofolate deformylase PurU	Prosthetic groups_ cofactors_ and carriers	One carbon pool by folate
7002_A1829	panB	46	-0.542527	32	-1.06609	48	-0.481127	76	0.181838	125	0.899695	75	0.16273	3-methyl-2-oxobutanoate hydroxymethyltransferase PanB	Prosthetic groups_ cofactors_ and carriers	Pantothenate and CoA biosynthesis	pantothenate biosynthesis from aspartate and 2-oxoisovalerate
7002_A2530	panD	24	-0.213779	18	-0.628817	28	0.00861313	20	-0.476814	30	0.108149	47	0.755847	aspartate 1-decarboxylase PanD	Prosthetic groups_ cofactors_ and carriers	Pantothenate and CoA biosynthesis	pantothenate biosynthesis from aspartate and 2-oxoisovalerate
7002_A0548	bchG	43	0.0512253	33	-0.330645	20	-1.05311	45	0.116814	48	0.209923	60	0.531851	chlorophyll synthase BchG	Prosthetic groups_ cofactors_ and carriers	Porphyrin and chlorophyll metabolism	chlorophyll biosynthesis from chlorophyllide a
7002_A0596	bchD	81	-0.43274	80	-0.450661	89	-0.296856	117	0.0977752	147	0.427083	142	0.377158	magnesium chelatase subunit BchD	Prosthetic groups_ cofactors_ and carriers	Porphyrin and chlorophyll metabolism	chlorophyllide a biosynthesis from protoporphyrin IX
7002_A0823	hemE	314	-0.210529	279	-0.381029	273	-0.412393	399	0.135095	411	0.177845	504	0.47213	uroporphyrinogen decarboxylase HemE	Prosthetic groups_ cofactors_ and carriers	Porphyrin and chlorophyll metabolism	protoporphyrin IX biosynthesis from uroporphyrinogen III
7002_A0908	bchM	66	-1.07108	57	-1.28259	127	-0.126793	159	0.197406	216	0.63941	207	0.57801	magnesium-protoporphyrin O-methyltransferase BchM	Prosthetic groups_ cofactors_ and carriers	Porphyrin and chlorophyll metabolism	chlorophyllide a biosynthesis from protoporphyrin IX
7002_A1192	hemD-cobA	17	-0.436099	17	-0.436099	17	-0.436099	22	-0.0641303	22	-0.0641303	43	0.902703	bifunctional uroporphyrin-III synthase / uroporphyrin-III methyltransferase HemD-CobA	Prosthetic groups_ cofactors_ and carriers	Porphyrin and chlorophyll metabolism	uroporhyrinogen III biosynthesis from 5-aminolevulinate
7002_A1610	hemC	101	-0.380708	75	-0.8101	64	-1.03892	133	0.0163634	178	0.436814	238	0.855899	hydroxymethylbilane synthase HemC	Prosthetic groups_ cofactors_ and carriers	Porphyrin and chlorophyll metabolism	uroporhyrinogen III biosynthesis from 5-aminolevulinate
7002_A1753	hemB	145	-0.00991547	106	-0.461904	104	-0.489385	168	0.202493	165	0.176498	188	0.364764	delta-aminolevulinic acid dehydratase HemB	Prosthetic groups_ cofactors_ and carriers	Porphyrin and chlorophyll metabolism	uroporhyrinogen III biosynthesis from 5-aminolevulinate
7002_A1828	hemF	249	-0.151134	249	-0.151134	276	-0.00261121	276	-0.00261121	299	0.112866	310	0.164989	oxygen-dependent coproporphyrinogen III oxidase HemF	Prosthetic groups_ cofactors_ and carriers	Porphyrin and chlorophyll metabolism	protoporphyrin IX biosynthesis from uroporphyrinogen III
7002_A2206	hemL	216	-0.241351	192	-0.411276	213	-0.261528	290	0.183671	281	0.138188	340	0.413153	glutamate-1-semialdehyde 2_1-aminomutase HemL	Prosthetic groups_ cofactors_ and carriers	Porphyrin and chlorophyll metabolism	5-aminolevulinate biosynthesis (glutamate pathway)
7002_A2256	bchI	111	0.12908	60	-0.758445	50	-1.02148	101	-0.00712443	138	0.443189	149	0.553833	magnesium chelatase subunit BchI	Prosthetic groups_ cofactors_ and carriers	Porphyrin and chlorophyll metabolism	chlorophyllide a biosynthesis from protoporphyrin IX
7002_A2476	chlP	782	-0.0885477	762	-0.125925	743	-0.162354	948	0.189171	858	0.0452614	896	0.107782	geranylgeranyl reductase ChlP	Prosthetic groups_ cofactors_ and carriers	Porphyrin and chlorophyll metabolism	chlorophyll biosynthesis from chlorophyllide a
7002_A2831		7	-0.777608	11	-0.125531	5	-1.26303	18	0.584963	19	0.662965	12	0	coproporphyrinogen III oxidase HemN-like	Prosthetic groups_ cofactors_ and carriers	Porphyrin and chlorophyll metabolism	protoporphyrin IX biosynthesis from uroporphyrinogen III
7002_A0498	ribD2	26	-0.214444	10	-1.59296	30	-0.00799279	30	-0.00799279	39	0.370519	46	0.608679	5-amino-6-(5-phosphoribosylamino)uracil reductase RibD2	Prosthetic groups_ cofactors_ and carriers	Riboflavin metabolism	riboflavin biosynthesis from GTP
7002_A0278	thiS	22	-0.613817	24	-0.488286	21	-0.680932	25	-0.429393	46	0.450313	64	0.926751	sulfur carrier protein ThiS	Prosthetic groups_ cofactors_ and carriers	Sulfur relay system	thiamine biosynthesis sulfur relay ThiIFS-IscS
7002_A0363	moeB	329	-0.172035	249	-0.573977	238	-0.639161	420	0.180267	415	0.162989	573	0.628413	adenylyltransferase and sulfurtransferase MoeB	Prosthetic groups_ cofactors_ and carriers	Sulfur relay system	Moco biosynthesis sulfur relay
7002_A0025	thiD	23	-0.556811	27	-0.325486	25	-0.436517	39	0.205029	43	0.345891	46	0.443189	bifunctional hydroxymethylpyrimidine kinase/phosphomethylpyrimidine kinase ThiD	Prosthetic groups_ cofactors_ and carriers	Thiamine metabolism	thiamine: hydroxyethylthiazole from 1-deoxy-D-xylulose-5-phosphate_ cysteine_ either Tyr or Gly
7002_A1826	thiOG	58	-0.138257	55	-0.214878	56	-0.188883	65	0.0261297	77	0.270548	72	0.173687	bifunctional glycine oxidase / thiazole biosynthesis protein ThiOG	Prosthetic groups_ cofactors_ and carriers	Thiamine metabolism	thiamine: hydroxyethylthiazole from 1-deoxy-D-xylulose-5-phosphate_ cysteine_ either Tyr or Gly
7002_A1113	ubiD	14	-0.440573	11	-0.788496	14	-0.440573	14	-0.440573	35	0.881356	26	0.452512	3-octaprenyl-4-hydroxybenzoate carboxy-lyase UbiD	Prosthetic groups_ cofactors_ and carriers	Ubiquinone and other terpenoid-quinone biosynthesis	plastoquinone 9 biosynthesis
7002_A1250	menE	7	-1.5025	17	-0.222392	19	-0.0619277	25	0.334001	31	0.644341	20	0.0120728	O-succinylbenzoic acid--CoA ligase MenE	Prosthetic groups_ cofactors_ and carriers	Ubiquinone and other terpenoid-quinone biosynthesis	phylloquinone biosynthesis via SEPHCHC
7002_A1400	plqA	7	-0.652077	7	-0.652077	10	-0.137504	13	0.241008	15	0.447459	14	0.347923	4-hydroxybenzoate solanesyltransferase PlqA	Prosthetic groups_ cofactors_ and carriers	Ubiquinone and other terpenoid-quinone biosynthesis	plastoquinone 9 biosynthesis
7002_A1411	ubiX	36	0.00669465	25	-0.519374	21	-0.770913	36	0.00669465	50	0.480626	47	0.391359	3-octaprenyl-4-hydroxybenzoate carboxy-lyase UbiX	Prosthetic groups_ cofactors_ and carriers	Ubiquinone and other terpenoid-quinone biosynthesis	plastoquinone 9 biosynthesis
7002_A1531	menD	7	-1.71621	23	0	21	-0.131245	28	0.283793	32	0.476438	27	0.231326	2-succinyl-5-enolpyruvyl-6-hydroxy-3-cyclohexene-1-carboxylic-acid synthase MenD	Prosthetic groups_ cofactors_ and carriers	Ubiquinone and other terpenoid-quinone biosynthesis	phylloquinone biosynthesis via SEPHCHC
7002_A0671	pdxA	31	0.104531	19	-0.601738	25	-0.20581	24	-0.264703	40	0.472262	34	0.237797	4-hydroxythreonine-4-phosphate dehydrogenase PdxA	Prosthetic groups_ cofactors_ and carriers	Vitamin B6 metabolism	pyridoxal phosphate biosynthesis_ PdxA/PdxJ pathway
7002_A0129		765	-0.0942876	766	-0.092403	661	-0.305097	769	-0.0867637	856	0.0678635	1083	0.407214	AbrB family CO2 responsive transcriptional repressor of low CO2-dependent gene expression	Regulatory functions	DNA interactions	CO2 fixation
7002_A1095	calA	773	-0.363745	728	-0.450275	840	-0.243824	1129	0.18276	900	-0.144288	1598	0.683982	transcriptional repressor CalA	Regulatory functions	DNA interactions
7002_A1675	ntcA	138	-0.425454	154	-0.267192	151	-0.295574	222	0.260437	241	0.378911	206	0.152522	2-oxoglutarate-responsive transcriptional activator of nitrogen assimilation NtcA	Regulatory functions	DNA interactions	nitrogen assimilation
7002_A1769		83	-0.747357	89	-0.646663	142	0.0273505	190	0.447459	176	0.337035	156	0.163006	DeoR family transcriptional regulator	Regulatory functions	DNA interactions	CRISPR system_ Myxan subtype
7002_A1815	sufR	60	0.0447699	55	-0.080761	50	-0.218265	65	0.160247	58	-0.00413973	61	0.0686166	iron-sulfur cluster redox status-responsive transcriptional repressor of iron-sulfur cluster biogenesis SufR	Regulatory functions	DNA interactions	iron-sulfur cluster assembly SUF system
7002_A1849	lexA	44	-0.053638	49	0.10164	34	-0.425607	54	0.241818	44	-0.053638	49	0.10164	DNA damage-responsive transcriptional repressor LexA	Regulatory functions	DNA interactions	SOS response
7002_G0028		8	-0.0588937	1	-3.05889	5	-0.736966	7	-0.251539	18	1.11103	11	0.400538	XRE family transcriptional regulator	Regulatory functions	DNA interactions
7002_A0708	typA	81	0.490184	38	-0.601738	27	-1.09478	50	-0.20581	66	0.194728	84	0.542652	GTP-binding protein TypA	Regulatory functions	General
7002_A0175	cupS	112	-0.242494	97	-0.449936	71	-0.900101	153	0.207539	202	0.608363	160	0.27208	NDH-1 complex sensory subunit CupS	Regulatory functions	Protein interactions	NADH dehydrogenase I
7002_A0621	hisZ	50	-0.15056	39	-0.509014	42	-0.402098	62	0.15978	58	0.0635651	82	0.563136	ATP phosphoribosyltransferase regulatory subunit HisZ	Regulatory functions	Protein interactions	histidine biosynthesis
7002_A0973		62	-0.343484	65	-0.275313	79	0.0061002	99	0.331676	56	-0.490326	111	0.496735	protein-tyrosine phosphatase	Regulatory functions	Protein interactions
7002_A1851	ftrC	247	-0.202226	278	-0.0316525	283	-0.00593528	281	-0.0161672	256	-0.150594	360	0.34126	ferredoxin-thioredoxin reductase beta subunit FtrC	Regulatory functions	Protein interactions	redox regulatory system FtrCV
7002_A2622	sixA	27	-0.282202	24	-0.452127	31	-0.082893	25	-0.393233	42	0.355228	48	0.547873	phosphohistidine phosphatase SixA	Regulatory functions	Protein interactions
7002_A2704	ilvH	69	-0.278057	63	-0.409301	61	-0.455844	77	-0.119795	84	0.00573637	148	0.822872	acetolactate synthase regulatory subunit IlvH	Regulatory functions	Protein interactions	branched chain amino acid biosynthesis
7002_A2760	chrR	25	-0.895303	36	-0.369234	40	-0.217231	45	-0.0473057	71	0.610588	62	0.415037	anti-ECFsigma factor ChrR	Regulatory functions	Protein interactions
7002_A2791		25	-0.356144	28	-0.192645	31	-0.0458037	29	-0.142019	46	0.523562	33	0.0443941	histone deacetylase family protein	Regulatory functions	Protein interactions
7002_A0848	pleD	20	-0.292782	25	0.0291463	24	-0.0297473	25	0.0291463	24	-0.0297473	29	0.243271	adenylate cyclase with MASE1 sensory domain PleD	Regulatory functions	Small molecule interactions
7002_A2477		347	0.0209393	255	-0.423499	318	-0.10497	348	0.025091	425	0.313467	359	0.0699875	diguanylate cyclase	Regulatory functions	Small molecule interactions	c-di-GMP turnover
7002_A2863		17	-0.436099	21	-0.131245	23	0	26	0.176878	25	0.120294	26	0.176878	diguanylate cyclase	Regulatory functions	Small molecule interactions	c-di-GMP turnover
7002_A1727		17	-0.185556	12	-0.688056	15	-0.366128	23	0.250543	23	0.250543	26	0.427421	serine/threonine kinase	Regulatory functions	Small molecule interactions
7002_A0287	kaiC	71	-1.44396	125	-0.627918	150	-0.364884	283	0.550956	277	0.52004	253	0.389291	circadian clock system KaiC	Signal transduction	General	circadian clock core oscillator KaiABC
7002_A0288	kaiB	87	-0.410886	121	0.0650339	97	-0.253917	137	0.244203	112	-0.0464744	140	0.275454	circadian clock system KaiB	Signal transduction	General	circadian clock core oscillator KaiABC
7002_A0289	kaiA	10	-0.707819	14	-0.222392	11	-0.570316	18	0.140178	22	0.429684	23	0.493815	circadian clock protein KaiA	Signal transduction	General	circadian clock core oscillator KaiABC
7002_A0293	trxB	144	-1.05327	240	-0.316307	307	0.0388976	428	0.51827	273	-0.13044	401	0.424261	x-type thioredoxin TrxB	Signal transduction	General	thiol redox pathways thioreoxin system
7002_A0379		194	-0.234031	188	-0.279355	196	-0.219234	296	0.375509	304	0.413983	191	-0.256515	cAMP binding protein	Signal transduction	General
7002_A0852		1417	-0.517336	1465	-0.469276	2286	0.172649	2501	0.302329	2465	0.281411	2035	0.00485258	class II cyanobacteriochrome	Signal transduction	General	photoreceptor
7002_A0905		65	-0.266114	64	-0.288482	77	-0.0216951	90	0.203371	90	0.203371	83	0.0865578	circadian phase modifier CpmA-like	Signal transduction	General	circadian clock
7002_A1183		83	-0.393145	79	-0.464404	97	-0.168271	110	0.0131754	155	0.50794	130	0.254183	signal transduction protein with FIST sensory domain	Signal transduction	General
7002_A1914		41	-0.516917	50	-0.230613	57	-0.0415791	77	0.392317	48	-0.289507	79	0.429312	signal transduction protein with MEKHLA (PAS) sensory domain	Signal transduction	General
7002_A1374	pilH	108	-0.794576	123	-0.606949	174	-0.10652	263	0.489455	176	-0.0900322	280	0.579819	two component signal transduction system twitching motility response regualator PilH	Signal transduction	Taxis	T2bSS type IVa pili ChpA-ChpB/PilGH chemosensory system
7002_A2600	cheW	26	-0.13245	25	-0.189034	28	-0.0255351	27	-0.0780025	34	0.254573	31	0.121306	chemotaxis adaptor protein CheW	Signal transduction	Taxis	T2bSS twitching motility Pil-Chp system
7002_A2601	cheY	61	0.0810716	35	-0.720383	52	-0.149226	76	0.398262	67	0.216423	55	-0.068306	chemotaxis signal transduction system response regulator CheY	Signal transduction	Taxis	T2bSS type IVa pili ChpA-ChpB/PilGH chemosensory system
7002_A2602	patA	23	-0.27518	24	-0.213779	24	-0.213779	31	0.155455	31	0.155455	34	0.288721	chemotaxis signal transduction system response regulator PatA	Signal transduction	Taxis	T2bSS type IVa pili ChpA-ChpB/PilGH chemosensory system
7002_A0218		50	-0.0658021	43	-0.283393	53	0.0182622	52	-0.00921853	40	-0.38773	76	0.538269	two component signal transduction system response regulator OmpR family	Signal transduction	Two-component systems	photosynthesis response system NblRS
7002_A0428		22	-0.14543	22	-0.14543	24	-0.0198996	25	0.0389941	25	0.0389941	28	0.202493	two component signal transduction system histidine kinase with GAF domain	Signal transduction	Two-component systems
7002_A0496	nrrA	41	-0.171228	41	-0.171228	47	0.0258092	45	-0.0369266	63	0.4485	40	-0.206852	two component signal transduction system controlling glycogen catabolism response regulator NrrA	Signal transduction	Two-component systems
7002_A0855	sipA	32	-0.837102	51	-0.164677	49	-0.222392	41	-0.47955	78	0.4483	92	0.68646	two component signal transduction system NblS histidine kinase activator SipA	Signal transduction	Two-component systems
7002_A0979	rpaB	163	-0.0117532	137	-0.262449	140	-0.231198	178	0.115252	168	0.0318361	200	0.283375	two component signal transduction system response regulator of photosystem I RpaB	Signal transduction	Two-component systems	circadian timiing response system RpaAB-SasA
7002_A1363	manS	3	-2.18763	16	0.22741	14	0.0347654	11	-0.313158	22	0.686842	16	0.22741	Mn-responsive two component signal transduction system histidine kinase ManS	Signal transduction	Two-component systems	manganese homeostasis response system ManRS
7002_A1576		135	-0.296775	140	-0.244307	177	0.0940153	178	0.102143	178	0.102143	187	0.173304	two component signal transduction system response regulator	Signal transduction	Two-component systems
7002_A1641		17	0.0142139	16	-0.073249	14	-0.265894	14	-0.265894	21	0.319068	19	0.174679	two component signal transduction system histidine kinase with GAF sensory domain	Signal transduction	Two-component systems
7002_G0058		18	-0.464281	16	-0.634206	17	-0.546743	30	0.272685	29	0.223775	39	0.651196	two component signal transduction system response regulator	Signal transduction	Two-component systems	high affinity potassium uptake
7002_A0529	crtQ	28	-0.251539	27	-0.304006	18	-0.888969	27	-0.304006	50	0.584963	50	0.584963	zeta-carotene desaturase CrtQ	Terpenoids and polyketides metabolism	Carotenoid metabolism	lycopene biosynthesis from isopentyl pyrophosphate (IPP)
7002_A1132	idi	24	-1.1062	40	-0.369234	59	0.191481	74	0.518291	56	0.116193	57	0.141728	FMN-dependent isopentenyl-diphosphate delta-isomerase Idi	Terpenoids and polyketides metabolism	Carotenoid metabolism	lycopene biosynthesis from isopentyl pyrophosphate (IPP)
7002_A1248	cruE	25	-0.400538	26	-0.343954	36	0.125531	36	0.125531	39	0.241008	36	0.125531	bifunctional beta-carotene desaturase/methyltransferase CruE	Terpenoids and polyketides metabolism	Carotenoid metabolism	carotenoid biosynthesis
7002_A1892	crtH	28	-0.139064	22	-0.486987	26	-0.245979	33	0.0979752	30	-0.0395284	46	0.577143	carotenoid cis-trans isomerase CrtH	Terpenoids and polyketides metabolism	Carotenoid metabolism	lycopene biosynthesis from isopentyl pyrophosphate (IPP)
7002_A1936	crtB	84	-0.212545	82	-0.24731	79	-0.301081	94	-0.0502732	101	0.0533494	144	0.565063	phytoene synthase CrtB	Terpenoids and polyketides metabolism	Carotenoid metabolism	lycopene biosynthesis from isopentyl pyrophosphate (IPP)
7002_A2032	cruF	98	-0.0949484	78	-0.424256	85	-0.300267	118	0.172985	137	0.388374	112	0.0976967	gamma-carotene 1' hydroxylase CruF	Terpenoids and polyketides metabolism	Carotenoid metabolism	myxoxanthophyll biosynthesis
7002_A0743	ispG	153	-0.418569	205	0.00352307	198	-0.0466004	231	0.175792	200	-0.0321008	240	0.230934	(E)-4-hydroxy-3-methylbut-2-en-1-yl diphosphate synthase IspG	Terpenoids and polyketides metabolism	Terpenoid backbone biosynthesis	IPP biosynthesis via deoxyxylulose
7002_A1085	crtE	82	0.017702	54	-0.584963	71	-0.190103	89	0.135883	85	0.0695409	105	0.374396	geranylgeranyl diphosphate synthase type II CrtE	Terpenoids and polyketides metabolism	Terpenoid backbone biosynthesis	C10-C20 isoprenoid biosynthesis
7002_A2416	ispE	11	-0.125531	10	-0.263034	8	-0.584963	9	-0.415037	17	0.5025	17	0.5025	4-diphosphocytidyl-2-C-methyl-D-erythritol kinase IspE	Terpenoids and polyketides metabolism	Terpenoid backbone biosynthesis	IPP biosynthesis via deoxyxylulose
7002_A0614	rpoZ	93	0.126942	57	-0.579327	40	-1.09029	90	0.0796361	90	0.0796361	141	0.727334	DNA-directed RNA polymerase omega subunit RpoZ	Transcription	RNA polymerase	RNA polymerase RpoABCEZ
7002_A1042	rpoA	406	-0.264416	441	-0.145117	365	-0.417999	425	-0.198433	632	0.374029	657	0.429998	DNA-directed RNA polymerase alpha subunit RpoA	Transcription	RNA polymerase	RNA polymerase RpoABCEZ
7002_A2044	rpoC1	126	-0.390499	160	-0.0458507	113	-0.5476	168	0.0245387	160	-0.0458507	264	0.676615	DNA-directed RNA polymerase gamma subunit RpoC1	Transcription	RNA polymerase	RNA polymerase RpoABCEZ
7002_A2045	rpoB	134	-0.237692	154	-0.0369942	134	-0.237692	157	-0.00916	170	0.10561	199	0.332844	DNA-directed RNA polymerase beta subunit RpoB	Transcription	RNA polymerase	RNA polymerase RpoABCEZ
7002_A0753	nusA	64	-0.549464	81	-0.209614	88	-0.0900322	94	0.00512503	100	0.0943924	135	0.527352	transcription elongation factor NusA	Transcription	Transcription factors	rRNA transcription factors
7002_A0931	nusB	52	-0.280652	57	-0.148202	53	-0.253171	66	0.0633026	54	-0.226204	97	0.618821	transcription antitermination protein NusB	Transcription	Transcription factors	rRNA transcription factors
7002_A1030	nusG	754	-0.284977	645	-0.510242	542	-0.761249	889	-0.0473581	1102	0.262511	1580	0.782311	transcription antitermination protein NusG	Transcription	Transcription factors	rRNA transcription factors
7002_A1025	gatA	37	-0.448758	31	-0.704015	34	-0.570749	54	0.096676	57	0.174679	90	0.833642	bifunctional aspartyl-tRNA / glutamyl-tRNA amidotransferase subunit A GatA	Translation	Aminoacyl-tRNA biosynthesis	GatABC aspartyl/glutamyl-tRNA(Asn/Gln) amidotransferase complex
7002_A1565	gatC	314	-0.786641	362	-0.581416	570	0.0735566	639	0.238411	701	0.372009	664	0.293778	bifunctional aspartyl/glutamyl-tRNA amidotransferase subunit GatC	Translation	Aminoacyl-tRNA biosynthesis	GatABC aspartyl/glutamyl-tRNA(Asn/Gln) amidotransferase complex
7002_A1351	smpB	89	0.0663425	55	-0.628031	80	-0.0874628	101	0.248821	81	-0.0695409	104	0.291049	tmRNA-binding protein SmpB	Translation	General	tmRNA trans-translation system
7002_A0074	rbfA	61	-0.880905	101	-0.153431	80	-0.489714	143	0.348229	127	0.177042	162	0.528208	ribosome-binding factor RbfA	Translation	Ribosomal proteins: synthesis and modification	other ribosome maturation factor
7002_A0391	rpsN	1441	-0.221105	1235	-0.443664	1308	-0.360812	1837	0.129177	2012	0.260455	2245	0.41854	SSU ribosomal protein S14 RpsN	Translation	Ribosomal proteins: synthesis and modification	ribosome small subunit
7002_A0443	rpsF	1004	-0.217663	1109	-0.0741632	1170	0.00308598	1297	0.151756	1290	0.143949	1135	-0.0407303	SSU ribosomal protein S6 RpsF	Translation	Ribosomal proteins: synthesis and modification	ribosome small subunit
7002_A0489	rpmA	1026	-0.426592	919	-0.585486	1122	-0.29755	1696	0.298514	1379	0	2132	0.628585	LSU ribosomal protein L27 RpmA	Translation	Ribosomal proteins: synthesis and modification	ribosome large subunit
7002_A0490	rplU	938	-0.731727	1017	-0.615067	1428	-0.125391	1864	0.259015	2280	0.549647	1819	0.223759	LSU ribosomal protein L21 RplU	Translation	Ribosomal proteins: synthesis and modification	ribosome large subunit
7002_A0572	rpmG	377	-0.55315	461	-0.262947	495	-0.160286	649	0.230504	681	0.299941	656	0.245982	LSU ribosomal protein L33 RpmG	Translation	Ribosomal proteins: synthesis and modification	ribosome large subunit
7002_A0573	rpsR	411	-0.222392	289	-0.730461	287	-0.74048	446	-0.104487	576	0.264538	868	0.856164	SSU ribosomal protein S18 RpsR	Translation	Ribosomal proteins: synthesis and modification	ribosome small subunit
7002_A0684	rimK	15	-0.736966	18	-0.473931	14	-0.836501	25	0	38	0.604071	40	0.678072	ribosomal protein S6 glutaminyl transferase RimK	Translation	Ribosomal proteins: synthesis and modification	ribosomal protein modification factors
7002_A0751	ycf65	1107	-0.896923	1153	-0.838185	1501	-0.457654	2511	0.284684	2251	0.126988	3845	0.899406	30S ribosomal component Ycf65	Translation	Ribosomal proteins: synthesis and modification
7002_A0846	rpmB	1018	-0.353699	1129	-0.204391	1211	-0.103237	1508	0.2132	1390	0.0956488	1549	0.251901	LSU ribosomal protein L28 RpmB	Translation	Ribosomal proteins: synthesis and modification	ribosome large subunit
7002_A0883	rplY	324	-0.635998	456	-0.142958	443	-0.184685	606	0.267326	523	0.0548192	669	0.410014	LSU ribosomal protein L25 RplY	Translation	Ribosomal proteins: synthesis and modification	ribosome large subunit
7002_A0955	rpsA	957	-0.0593157	800	-0.317835	700	-0.51048	1171	0.231835	978	-0.0280002	1377	0.465622	SSU ribosomal protein S1 RpsA	Translation	Ribosomal proteins: synthesis and modification	ribosome small subunit
7002_A0988	rpmH	1370	-0.375944	1327	-0.421952	1879	0.079845	2266	0.350028	1460	-0.284152	2365	0.41172	LSU ribosomal protein L34 RpmH	Translation	Ribosomal proteins: synthesis and modification	ribosome large subunit
7002_A1026	rplL	1767	-1.74226	3396	-0.799728	4336	-0.4472	9018	0.609243	8383	0.503902	8570	0.53573	LSU ribosomal protein L7/L12 RplL	Translation	Ribosomal proteins: synthesis and modification	ribosome large subunit
7002_A1027	rplJ	1451	-0.989355	1980	-0.540902	2053	-0.488669	3535	0.295307	3608	0.324797	4657	0.692998	LSU ribosomal protein L10 RplJ	Translation	Ribosomal proteins: synthesis and modification	ribosome large subunit
7002_A1028	rplA	1144	-0.0990872	708	-0.791353	849	-0.529338	1325	0.112818	1449	0.241883	1877	0.615254	LSU ribosomal protein L1 RplA	Translation	Ribosomal proteins: synthesis and modification	ribosome large subunit
7002_A1029	rplK	488	-0.718818	494	-0.701188	528	-0.605161	919	0.194365	1089	0.439233	1301	0.69585	LSU ribosomal protein L11 RlpK	Translation	Ribosomal proteins: synthesis and modification	ribosome large subunit
7002_A1033	rplS	1770	-0.431046	1363	-0.80801	1617	-0.561476	2639	0.145196	3116	0.3849	3813	0.676131	LSU ribosomal protein L19 RplS	Translation	Ribosomal proteins: synthesis and modification	ribosome large subunit
7002_A1037	rpmE	481	-0.88371	603	-0.557589	819	-0.115884	1027	0.210617	1109	0.32144	1286	0.535072	LSU ribosomal protein L31 RpmE	Translation	Ribosomal proteins: synthesis and modification	ribosome large subunit
7002_A1038	rpsI	470	-0.931643	662	-0.437472	747	-0.263195	1066	0.249832	1048	0.225263	1386	0.628552	SSU ribosomal protein S9 RpsI	Translation	Ribosomal proteins: synthesis and modification	ribosome small subunit
7002_A1039	rplM	396	-0.0507098	349	-0.232983	294	-0.480394	423	0.0444474	451	0.136917	548	0.417966	LSU ribosomal protein L13 RplM	Translation	Ribosomal proteins: synthesis and modification	ribosome large subunit
7002_A1041	rplQ	407	-0.332523	433	-0.243185	400	-0.357552	512	-0.00140819	615	0.263034	708	0.466197	LSU ribosomal protein L17 RplQ	Translation	Ribosomal proteins: synthesis and modification	ribosome large subunit
7002_A1043	rpsK	366	-0.137145	331	-0.282158	283	-0.508187	364	-0.14505	516	0.358382	555	0.463499	SSU ribosomal protein S11 RpsK	Translation	Ribosomal proteins: synthesis and modification	ribosome small subunit
7002_A1044	rpsM	559	-0.274531	453	-0.577868	408	-0.72881	665	-0.0240246	824	0.285265	1148	0.763672	SSU ribosomal protein S13 RpsM	Translation	Ribosomal proteins: synthesis and modification	ribosome small subunit
7002_A1048	rplO	996	-0.92798	1479	-0.357576	1740	-0.123111	2075	0.130913	2812	0.569399	2268	0.259223	LSU ribosomal protein L15 RplO	Translation	Ribosomal proteins: synthesis and modification	ribosome large subunit
7002_A1049	rpsE	862	-0.670871	1139	-0.268863	1209	-0.182817	1392	0.0205283	1775	0.371188	1857	0.436343	SSU ribosomal protein S5 RpsE	Translation	Ribosomal proteins: synthesis and modification	ribosome small subunit
7002_A1050	rplR	359	-0.850896	430	-0.590544	482	-0.425847	755	0.221596	765	0.24058	1094	0.756661	LSU ribosomal protein L18 RplR	Translation	Ribosomal proteins: synthesis and modification	ribosome large subunit
7002_A1051	rplF	636	-1.03658	998	-0.38657	1162	-0.167071	1495	0.196464	1650	0.338785	1887	0.532413	LSU ribosomal protein L6 RplF	Translation	Ribosomal proteins: synthesis and modification	ribosome large subunit
7002_A1052	rpsH	509	-0.637835	571	-0.47201	534	-0.568661	766	-0.048156	1115	0.493471	1257	0.666412	SSU ribosomal protein S8 RpsH	Translation	Ribosomal proteins: synthesis and modification	ribosome small subunit
7002_A1053	rplE	280	-0.708345	434	-0.0760767	374	-0.290733	425	-0.106309	644	0.493289	588	0.362044	LSU ribosomal protein L5 RplE	Translation	Ribosomal proteins: synthesis and modification	ribosome large subunit
7002_A1054	rplX	665	-0.549827	766	-0.345837	604	-0.688632	1002	0.0416296	1326	0.445828	1478	0.602393	LSU ribosomal protein L24 RplX	Translation	Ribosomal proteins: synthesis and modification	ribosome large subunit
7002_A1055	rplN	820	-0.297323	917	-0.136025	963	-0.0654108	930	-0.115716	1207	0.260407	1209	0.262796	LSU ribosomal protein L14 RplN	Translation	Ribosomal proteins: synthesis and modification	ribosome large subunit
7002_A1056	rpsQ	582	-0.192335	579	-0.199791	469	-0.503766	560	-0.247928	810	0.284568	990	0.574074	SSU ribosomal protein S17 RpsQ	Translation	Ribosomal proteins: synthesis and modification	ribosome small subunit
7002_A1057	rpmC	579	-0.457089	805	0.0183364	737	-0.108988	692	-0.19988	1003	0.335597	953	0.261824	LSU ribosomal protein L29 RpmC	Translation	Ribosomal proteins: synthesis and modification	ribosome large subunit
7002_A1058	rplP	568	-0.56278	715	-0.230728	806	-0.057891	817	-0.0383347	981	0.225582	1147	0.451123	LSU ribosomal protein L16 RplP	Translation	Ribosomal proteins: synthesis and modification	ribosome large subunit
7002_A1059	rpsC	398	-0.470156	463	-0.251913	510	-0.112428	452	-0.286602	690	0.323672	795	0.52803	SSU ribosomal protein S3 RpsC	Translation	Ribosomal proteins: synthesis and modification	ribosome small subunit
7002_A1060	rplV	435	-0.647345	591	-0.205203	534	-0.351521	606	-0.169043	984	0.530298	938	0.461227	LSU ribosomal protein L22 RplV	Translation	Ribosomal proteins: synthesis and modification	ribosome large subunit
7002_A1061	rpsS	545	-0.388994	647	-0.141485	530	-0.429258	514	-0.473482	965	0.435279	1081	0.599044	SSU ribosomal protein S19 RpsS	Translation	Ribosomal proteins: synthesis and modification	ribosome small subunit
7002_A1062	rplB	794	-0.171136	754	-0.24571	574	-0.639224	801	-0.158473	1126	0.33286	1315	0.556716	LSU ribosomal protein L2 RplB	Translation	Ribosomal proteins: synthesis and modification	ribosome large subunit
7002_A1063	rplW	640	-0.143978	562	-0.33148	390	-0.858576	647	-0.128285	873	0.303931	1131	0.677477	LSU ribosomal protein L23 RplW	Translation	Ribosomal proteins: synthesis and modification	ribosome large subunit
7002_A1064	rplD	548	-0.318765	585	-0.224505	449	-0.606226	609	-0.166499	866	0.341426	1044	0.611108	LSU ribosomal protein L4 RplD	Translation	Ribosomal proteins: synthesis and modification	ribosome large subunit
7002_A1065	rplC	842	-0.18746	678	-0.499995	572	-0.745265	1023	0.0934542	1157	0.271037	1481	0.62722	LSU ribosomal protein L3 RplC	Translation	Ribosomal proteins: synthesis and modification	ribosome large subunit
7002_A1245	rimM	8	-0.415037	2	-2.41504	3	-1.83007	12	0.169925	20	0.906891	19	0.83289	16S rRNA processing protein RimM	Translation	Ribosomal proteins: synthesis and modification	ribosomal protein modification factors
7002_A1247	prmA	49	-0.0387324	57	0.179448	40	-0.331514	55	0.127917	50	-0.00958605	51	0.0189831	50S ribosomal protein L11 methyltransferase PrmA	Translation	Ribosomal proteins: synthesis and modification	ribosomal protein modification factors
7002_A1498	rplI	507	-0.0923089	488	-0.147413	425	-0.346832	549	0.0225115	574	0.0867561	700	0.37306	LSU ribosomal protien L9 RplI	Translation	Ribosomal proteins: synthesis and modification	ribosome large subunit
7002_A1741	rpsU	1820	-1.18034	2629	-0.649763	3846	-0.100919	5992	0.53876	3816	-0.112216	6645	0.687992	SSU ribosomal protein S21 RpsU	Translation	Ribosomal proteins: synthesis and modification	ribosome_ bacterial_ small subunit
7002_A1823	rpsO	367	-0.735786	378	-0.69318	366	-0.739722	735	0.266178	774	0.340768	1047	0.776624	SSU ribosomal protein S15 RpsO	Translation	Ribosomal proteins: synthesis and modification	ribosome small subunit
7002_A1959	rpsB	455	-0.669126	577	-0.326422	614	-0.236754	914	0.337201	812	0.166487	969	0.421504	SSU ribosomal protein S2 RpsB	Translation	Ribosomal proteins: synthesis and modification	ribosome small subunit
7002_A2048	rpsT	474	-0.164278	400	-0.409165	402	-0.401969	539	0.0211207	605	0.187771	767	0.530062	SSU ribosomal protein S20 RspT	Translation	Ribosomal proteins: synthesis and modification	ribosome small subunit
7002_A2060	rpsJ	1168	-0.708777	1860	-0.0375145	1661	-0.200765	2008	0.0729422	2771	0.53759	1986	0.0570485	SSU ribosomal protein S10 RpsJ	Translation	Ribosomal proteins: synthesis and modification	ribosome small subunit
7002_A2063	rpsG	601	-0.503771	582	-0.550116	675	-0.336248	897	0.0739724	1159	0.443673	1199	0.492624	SSU ribosomal protein S7 RpsG	Translation	Ribosomal proteins: synthesis and modification	ribosome small subunit
7002_A2064	rpsL	896	-0.251539	726	-0.555068	776	-0.458981	1166	0.128458	1449	0.441948	1387	0.378858	SSU ribosomal protein S12 RpsL	Translation	Ribosomal proteins: synthesis and modification	ribosome small subunit
7002_A2083	rpsD	1594	-0.323617	1301	-0.616647	1467	-0.443399	2522	0.3383	1734	-0.202164	3351	0.748323	SSU ribosomal protein S4 RpsD	Translation	Ribosomal proteins: synthesis and modification	ribosome small subunit
7002_A2180	rplT	846	-0.950267	1270	-0.364168	1544	-0.0823237	2112	0.369613	1742	0.0917481	2294	0.488869	LSU ribosomal protein L20 RplT	Translation	Ribosomal proteins: synthesis and modification	ribosome large subunit
7002_A2181	rpmI	651	-0.31971	664	-0.291185	614	-0.404129	1064	0.389058	693	-0.229512	1189	0.549309	LSU ribosomal protein L35 RpmI	Translation	Ribosomal proteins: synthesis and modification	ribosome large subunit
7002_A0035	lysS	42	-0.600149	45	-0.500613	58	-0.134485	76	0.255461	63	-0.0151864	98	0.622244	class II lysyl-tRNA synthetase LysS	Translation	Transfer RNA biogenesis	tRNA aminoacylation
7002_A0037	trpS	36	-0.300395	29	-0.612339	22	-1.01089	32	-0.47032	64	0.52968	83	0.904719	tryptophanyl-tRNA synthetase TrpS	Translation	Transfer RNA biogenesis	tRNA aminoacylation
7002_A0387	glyQ	23	-0.231326	17	-0.667425	16	-0.754888	26	-0.0544478	33	0.289507	47	0.799701	glycyl-tRNA synthetase alpha subunit GlyQ	Translation	Transfer RNA biogenesis	tRNA aminoacylation
7002_A0422	aspS	97	-0.767866	86	-0.941514	117	-0.497414	186	0.17138	267	0.692917	238	0.527039	aspartyl-tRNA synthetase AspS	Translation	Transfer RNA biogenesis	tRNA aminoacylation
7002_A0447	pheT	30	-0.328326	30	-0.328326	30	-0.328326	35	-0.105933	51	0.437209	50	0.40864	phenylalanyl-tRNA synthetase beta subunit PheT	Translation	Transfer RNA biogenesis	tRNA aminoacylation
7002_A0599	argS	34	-0.216318	32	-0.303781	29	-0.4458	42	0.0885367	46	0.219781	54	0.451107	arginyl-tRNA synthetase ArgS	Translation	Transfer RNA biogenesis	tRNA aminoacylation
7002_A0628	thrS	74	-0.38051	81	-0.250113	92	-0.0664012	93	-0.0508044	109	0.178221	129	0.421264	threonyl-tRNA synthetase ThrS	Translation	Transfer RNA biogenesis	tRNA aminoacylation
7002_A1216	valS	70	-0.693022	82	-0.464753	102	-0.14988	143	0.337566	150	0.406513	132	0.222089	valyl-tRNA synthetase ValS	Translation	Transfer RNA biogenesis	tRNA aminoacylation
7002_A1394	gltX	31	-0.52693	44	-0.0216951	37	-0.271673	47	0.0734622	49	0.133583	60	0.425764	glutamyl-tRNA synthetase GltX	Translation	Transfer RNA biogenesis	tRNA aminoacylation
7002_A1495	pcnB	13	-0.691878	16	-0.392317	11	-0.932886	22	0.0671142	27	0.36257	37	0.817136	CC-adding tRNA nucleotidyltransferase PcnB	Translation	Transfer RNA biogenesis	CCA adding factors
7002_A1609	tyrS	18	-0.49304	20	-0.341037	27	0.0919225	21	-0.270648	29	0.195016	37	0.546488	tyrosyl-tRNA synthetase TyrS	Translation	Transfer RNA biogenesis	tRNA aminoacylation
7002_A1656	proS	51	-0.453419	61	-0.195107	56	-0.318489	78	0.159558	95	0.444012	78	0.159558	prolyl-tRNA synthetase ProS	Translation	Transfer RNA biogenesis	tRNA aminoacylation
7002_A1672	alaS	58	-0.130704	58	-0.130704	66	0.0557094	62	-0.0344884	72	0.18124	65	0.0336831	alanyl-tRNA synthetase AlaS	Translation	Transfer RNA biogenesis	tRNA aminoacylation
7002_A1694	leuS	42	-0.217477	39	-0.324392	40	-0.287866	52	0.0906454	65	0.412573	55	0.171565	leucyl-tRNA synthetase LeuS	Translation	Transfer RNA biogenesis	tRNA aminoacylation
7002_A1756	ileS	72	-0.25634	78	-0.140863	62	-0.472068	87	0.0166787	118	0.456378	99	0.203092	isoleucyl-tRNA synthetase IleS	Translation	Transfer RNA biogenesis	tRNA aminoacylation
7002_A2275	hisS	61	-0.351579	63	-0.305036	69	-0.173792	88	0.177115	80	0.0396119	106	0.445604	histidyl-tRNA synthetase HisS	Translation	Transfer RNA biogenesis	tRNA aminoacylation
7002_A2456	glyS	45	-0.280736	43	-0.346325	37	-0.563136	64	0.22741	58	0.0853915	81	0.56726	glycyl-tRNA synthetase beta subunit GlyS	Translation	Transfer RNA biogenesis	tRNA aminoacylation
7002_A2468	asnS	28	-0.579226	33	-0.342187	36	-0.216656	51	0.285844	45	0.105272	58	0.4714	asparaginyl-tRNA synthetase AsnS	Translation	Transfer RNA biogenesis	tRNA aminoacylation
7002_A2706	metG	35	-0.105933	37	-0.0257631	44	0.224215	31	-0.28102	34	-0.147754	45	0.256637	methionyl-tRNA synthetase MetG	Translation	Transfer RNA biogenesis	tRNA aminoacylation
7002_A2873	cysS	26	-0.106915	21	-0.415037	24	-0.222392	27	-0.0524674	34	0.280108	36	0.36257	cysteinyl-tRNA synthetase CysS	Translation	Transfer RNA biogenesis	tRNA aminoacylation
7002_A0053	efp	123	-0.489331	150	-0.203027	145	-0.251937	180	0.0600073	163	-0.0831176	275	0.671442	translation elongation factor P Efp	Translation	Translation factors	translation elongation
7002_A0952	frr	628	-0.0144766	450	-0.495316	460	-0.463607	731	0.20463	757	0.255052	780	0.298233	ribosome recycling factor Frr	Translation	Translation factors	release factors
7002_A1045	infA	149	-0.385694	195	0.00246826	146	-0.415037	166	-0.229823	235	0.271655	277	0.50888	translation initiation factor InfA	Translation	Translation factors	translation initiation
7002_A1701	prfC	71	-0.373815	80	-0.201634	85	-0.114171	94	0.0310269	105	0.190684	117	0.346803	peptide chain release factor 3 PrfC	Translation	Translation factors	release factors
7002_A1958	tsf	775	-0.669515	910	-0.437844	948	-0.378824	1543	0.323955	1290	0.0655883	1930	0.646818	elongation factor Tsf	Translation	Translation factors	translation elongation
7002_A2061	tufA	1666	-0.807685	2041	-0.514797	2202	-0.405259	3289	0.173576	4162	0.513204	4137	0.504512	translation elongation factor Tu TufA	Translation	Translation factors	translation elongation
7002_A2062	fusA	1223	-0.856991	1358	-0.705932	1681	-0.398096	2418	0.126399	3625	0.710566	2986	0.430799	translation elongation factor G FusA	Translation	Translation factors	translation elongation
7002_A0020	rsmD	21	-0.172467	24	0.0201779	22	-0.105353	22	-0.105353	28	0.24257	25	0.0790716	rRNA small subunit methyltransferase RsmD	Translation	tRNA and rRNA base modification
7002_A0280	queE	17	-0.778786	32	0.133751	24	-0.281286	32	0.133751	37	0.343205	33	0.178146	7-carboxy-7-deazaguanine synthase QueE	Translation	tRNA and rRNA base modification	queuosine (Q-tRNA) biosynthesis from preQ0
7002_A0281	queC	45	-0.570643	61	-0.131759	49	-0.447786	58	-0.204515	109	0.705688	79	0.241285	7-cyano-7-deazaguanine synthase QueC	Translation	tRNA and rRNA base modification	queuosine (Q-tRNA) biosynthesis from preQ0
7002_A0342	trmJ	7	-1.16227	17	0.117836	13	-0.269187	16	0.0303736	17	0.117836	24	0.615336	tRNA (cytidine/uridine-2'-O-)methyltransferase TrmJ	Translation	tRNA and rRNA base modification	tRNA modification factors - methyltransferases
7002_A0385	rlmB	47	-0.257053	35	-0.682359	43	-0.385378	64	0.188358	70	0.317641	78	0.47376	23S rRNA (guanosine2251-2'-O)-methyltransferase RlmB	Translation	tRNA and rRNA base modification	23S rRNA modification
7002_A0457	queD	42	0.0885367	26	-0.603341	27	-0.548893	44	0.155651	44	0.155651	54	0.451107	6-pyruvoyl tetrahydropterin synthase QueD	Translation	tRNA and rRNA base modification	queuosine (Q-tRNA) biosynthesis from preQ0 and cyanopterine biosynthesis
7002_A0478	trm1	28	-0.471869	40	0.0427045	34	-0.191761	35	-0.149941	57	0.553666	39	0.00617857	tRNA (guanine26-N2/guanine27-N2)-dimethyltransferase Trm1	Translation	tRNA and rRNA base modification	tRNA modification
7002_A0557	rumA	21	-0.36257	21	-0.36257	24	-0.169925	30	0.152003	37	0.454566	29	0.103093	23S rRNA (uracil1939-C5)-methyltransferase RumA	Translation	tRNA and rRNA base modification	23S rRNA modifcation
7002_A0746	dusA	31	-0.477649	35	-0.302563	33	-0.387452	60	0.475045	50	0.21201	50	0.21201	tRNA dihydrouridine synthase A DusA	Translation	tRNA and rRNA base modification	tRNA modification
7002_A0897	rsmA	13	-1.32193	29	-0.164387	34	0.065095	36	0.147557	46	0.501194	37	0.187086	16S rRNA (adenine1518-N6/adenine1519-N6)-dimethyltransferase RsmA	Translation	tRNA and rRNA base modification	16S rRNA modification
7002_A0903	trmB	28	-0.514573	21	-0.929611	24	-0.736966	43	0.104337	55	0.459432	69	0.786596	tRNA (guanine-N(7)-)-methyltransferase TrmB	Translation	tRNA and rRNA base modification	tRNA modification factors - methyltransferases
7002_A0958	rluD	15	-0.657894	24	0.0201779	22	-0.105353	22	-0.105353	33	0.47961	26	0.135655	23S rRNA pseudouridine1911/1915/1917 synthase RluD	Translation	tRNA and rRNA base modification	23S rRNA modifcation
7002_A1007	tsaD	22	-0.241008	15	-0.793549	17	-0.612977	24	-0.115477	41	0.657112	37	0.509014	tRNA threonylcarbamoyladenosine modification protein TsaD	Translation	tRNA and rRNA base modification	tRNA N6-threonylcarbamoyladenosine modification
7002_A1040	truA	291	-0.187264	323	-0.0367492	261	-0.344234	316	-0.0683588	376	0.182449	421	0.345537	tRNA pseudouridine38-40 synthase TruA	Translation	tRNA and rRNA base modification	tRNA modification factors - pseudoridine synthases
7002_A1112	gidA	23	-0.31774	19	-0.593375	23	-0.31774	26	-0.140863	45	0.650551	36	0.328623	tRNA uridine 5-carboxymethylaminomethyl modification enzyme GidA	Translation	tRNA and rRNA base modification	tRNA modification factors
7002_A1170	mnmE	94	-0.382049	104	-0.236198	125	0.0291463	135	0.140178	154	0.330149	123	0.00587657	tRNA modification GTPase MnmE	Translation	tRNA and rRNA base modification	tRNA modification factors - methyltransferases
7002_A1552	miaE	11	-0.165059	8	-0.624491	11	-0.165059	6	-1.03953	17	0.462972	21	0.767827	tRNA-(MS[2]IO[6]A)-hydroxylase MiaE	Translation	tRNA and rRNA base modification	tRNA modification factors - methylthiotransferases
7002_A1915	miaB	44	-0.330645	46	-0.266515	42	-0.39776	56	0.017278	56	0.017278	88	0.669355	tRNA-i(6)A37 thiotransferase enzyme MiaB	Translation	tRNA and rRNA base modification	tRNA modification factors - methylthiotransferases
7002_A2394	trmFO	21	-0.317341	22	-0.250227	28	0.0976967	26	-0.00921853	29	0.148323	31	0.244538	methylenetetrahydrofolate--tRNA-(uracil-5-)-methyltransferase TrmFO	Translation	tRNA and rRNA base modification	tRNA modification factors - methyltransferases
7002_A2765	trmL	28	-0.369234	28	-0.369234	28	-0.369234	29	-0.318608	61	0.754149	43	0.249676	tRNA (cytidine(34)-2'-O)-methyltransferase TrmL	Translation	tRNA and rRNA base modification	tRNA modification factors - methyltransferases
7002_A2780	tgt	36	-0.0132968	31	-0.229026	33	-0.138828	37	0.0262315	38	0.0647057	43	0.243043	tRNA-guanine transglycosylase Tgt	Translation	tRNA and rRNA base modification	queuosine (Q-tRNA) biosynthesis from preQ0
7002_A1317	exbD	95	-0.281893	91	-0.343954	103	-0.165249	103	-0.165249	174	0.591194	127	0.136936	outer membrane transport energizing sytem membrane anchored component ExbD	Transport and binding proteins	Accesory functions	TonB energy transduction system
7002_A1318	exbB	49	0.257158	31	-0.403356	25	-0.713696	39	-0.0721498	48	0.22741	54	0.397335	biopolymer transport system component ExbB	Transport and binding proteins	Accesory functions	TonB energy transduction system
7002_G0090	tonB	18	-1.3744	36	-0.374396	41	-0.186769	60	0.36257	54	0.210567	71	0.605427	outer membrane transport energizing sytem component TonB	Transport and binding proteins	Accesory functions	TonB energy transduction system
7002_G0136	exbD	16	-0.491853	23	0.0317089	18	-0.321928	23	0.0317089	26	0.208587	29	0.366128	outer membrane transport energizing sytem membrane anchored component ExbD	Transport and binding proteins	Accesory functions	TonB energy transduction system
7002_A0919	nikC	30	-0.276331	33	-0.138828	38	0.0647057	37	0.0262315	46	0.34034	34	-0.095759	ABC-type nickel transport system permease component NikC	Transport and binding proteins	Amino acids_ peptides and amines
7002_A1436	natA	35	-0.319177	32	-0.448461	39	-0.163058	54	0.306427	40	-0.126532	62	0.505736	ABC-type neutral amino acid transport system ATPase component NatA	Transport and binding proteins	Amino acids_ peptides and amines	neutral amino acid uptake sysetm NatABCDE
7002_A1455	oppC	24	-0.264703	24	-0.264703	33	0.194728	30	0.0572249	32	0.150334	30	0.0572249	ABC-type oligopeptide transport system permease component OppC	Transport and binding proteins	Amino acids_ peptides and amines
7002_A1523	oppC	74	-0.545434	91	-0.247093	114	0.0780025	134	0.311202	121	0.163976	114	0.0780025	ABC-type oligopeptide transport system permease component OppC	Transport and binding proteins	Amino acids_ peptides and amines
7002_A1837	livK	25	-0.163499	22	-0.347923	17	-0.719892	28	0	37	0.402098	39	0.478047	ABC-type branched-chain amino acid uptake system substrate-binding component LivK	Transport and binding proteins	Amino acids_ peptides and amines	branched-chain amino acid uptake system LivFGHKM
7002_A1995	livF	15	-0.473931	12	-0.795859	26	0.319618	22	0.0786098	27	0.374066	23	0.14274	ABC-type branched-chain amino acid uptake system ATPase component LivF	Transport and binding proteins	Amino acids_ peptides and amines	branched-chain amino acid uptake system LivFGHKM
7002_A2148	oppB	27	-0.199309	23	-0.430634	31	0	28	-0.146841	40	0.367732	37	0.255257	ABC-type oligopeptide uptake system permease component OppB	Transport and binding proteins	Amino acids_ peptides and amines
7002_A2550	oppB	48	0.0458037	43	-0.112894	41	-0.181607	45	-0.0473057	49	0.075551	53	0.188762	ABC-type oligopeptide uptake system permease component OppB	Transport and binding proteins	Amino acids_ peptides and amines
7002_A0336	phnD	30	-0.201634	32	-0.108524	29	-0.250543	26	-0.408085	42	0.283793	48	0.476438	phosphonate ABC transport system substrate-binding component PhnD	Transport and binding proteins	Anions	phosphonate ABC transport PhnCDE1
7002_A0470	sbtA	55	-0.302563	36	-0.913997	51	-0.411497	61	-0.153185	139	1.03502	65	-0.0615547	high-affinity low-flux HCO3-: Na+ symporter SbtA	Transport and binding proteins	Anions	CO2 fixation
7002_A0799	cysA	15	0.134301	10	-0.450661	12	-0.187627	17	0.314873	15	0.134301	13	-0.0721498	sulfate/thiosulfate ABC uptake system ATPase component CysA	Transport and binding proteins	Anions	sulfate uptake system CysAPUW
7002_A0860	cynA	13	-0.0365259	9	-0.567041	9	-0.567041	19	0.510962	21	0.655352	9	-0.567041	ABC-type bispecific high affinity cyanate/nitrite uptake system substrate-binding component CynA	Transport and binding proteins	Anions	cyanate utilization system CynABDS
7002_A0998	arsA	52	0.00927781	44	-0.23173	49	-0.0764521	60	0.215729	61	0.239575	44	-0.23173	arsenite-activated anion-transporting ATPase ArsA	Transport and binding proteins	Anions	arsenite detoxification system ArsABCR
7002_A1895	pstB	108	0.00669465	80	-0.426265	66	-0.703799	122	0.182544	116	0.109788	153	0.509195	ABC-type phosphate uptake system ATPase component PstB	Transport and binding proteins	Anions	phosphate signalling cascade PhoBRU-PstABCS
7002_A2186	arsA	41	-0.0687128	35	-0.296982	25	-0.782409	48	0.158698	47	0.128324	62	0.527932	arsenite-activated anion-transporting ATPase ArsA	Transport and binding proteins	Anions	arsenical resistance system
7002_A2284	pstS	41	-0.893536	55	-0.469728	53	-0.523167	78	0.0343144	85	0.158303	145	0.928821	ABC-type phosphate uptake system substrate-binding component PstS	Transport and binding proteins	Anions	phosphate signalling cascade PhoBRU-PstABCS
7002_A2424	sul1	38	-0.489038	44	-0.277534	41	-0.379414	55	0.0443941	65	0.285402	77	0.529821	SulP family inorganic anion permease Sul1	Transport and binding proteins	Anions	sulfur assimilation
7002_A0134	murJ	26	-0.919169	32	-0.619609	44	-0.160177	48	-0.0346461	87	0.823335	58	0.238372	peptidoglycan lipid II flippase MurJ	Transport and binding proteins	Carbohydrates_ organic alcohols_ and acids	peptidoglycan biosynthesis
7002_A0421	rfbA	22	0.0331669	15	-0.519374	13	-0.725825	25	0.217591	24	0.158698	30	0.480626	ABC-type polysaccharide export system permease component RfbA	Transport and binding proteins	Carbohydrates_ organic alcohols_ and acids	Lipopolysaccharide export RfbAB
7002_A1021	lptG	16	-0.196397	18	-0.0264722	14	-0.389042	21	0.19592	21	0.19592	20	0.125531	ABC-type lipopolysaccharide export system permease component LptG	Transport and binding proteins	Carbohydrates_ organic alcohols_ and acids	lipopolysaccharide export system LptABCDEFG
7002_A1505		164	-0.648073	242	-0.0867613	265	0.044224	280	0.123658	287	0.159282	304	0.242303	ABC-type polysaccharide efflux pump MsbA family permease and ATPase components	Transport and binding proteins	Carbohydrates_ organic alcohols_ and acids	polysaccharide biosynthesis
7002_A2708	lptC	25	-0.869213	40	-0.191141	27	-0.758182	49	0.10164	69	0.595455	64	0.48693	lipopolysaccharde export component LptC	Transport and binding proteins	Carbohydrates_ organic alcohols_ and acids	lipopolysaccharide export LptABCDFG
7002_A0283	nhaS5	20	0.0365259	13	-0.584963	10	-0.963474	18	-0.115477	27	0.469485	29	0.572579	Na+/H+ antiporter NhaS5	Transport and binding proteins	Cations and iron carrying compounds
7002_A0871	futC	16	-1.36923	29	-0.511253	29	-0.511253	47	0.185355	66	0.67516	61	0.561504	ABC-type FeII uptake system ATPase component FutC	Transport and binding proteins	Cations and iron carrying compounds	iron (III) transport system AfuABC
7002_A1004	trkA	11	-0.415037	7	-1.06711	16	0.125531	19	0.373458	16	0.125531	19	0.373458	K+ transport system NAD-binding component TrkA	Transport and binding proteins	Cations and iron carrying compounds	potassium homeostasis
7002_A1070	amt	8	-0.922832	12	-0.33787	11	-0.463401	17	0.164631	24	0.66213	19	0.325095	ammonium permease Amt	Transport and binding proteins	Cations and iron carrying compounds	ammonium uptake
7002_A1086	trkA	27	0.179979	16	-0.574909	27	0.179979	24	0.0100537	32	0.425091	17	-0.487446	potassium channel protein TrkA	Transport and binding proteins	Cations and iron carrying compounds	potassium homeostasis
7002_A1381	futB	16	-0.824428	22	-0.364997	27	-0.0695409	27	-0.0695409	37	0.385025	41	0.533124	ABC-type FeII uptake system permease component FutB	Transport and binding proteins	Cations and iron carrying compounds	iron (III) transport system AfuABC
7002_A2005		30	-0.10806	22	-0.555519	21	-0.622633	33	0.0294438	42	0.377367	46	0.508612	MntP family Mn2+ exporter	Transport and binding proteins	Cations and iron carrying compounds
7002_A2267	ktrA	58	-0.55141	74	-0.199938	97	0.190522	83	-0.0343515	100	0.234465	98	0.205319	Na-dependent potassium uptake system NAD-binding component KtrA	Transport and binding proteins	Cations and iron carrying compounds	Na-dependent K uptake system KtrAB
7002_A2268	ktrB	13	-0.703282	18	-0.233797	11	-0.944291	19	-0.155795	30	0.503168	36	0.766203	Na-dependent potassium uptake system permease component KtrB	Transport and binding proteins	Cations and iron carrying compounds	Na-dependent K uptake system KtrAB
7002_A2318	pacS	9	-0.473931	9	-0.473931	12	-0.0588937	13	0.0565835	24	0.941106	8	-0.643856	P-type copper uptake ATPase PacS	Transport and binding proteins	Cations and iron carrying compounds	copper trafficking to periplasmic binding proteins
7002_A2372	napA	21	0.304855	11	-0.628031	14	-0.280108	10	-0.765535	27	0.667425	19	0.160465	Na+/H+ antiporter NapA	Transport and binding proteins	Cations and iron carrying compounds
7002_A2378	mrpG	17	0.180572	7	-1.09954	13	-0.206451	18	0.263034	18	0.263034	17	0.180572	Na+/H+ antiporter complex subunit G MrpG	Transport and binding proteins	Cations and iron carrying compounds	Sodium:hydrogen antiport MrpABCD1D2EFG
7002_A2499	znuB	11	-0.510195	14	-0.162271	14	-0.162271	16	0.0303736	23	0.553936	16	0.0303736	ABC-type zinc uptake system permease component ZnuB	Transport and binding proteins	Cations and iron carrying compounds	zinc uptake system ZnuABC
7002_A2507	futA1	63	-1.09775	140	0.0542496	113	-0.254854	122	-0.144296	149	0.144135	222	0.719382	ABC-type FeII uptake system substrate-binding component FutA1	Transport and binding proteins	Cations and iron carrying compounds	iron (III) transport system AfuABC
7002_A2663	bfr	270	-0.895207	414	-0.278535	467	-0.104744	697	0.472992	498	-0.0120205	667	0.40952	bacterioferritin Bfr	Transport and binding proteins	Cations and iron carrying compounds	Iron homeostasis
7002_A2664	bfr	353	-0.793863	611	-0.00235927	571	-0.100041	714	0.222392	679	0.14988	744	0.281771	bacterioferritin Bfr	Transport and binding proteins	Cations and iron carrying compounds	Iron homeostasis
7002_G0086	fecE	7	-1.11548	9	-0.752907	12	-0.33787	22	0.536599	17	0.164631	24	0.66213	ABC-type iron(III) dicitrate uptake system ATPase component FecE	Transport and binding proteins	Cations and iron carrying compounds	Iron homeostasis FhuBCD3
7002_G0087	fecD	8	-2.07325	30	-0.166358	36	0.096676	36	0.096676	43	0.353016	49	0.541461	ABC-type iron(III) dicitrate uptake system permease component FecD	Transport and binding proteins	Cations and iron carrying compounds	Iron homeostasis FhuBCD3
7002_G0088	fecC	11	-1.13551	21	-0.202629	29	0.263034	20	-0.273018	31	0.35925	33	0.449448	ABC-type iron(III) dicitrate uptake system permease component FecC	Transport and binding proteins	Cations and iron carrying compounds	Iron homeostasis FhuBCD3
7002_G0089		37	-0.764005	46	-0.449896	58	-0.115477	64	0.0265418	90	0.518395	82	0.384094	periplasmic MORN repeat-containing protein	Transport and binding proteins	Cations and iron carrying compounds	Iron homeostasis
7002_G0102		93	-0.927088	123	-0.523732	192	0.118716	208	0.234193	251	0.505297	194	0.133666	ABC-type siderophore uptake system substrate-binding component	Transport and binding proteins	Cations and iron carrying compounds	Iron homeostasis FhuBCD3
7002_G0113	fbpA	60	-0.887525	92	-0.270854	100	-0.15056	127	0.194269	186	0.744743	101	-0.136204	ABC-type FeIII uptake system substrate-binding component FbpA	Transport and binding proteins	Cations and iron carrying compounds	iron(III) transport system FbpABC
7002_A2149	cbiQ	10	-0.159199	6	-0.896164	11	-0.0216951	11	-0.0216951	11	-0.0216951	18	0.688798	ECF-type biotin uptake system permease component CbiQ	Transport and binding proteins	Cofactors and prosthetic groups	biotin uptake system BioYNM and biotin uptake system BioY-EcfA12T
7002_A2338	pucC	22	-0.268489	23	-0.204358	20	-0.405992	28	0.0794345	36	0.442005	30	0.17897	tetrapyrrole transporter PucC	Transport and binding proteins	Cofactors and prosthetic groups	chlorophyll biosynthesis
7002_A0318		125	-0.261431	150	0.00160389	133	-0.171932	156	0.0581874	162	0.112635	173	0.207413	Omp85 family outer membrane protein	Transport and binding proteins	Porins and secretins	outer membrane biogenesis
7002_A1034		240	-0.855768	342	-0.344806	337	-0.366054	476	0.132159	549	0.338003	662	0.608029	OprB family carbohydrate-selective porin	Transport and binding proteins	Porins and secretins
7002_G0138	schT	12	-0.459432	15	-0.137504	15	-0.137504	14	-0.237039	22	0.415037	21	0.347923	TonB-dependent hydroxamate siderophore receptor SchT	Transport and binding proteins	Porins and secretins	Iron homeostasis
7002_A0033		38	-0.222392	40	-0.148392	28	-0.662965	51	0.202105	47	0.0842689	62	0.483876	transporter with N-terminal DUF21 domain_ CBS_ and CorC domains	Transport and binding proteins	Unknown substrate
7002_A0497		17	0.0430687	13	-0.343954	12	-0.459432	22	0.415037	21	0.347923	14	-0.237039	ABC-type transport system ATPase component	Transport and binding proteins	Unknown substrate
7002_A0686	evrC	44	-0.135515	48	-0.00998409	46	-0.0713846	47	-0.0403577	54	0.159941	51	0.0774788	ethyl (methyl and benzyl) viologen export pump permease component EvrC	Transport and binding proteins	Unknown substrate	ABC-2 type transport system EvrABC
7002_A0821		50	-0.0612002	46	-0.181494	48	-0.120094	51	-0.032631	55	0.0763034	63	0.272224	ABC-type export system hybrid permease / ATPase	Transport and binding proteins	Unknown substrate	Iron homeostasis
7002_A1069		20	-0.744161	25	-0.422233	27	-0.311202	44	0.393342	47	0.4885	38	0.181838	TrkA domain-containing protein	Transport and binding proteins	Unknown substrate
7002_A1149		1	-2.70044	5	-0.378512	2	-1.70044	4	-0.70044	21	1.69188	6	-0.115477	YiaAB transporter domain protein	Transport and binding proteins	Unknown substrate
7002_A1574		12	-0.488286	16	-0.073249	9	-0.903324	20	0.248679	23	0.450313	21	0.319068	RND type export system MFP component	Transport and binding proteins	Unknown substrate	RND-type exporter Rnd1
7002_A1964		30	-0.173483	32	-0.0803734	30	-0.173483	32	-0.0803734	40	0.241555	39	0.205029	AI-2E family autoinducer-2 exporter	Transport and binding proteins	Unknown substrate
7002_A2242		52	-0.0183785	50	-0.0749621	51	-0.0463929	43	-0.292553	60	0.188072	60	0.188072	ABC-2 transport system permease component	Transport and binding proteins	Unknown substrate
7002_A0015		25	-0.565597	39	0.0759489	37	0	33	-0.165059	46	0.314109	42	0.182864	TIGR041688 familymetallophosphoesterase	Unknown function	Enzymes of unknown specificity	rSAM/selenodomain system
7002_A0021		35	-0.073657	33	-0.158546	38	0.0449875	34	-0.115477	41	0.154612	40	0.118988	alpha/beta hydrolase fold protein	Unknown function	Enzymes of unknown specificity
7002_A0165		75	-0.0931094	69	-0.213404	67	-0.255839	84	0.0703893	89	0.153805	96	0.263034	phosphoglucomutase/phosphomannomutase	Unknown function	Enzymes of unknown specificity
7002_A0259		27	-0.884152	50	0.00481702	51	0.0333862	60	0.267851	55	0.142321	56	0.168316	putative FeS-containing Cyanobacterial-specific oxidoreductase	Unknown function	Enzymes of unknown specificity
7002_A0291		33	-0.431339	35	-0.34645	31	-0.521537	49	0.138976	71	0.674014	48	0.109229	PEP-utilizing protein	Unknown function	Enzymes of unknown specificity
7002_A0368		42	-0.270648	38	-0.415037	48	-0.0780025	63	0.314315	73	0.52686	40	-0.341037	UDP-glycosyltransferase / glycogen phosphorylase superfamily enzyme	Unknown function	Enzymes of unknown specificity
7002_A0377		14	-0.673772	11	-1.0217	9	-1.3112	26	0.219313	39	0.804276	35	0.648156	short chain dehydrogenase/reductase family oxidoreductase	Unknown function	Enzymes of unknown specificity
7002_A0389		20	-0.169925	8	-1.49185	15	-0.584963	23	0.0317089	39	0.793549	30	0.415037	glycosyltransferase family A	Unknown function	Enzymes of unknown specificity
7002_A0399	draG	35	-0.291379	37	-0.211209	47	0.133927	40	-0.098734	50	0.223194	48	0.1643	ADP-ribosylglycohydrolase DraG	Unknown function	Enzymes of unknown specificity
7002_A0415		74	-0.415037	82	-0.266939	93	-0.0853321	120	0.2824	117	0.245874	106	0.10343	group 11 glycosyl transferase	Unknown function	Enzymes of unknown specificity	glycolipid biosynthesis (fucosyl transferase?)
7002_A0416		123	-0.308573	112	-0.443733	147	-0.0514155	187	0.295807	177	0.216518	168	0.14123	putative methyltransferase	Unknown function	Enzymes of unknown specificity	glycolipid biosynthesis
7002_A0458		26	-0.748021	22	-0.989029	28	-0.641106	45	0.0433926	84	0.943857	57	0.38443	FGGY family carbohydrate kinase	Unknown function	Enzymes of unknown specificity
7002_A0586		15	-0.249614	15	-0.249614	14	-0.34915	16	-0.156504	18	0.0134205	29	0.701477	glyoxylase family protein	Unknown function	Enzymes of unknown specificity
7002_A0597		25	0.0389941	11	-1.14543	29	0.253119	17	-0.517399	28	0.202493	36	0.565063	pterin-binding enzyme	Unknown function	Enzymes of unknown specificity
7002_A0603		22	-0.053638	8	-1.51307	6	-1.92811	25	0.130787	39	0.772333	37	0.696384	phosphotransferase family enzyme	Unknown function	Enzymes of unknown specificity
7002_A0683		7	-1	17	0.280108	11	-0.347923	16	0.192645	19	0.440573	14	0	family 1 carbohydrate esterase	Unknown function	Enzymes of unknown specificity
7002_A0724		16	-0.285402	17	-0.197939	20	0.0365259	18	-0.115477	22	0.174029	24	0.29956	GMC family FAD-dependent oxidoreductase	Unknown function	Enzymes of unknown specificity
7002_A0741		33	-0.007268	19	-0.803735	23	-0.5281	36	0.118263	39	0.23374	49	0.563048	aldo/keto reductase family oxidoreductase	Unknown function	Enzymes of unknown specificity
7002_A0744		123	-0.0687128	106	-0.283307	124	-0.0570309	127	-0.0225426	148	0.198226	146	0.178597	BioD-like N-terminal domain of phosphotransacetylase	Unknown function	Enzymes of unknown specificity
7002_A0766		22	-0.690316	25	-0.505891	47	0.404842	36	0.0201779	35	-0.0204641	48	0.435215	family 2 glycosyl transferase	Unknown function	Enzymes of unknown specificity
7002_A0866		18	-0.776494	29	-0.088438	21	-0.554102	30	-0.0395284	42	0.445898	45	0.545434	alpha/beta hydrolase fold protein	Unknown function	Enzymes of unknown specificity
7002_A0938	phoH	65	-0.144214	60	-0.259691	79	0.137199	78	0.118821	74	0.0428718	75	0.0622371	phosphate starvation-inducible ATPase PhoH	Unknown function	Enzymes of unknown specificity	phosphate homeostasis
7002_A0944	hflX	130	-0.729176	146	-0.56172	199	-0.114919	304	0.496383	269	0.319918	245	0.185094	GTP-binding protein HflX	Unknown function	Enzymes of unknown specificity
7002_A0963		81	-0.747613	119	-0.192645	128	-0.0874628	160	0.234465	172	0.338802	156	0.197939	family S8 non-peptidase homolog	Unknown function	Enzymes of unknown specificity
7002_A0982		28	0.0976967	13	-1.00922	22	-0.250227	23	-0.186096	37	0.499795	34	0.377805	Fe-S cluster protein	Unknown function	Enzymes of unknown specificity
7002_A0994	ycf46	21	-0.280108	26	0.0280144	22	-0.212994	24	-0.0874628	35	0.456858	25	-0.0285692	AAA family ATPase Ycf46	Unknown function	Enzymes of unknown specificity
7002_A1119	yqeG	62	-0.474862	60	-0.522167	59	-0.546415	105	0.285188	127	0.559627	104	0.271382	HAD superfamily phosphatase YqeG	Unknown function	Enzymes of unknown specificity
7002_A1135		131	-1.06109	289	0.0804081	272	-0.00705476	363	0.409308	293	0.100239	292	0.095307	SAM-dependent enzyme	Unknown function	Enzymes of unknown specificity
7002_A1297		48	-0.912224	91	0.0106081	72	-0.327262	113	0.322992	105	0.217059	113	0.322992	dienelactone hydrolase family protein	Unknown function	Enzymes of unknown specificity
7002_A1332		97	-0.418751	95	-0.448808	105	-0.304418	150	0.210155	137	0.0793682	194	0.581249	class V pyridoxal-phosphate-dependent aminotransferase	Unknown function	Enzymes of unknown specificity	photorespiration (oxidative C2 cycle)
7002_A1423		33	-0.714939	53	-0.031413	49	-0.144624	69	0.349191	53	-0.031413	68	0.328129	family 2 glycosyl transferase	Unknown function	Enzymes of unknown specificity
7002_A1449		4	-1.41504	6	-0.830075	8	-0.415037	12	0.169925	23	1.10852	11	0.0443941	phosphotransferase	Unknown function	Enzymes of unknown specificity
7002_A1485		17	-0.160465	14	-0.440573	16	-0.247928	20	0.0740006	18	-0.0780025	29	0.610053	short chain dehydrogenase/reductase	Unknown function	Enzymes of unknown specificity	outer membrane biogenesis
7002_A1496		46	-0.0155969	25	-0.895303	30	-0.632268	48	0.0458037	62	0.415037	68	0.548304	rhodanese-like sulfurtransferase	Unknown function	Enzymes of unknown specificity	Glutaredoxins
7002_A1503		98	-0.744308	139	-0.240076	145	-0.179108	188	0.195571	191	0.218411	224	0.448338	family 4 glycosyl transferase	Unknown function	Enzymes of unknown specificity	polysaccharide biosynthesis
7002_A1528		33	-0.203533	24	-0.662965	47	0.306661	38	0	41	0.109624	45	0.243926	haloacid dehalogenase-like hydrolase	Unknown function	Enzymes of unknown specificity
7002_A1596	ycf52	68	-0.246438	67	-0.267812	93	0.205258	94	0.220688	62	-0.379704	100	0.309955	N-acetyltransferase GNAT family Ycf52	Unknown function	Enzymes of unknown specificity
7002_A1606		11	-0.295456	12	-0.169925	10	-0.432959	12	-0.169925	15	0.152003	21	0.63743	alpha/beta hydrolase fold protein	Unknown function	Enzymes of unknown specificity
7002_A1618		14	-0.162271	8	-0.969626	6	-1.38466	18	0.200299	20	0.352302	28	0.837729	family 3 glycosyl transferase	Unknown function	Enzymes of unknown specificity
7002_A1728	ychF	19	-0.634716	15	-0.975752	17	-0.79518	27	-0.127756	40	0.439285	59	1	GTP-binding and nucleic acid-binding protein YchF	Unknown function	Enzymes of unknown specificity
7002_A1783		35	0.254814	22	-0.415037	29	-0.0164881	20	-0.552541	39	0.410933	31	0.0797272	family 11 Sam-dependent methyltransferase	Unknown function	Enzymes of unknown specificity
7002_A1841		24	0.0509839	11	-1.07455	15	-0.627088	22	-0.074547	31	0.420218	36	0.635946	nitroreductase family protein	Unknown function	Enzymes of unknown specificity
7002_A1911		19	-0.222392	10	-1.14839	19	-0.222392	30	0.436571	32	0.52968	23	0.053242	metal dependent phosphohydrolase	Unknown function	Enzymes of unknown specificity
7002_A1953		42	-0.246722	38	-0.391112	31	-0.684843	37	-0.429586	83	0.736	68	0.448424	CbbY family protein	Unknown function	Enzymes of unknown specificity
7002_A1978		105	-0.455679	108	-0.415037	163	0.178803	193	0.422532	132	-0.125531	163	0.178803	short chain dehydrogenase/reductase family oxidoreductase	Unknown function	Enzymes of unknown specificity	lipid biosynthesis
7002_A2012		31	-0.28739	29	-0.383605	26	-0.541146	38	0.00634153	46	0.281976	57	0.591304	carbon-nitrogen hydrolase family protein	Unknown function	Enzymes of unknown specificity
7002_A2058		21	-0.0450879	15	-0.530515	24	0.147557	24	0.147557	18	-0.26748	28	0.36995	GTPase with DUF697 domain	Unknown function	Enzymes of unknown specificity
7002_A2185		27	0.0179219	19	-0.489038	27	0.0179219	21	-0.344648	33	0.307429	33	0.307429	family 2 glycosyl transferase	Unknown function	Enzymes of unknown specificity
7002_A2217		142	-0.621742	176	-0.312058	165	-0.405167	276	0.337035	248	0.182707	304	0.476438	glutamate/leucine dehydrogenase-like protein	Unknown function	Enzymes of unknown specificity
7002_A2253		11	-0.0216951	16	0.518873	4	-1.48113	16	0.518873	7	-0.673772	13	0.219313	acetyltransferase GNAT family	Unknown function	Enzymes of unknown specificity
7002_A2360		16	0.175572	12	-0.239466	10	-0.5025	14	-0.0170735	16	0.175572	17	0.263034	FAD-dependent oxidoreductase family	Unknown function	Enzymes of unknown specificity
7002_A2366	tpmT	35	-0.761488	50	-0.246915	61	0.0399664	66	0.153623	65	0.131597	79	0.41301	thiopurine S-methyltransferase TpmT	Unknown function	Enzymes of unknown specificity
7002_A2432		5	-1	12	0.263034	6	-0.736966	7	-0.514573	20	1	10	0	5-formyltetrahydrofolate cyclo-ligase-like protein	Unknown function	Enzymes of unknown specificity
7002_A2490		10	-0.5025	14	-0.0170735	13	-0.123989	11	-0.364997	20	0.4975	17	0.263034	transglutaminase-like superfamily protein	Unknown function	Enzymes of unknown specificity
7002_A2519		76	-0.254573	82	-0.144948	78	-0.217098	117	0.367864	84	-0.110183	107	0.238967	bifunctional sterol desaturase/short chain dehydrogenase	Unknown function	Enzymes of unknown specificity
7002_A2695		52	-0.362056	54	-0.307608	74	0.146957	69	0.0460285	76	0.185432	76	0.185432	thioredoxin-like protein	Unknown function	Enzymes of unknown specificity
7002_A2763		57	0.208399	39	-0.339089	49	-0.00978102	35	-0.495208	61	0.306246	55	0.156869	carboxymethylenebutenolidase	Unknown function	Enzymes of unknown specificity
7002_A2814		16	-0.247928	19	0	14	-0.440573	16	-0.247928	20	0.0740006	29	0.610053	beta-hydroxyacid dehydrogenase	Unknown function	Enzymes of unknown specificity
7002_A2866		23	-0.110644	12	-1.04924	16	-0.634206	25	0.00965017	22	-0.174774	51	1.03822	Zn-dependent hydroxylase	Unknown function	Enzymes of unknown specificity
7002_G0105		18	-0.311202	20	-0.159199	19	-0.233199	23	0.0424353	26	0.219313	28	0.326228	family E cytochrome P450	Unknown function	Enzymes of unknown specificity
7002_G0129		136	-0.19948	92	-0.763381	136	-0.19948	178	0.188791	222	0.507473	173	0.147685	phosphoesterase-related protein	Unknown function	Enzymes of unknown specificity
7002_A0018		173	-0.768312	248	-0.248744	332	0.172099	362	0.296906	308	0.0638465	345	0.227512	hypothetical protein	Unknown function	General
7002_A0071		36	0.0475284	39	0.163006	19	-0.874469	41	0.235155	36	0.0475284	38	0.125531	protein of unknown function DUF2805	Unknown function	General
7002_A0092		93	0.0393129	74	-0.290393	78	-0.214444	108	0.255042	101	0.158366	89	-0.0241125	uncharacterized protein	Unknown function	General
7002_A0093	ycf54	111	0.0130562	67	-0.715271	78	-0.495957	149	0.437809	88	-0.321928	167	0.602345	Mg protoporphyrin monomethylester oxidative cyclase auxiliary protein Ycf54	Unknown function	General
7002_A0103		229	-0.40397	169	-0.842295	138	-1.13465	321	0.0832555	294	-0.0435016	667	1.13837	DNA-binding protein YbaB/EbfC family	Unknown function	General
7002_A0111		61	-0.534149	46	-0.941324	84	-0.0725686	103	0.221614	108	0.290001	128	0.535114	hypothetical protein	Unknown function	General
7002_A0163		101	-0.315247	122	-0.0427209	141	0.166093	133	0.0818242	115	-0.127968	142	0.176289	hypothetical protein	Unknown function	General
7002_A0168		77	-0.603578	87	-0.427421	78	-0.584963	147	0.329308	163	0.478363	150	0.358454	Rho termination factor-like protein	Unknown function	General
7002_A0180		105	0.0873197	86	-0.200661	68	-0.539463	104	0.0735139	100	0.0169304	130	0.395442	periplasmic protein of unknown function	Unknown function	General
7002_A0190		48	0.087776	34	-0.409724	35	-0.367904	36	-0.327262	63	0.480093	55	0.284173	hypothetical protein	Unknown function	General
7002_A0207		12	-0.928107	22	-0.053638	27	0.241818	16	-0.51307	20	-0.191141	40	0.808859	uncharacterized protein	Unknown function	General
7002_A0208		23	-0.65966	21	-0.790904	22	-0.72379	43	0.243043	47	0.371367	62	0.770974	YtxH-like protein	Unknown function	General
7002_A0214		24	-1.20511	26	-1.08964	39	-0.504675	69	0.318448	85	0.619314	89	0.685657	uncharacterized protein	Unknown function	General
7002_A0219		86	-0.789673	133	-0.160655	156	0.0694648	149	0.00323112	219	0.55885	149	0.00323112	lipoprotein of unknown function DUF192	Unknown function	General
7002_A0369		74	-0.427171	68	-0.549162	112	0.17073	108	0.118263	112	0.17073	123	0.30589	hypothetical protein	Unknown function	General
7002_A0376		21	-1.51858	39	-0.62549	37	-0.701439	86	0.515372	93	0.628266	85	0.498498	hypothetical protein	Unknown function	General
7002_A0400		22	-0.286523	18	-0.576029	22	-0.286523	25	-0.102098	32	0.254046	42	0.646363	hypothetical protein	Unknown function	General
7002_A0469		12	-0.0588937	4	-1.64386	5	-1.32193	15	0.263034	21	0.748461	18	0.526069	protein containing domains DUF404 and DUF407	Unknown function	General
7002_A0471		2	-1.9386	1	-2.9386	5	-0.616671	1	-2.9386	22	1.52083	15	0.968291	hypothetical protein	Unknown function	General
7002_A0473		26	0.670692	3	-2.44478	10	-0.707819	16	-0.0297473	20	0.292181	23	0.493815	hypothetical protein	Unknown function	General
7002_A0474		162	0.154975	111	-0.390459	105	-0.47063	170	0.224516	130	-0.162508	195	0.422455	FHA domain-containing protein	Unknown function	General
7002_A0479		146	-0.769211	257	0.0465886	253	0.0239576	313	0.330983	267	0.10166	257	0.0465886	VWA domain protein	Unknown function	General
7002_A0482		31	-0.147342	24	-0.516576	27	-0.346651	33	-0.0571439	46	0.422024	45	0.390315	protein of unknown function DUF1499	Unknown function	General
7002_A0524		16	-0.798742	28	0.00861313	23	-0.27518	31	0.155455	34	0.288721	35	0.330541	hypothetical protein	Unknown function	General
7002_A0535		8	-1.14296	7	-1.3356	15	-0.236067	9	-0.973033	48	1.442	19	0.10497	hypothetical protein	Unknown function	General	O-antigen synthesis
7002_A0536		6	-1.44478	17	0.0577155	7	-1.22239	20	0.292181	32	0.970253	16	-0.0297473	hypothetical protein	Unknown function	General	O-antigen synthesis
7002_A0537		23	0.353637	6	-1.58496	20	0.152003	26	0.530515	23	0.353637	10	-0.847997	hypothetical protein	Unknown function	General	O-antigen synthesis
7002_A0546		98	-0.763224	78	-1.09253	145	-0.198024	252	0.599346	155	-0.101809	270	0.698882	BolA family protein	Unknown function	General	Stress response
7002_A0568		10	-0.847997	18	0	16	-0.169925	20	0.152003	26	0.530515	18	0	CHRD domain protein	Unknown function	General
7002_A0598		41	-0.281487	46	-0.115477	45	-0.147186	57	0.193851	50	0.00481702	60	0.267851	uncharacterized protein	Unknown function	General
7002_A0609		98	-0.104108	65	-0.69645	93	-0.179659	99	-0.0894616	131	0.314605	146	0.471006	protein of unknown function DUF3288	Unknown function	General
7002_A0687		107	-0.179382	106	-0.192929	100	-0.276993	134	0.14524	108	-0.165962	172	0.505416	hypothetical protein	Unknown function	General
7002_A0742		10	-0.662965	15	-0.0780025	10	-0.662965	14	-0.177538	20	0.337035	26	0.715547	hypothetical protein	Unknown function	General
7002_A0747		19	-0.515838	21	-0.371448	29	0.0942153	21	-0.371448	43	0.662499	30	0.143125	protein of unknown function DUF1537	Unknown function	General
7002_A0754		2723	-0.747628	3380	-0.435802	3751	-0.28555	4736	0.0508437	8228	0.847716	4614	0.0131926	protein of unknown function DUF448	Unknown function	General
7002_A0758		70	-0.0204641	54	-0.39486	64	-0.149747	76	0.0981804	81	0.190103	81	0.190103	hypothetical protein	Unknown function	General
7002_A0776		4	-1.36923	11	0.0901978	7	-0.561879	9	-0.199309	21	1.02308	10	-0.0473057	hypothetical protein	Unknown function	General
7002_A0780		37	-0.536501	55	0.0354053	42	-0.353637	62	0.208242	52	-0.0455147	74	0.463499	hypothetical protein	Unknown function	General
7002_A0781		30	-0.444785	31	-0.397479	35	-0.222392	55	0.429684	27	-0.596788	67	0.714414	protein of unknown function DUF3082	Unknown function	General
7002_A0813	pspA	118	-0.256908	109	-0.371367	113	-0.319372	157	0.155069	198	0.489805	151	0.0988534	membrane-associated protein PspA	Unknown function	General
7002_A0879		23	-0.176878	19	-0.452512	20	-0.378512	19	-0.452512	37	0.509014	38	0.547488	hypothetical protein	Unknown function	General
7002_A0904		93	-0.395515	97	-0.334761	121	-0.0158105	119	-0.039856	144	0.235251	160	0.387254	protein of unknown function DUF2996	Unknown function	General
7002_A0929		38	-0.296393	41	-0.186769	41	-0.186769	50	0.0995357	53	0.1836	57	0.288569	hypothetical protein	Unknown function	General
7002_A0943		409	-1.03886	455	-0.885095	729	-0.205043	1170	0.477475	1279	0.605983	1000	0.250966	hypothetical protein	Unknown function	General
7002_A0945		37	-0.324525	39	-0.248576	46	-0.0104166	47	0.0206103	48	0.0509839	61	0.396759	hypothetical protein	Unknown function	General
7002_A0951		34	-0.0891259	34	-0.0891259	27	-0.421701	33	-0.132195	45	0.315264	44	0.282843	hypothetical protein	Unknown function	General
7002_A0974		31	-0.355659	25	-0.665999	35	-0.180572	54	0.445032	50	0.334001	43	0.116409	pathogenesis-related protein pr-1 precursor	Unknown function	General
7002_A0993	yceD	39	-0.13526	32	-0.420662	30	-0.513771	38	-0.172735	47	0.133927	71	0.729085	protein of unknown function DUF177 YceD	Unknown function	General
7002_A0995		94	-0.0328762	91	-0.0796704	69	-0.478941	118	0.295178	106	0.140455	99	0.0418916	SH3 domain protein	Unknown function	General
7002_A1011		132	-0.108736	123	-0.210615	136	-0.0656669	153	0.104258	158	0.150651	152	0.0947978	protein of unknown function DUF3086	Unknown function	General
7002_A1016		62	-0.682428	79	-0.332844	105	0.0776209	121	0.282239	129	0.374603	101	0.0215869	hypothetical protein	Unknown function	General
7002_A1019		73	0.0847891	47	-0.550447	64	-0.105035	80	0.216893	84	0.287282	65	-0.0826677	hypothetical protein	Unknown function	General
7002_A1068		201	-0.50461	274	-0.0576295	282	-0.0161102	310	0.120463	343	0.266403	301	0.0779581	outer membrane protein	Unknown function	General
7002_A1078		7	-0.440573	6	-0.662965	7	-0.440573	13	0.452512	13	0.452512	11	0.211504	conserved hypothetical membrane protein	Unknown function	General
7002_A1083		28	-1.28716	53	-0.366597	67	-0.0284284	71	0.0552295	103	0.591983	88	0.364914	LCCL domain-containing protein	Unknown function	General
7002_A1099		8	-0.624491	10	-0.302563	11	-0.165059	14	0.182864	19	0.623437	12	-0.0395284	hypothetical protein	Unknown function	General
7002_A1122		16	-0.5025	22	-0.0430687	14	-0.695145	27	0.252387	24	0.0824622	33	0.541894	protein of unknown function DUF1092	Unknown function	General
7002_A1133		39	-0.387023	47	-0.117836	46	-0.148863	57	0.160465	47	-0.117836	70	0.456858	protein of unknown function DUF91	Unknown function	General
7002_A1148		42	-0.461512	46	-0.330267	57	-0.0209393	54	-0.0989418	87	0.589114	61	0.076908	hypothetical protein	Unknown function	General
7002_A1226		9	-1.22239	23	0.131245	20	-0.0703893	18	-0.222392	32	0.607683	24	0.192645	protein of unknown function DUF589	Unknown function	General
7002_A1227		74	-0.255433	85	-0.0554951	100	0.17897	79	-0.161105	98	0.149824	94	0.0897028	ATPase of AAA+ class	Unknown function	General
7002_A1233		1890	-0.422461	1407	-0.848225	1967	-0.36485	3198	0.336323	3450	0.445749	3286	0.375485	hypothetical lipoprotein	Unknown function	General
7002_A1234		16	-0.156504	10	-0.834576	17	-0.0690416	19	0.091423	24	0.428458	21	0.235813	membrane protein of unknown function UPF0060	Unknown function	General
7002_A1282		72	-0.230954	84	-0.00856201	86	0.0253853	83	-0.02584	77	-0.134093	105	0.313366	hypothetical protein	Unknown function	General
7002_A1300		82	-0.224904	98	0.0322542	89	-0.106722	91	-0.074661	115	0.263034	100	0.0614005	WD repeat-containing protein	Unknown function	General
7002_A1335		8	-0.77259	5	-1.45066	3	-2.18763	13	-0.0721498	20	0.549339	33	1.2718	hypothetical protein	Unknown function	General
7002_A1336		27	-0.00887815	14	-0.956411	20	-0.441838	23	-0.240204	41	0.593786	38	0.484162	TIGR03792 family uncharacterized protein	Unknown function	General
7002_A1337		48	0.131006	40	-0.132028	38	-0.206029	27	-0.699069	58	0.404025	52	0.246483	protein of unknown function DUF74	Unknown function	General
7002_A1341		72	0.0100537	58	-0.30189	64	-0.159871	70	-0.0305883	81	0.179979	84	0.232446	hypothetical protein	Unknown function	General
7002_A1357		9	-0.602665	11	-0.313158	5	-1.45066	17	0.314873	16	0.22741	24	0.812373	protein of unknown function DUF88	Unknown function	General	phosphate homeostasis
7002_A1380		20	-0.21205	20	-0.21205	21	-0.141661	26	0.166461	29	0.324002	23	-0.0104166	uncharacterized protein	Unknown function	General
7002_A1386		15	-0.222392	13	-0.428843	20	0.192645	16	-0.129283	21	0.263034	20	0.192645	protein of unknown function DUF1997	Unknown function	General
7002_A1387		64	0.380391	29	-0.761628	12	-2.03465	55	0.161751	48	-0.0346461	87	0.823335	hypothetical protein	Unknown function	General
7002_A1404		32	0.584963	13	-0.714598	18	-0.245112	28	0.392317	16	-0.415037	21	-0.0227201	cysteine-rich secretory protein family	Unknown function	General
7002_A1421		140	-0.884737	241	-0.101131	230	-0.16853	327	0.339126	306	0.243367	307	0.248074	hypothetical protein	Unknown function	General
7002_A1424		14	-0.251539	15	-0.152003	18	0.111031	17	0.0285692	18	0.111031	18	0.111031	membrane protein	Unknown function	General
7002_A1484		34	0.0358007	24	-0.4667	36	0.118263	40	0.270266	38	0.196265	27	-0.296775	hypothetical protein	Unknown function	General
7002_A1493		72	0.0100537	61	-0.229134	69	-0.0513469	61	-0.229134	89	0.315862	77	0.106915	hypothetical protein	Unknown function	General
7002_A1519		144	-0.0362754	129	-0.194973	137	-0.108168	161	0.124716	142	-0.0564533	173	0.228428	hypothetical protein	Unknown function	General	lipopolysaccharide biosynthesis
7002_A1529		107	-0.39467	101	-0.477925	129	-0.124909	189	0.426106	149	0.0830318	169	0.264743	hypothetical protein	Unknown function	General
7002_A1536		53	0.0507881	48	-0.0921698	40	-0.355204	48	-0.0921698	57	0.155758	61	0.253605	hypothetical protein	Unknown function	General
7002_A1542		22	-0.381871	21	-0.448985	27	-0.0864148	34	0.246161	41	0.51625	27	-0.0864148	hypothetical protein	Unknown function	General
7002_A1544		217	0.130981	160	-0.308642	168	-0.238253	225	0.183211	191	-0.0531417	228	0.20232	uncharacterized protein	Unknown function	General
7002_A1551		30	-0.334695	30	-0.334695	9	-2.07166	52	0.458854	22	-0.782154	84	1.15073	uncharacterized protein	Unknown function	General
7002_A1638		36	-0.17585	41	0.0117772	42	0.0465426	39	-0.0603726	36	-0.17585	50	0.298081	SpoIID/LytB domain protein	Unknown function	General
7002_A1674		63	-0.0923936	50	-0.425817	63	-0.0923936	76	0.178254	87	0.37327	64	-0.0696735	protein of unknown function DUF3084	Unknown function	General
7002_A1705		26	-0.615465	29	-0.457923	40	0.00602379	55	0.465455	50	0.327952	39	-0.0305021	TPR repeat-containing protein	Unknown function	General
7002_A1717		177	-0.231678	200	-0.0554271	201	-0.0482316	235	0.177234	202	-0.0410718	232	0.158698	DUF1292 and DUF3727 domain protein	Unknown function	General
7002_A1718		111	-0.00432593	83	-0.423702	115	0.0467483	113	0.0214372	131	0.234681	115	0.0467483	YceG family uncharacterized protein	Unknown function	General
7002_A1729		16	-0.0443941	8	-1.04439	10	-0.722466	24	0.540568	14	-0.237039	27	0.710493	hypothetical protein	Unknown function	General
7002_A1760		15	-1.23607	38	0.10497	26	-0.442518	38	0.10497	64	0.857042	31	-0.188762	hypothetical protein	Unknown function	General
7002_A1790		33	0.153623	23	-0.367209	27	-0.135883	33	0.153623	30	0.0161197	32	0.109229	protein of unknown function DUF2232	Unknown function	General
7002_A1831		676	0.289309	338	-0.710691	533	-0.0535787	627	0.180751	595	0.105175	550	-0.0082826	protein of unknown function DUF760	Unknown function	General
7002_A1858		156	-0.340307	158	-0.321928	214	0.115758	200	0.0181473	258	0.385518	199	0.0109158	protein of unknown function DUF3386	Unknown function	General
7002_A1907		23	-0.453718	25	-0.333424	33	0.0671142	37	0.232173	42	0.415037	29	-0.119299	periplasmic AMIN domain protein	Unknown function	General
7002_A1913		42	-0.0671142	43	-0.0331669	24	-0.874469	65	0.562936	30	-0.552541	60	0.447459	uncharacterized protein	Unknown function	General
7002_A1927		1750	-0.122057	1546	-0.300872	1447	-0.396347	2402	0.334824	2510	0.398275	1772	-0.104034	hypothetical protein	Unknown function	General
7002_A1946		49	-1.11548	63	-0.752907	112	0.0771679	127	0.258498	183	0.785513	103	-0.0436865	hypothetical protein	Unknown function	General
7002_A1947		14	-0.652077	11	-1	20	-0.137504	24	0.125531	42	0.932886	21	-0.0671142	protein of unknown function DUF218	Unknown function	General
7002_A1948		11	-0.479168	15	-0.0317089	6	-1.35364	22	0.520832	19	0.309328	19	0.309328	protein of unknown function DUF1768	Unknown function	General
7002_A1982		88	-0.254814	67	-0.648156	79	-0.410465	123	0.228269	146	0.475579	127	0.274439	MAPEG family membrane protein	Unknown function	General
7002_A1983	yajQ	56	-0.115477	51	-0.250407	37	-0.713379	63	0.0544478	61	0.0079052	96	0.66213	protein of unknown function DUF520 YajQ	Unknown function	General
7002_A1986		54	-0.13993	45	-0.402965	55	-0.113458	49	-0.280108	63	0.0824622	91	0.612977	hypothetical protein	Unknown function	General
7002_A2001		273	-1.22466	437	-0.545923	647	0.0202093	899	0.494765	832	0.383027	740	0.213969	hypothetical protein	Unknown function	General
7002_A2004		12	-0.959358	28	0.263034	17	-0.456858	30	0.36257	14	-0.736966	39	0.741082	protein of unknown function DUF204	Unknown function	General
7002_A2013		19	-0.744539	17	-0.905003	19	-0.744539	24	-0.407504	41	0.365086	71	1.15728	hypothetical protein	Unknown function	General
7002_A2016		1	-2.90689	14	0.900464	2	-1.90689	4	-0.906891	8	0.0931094	16	1.09311	protein of unknown function DUF423	Unknown function	General
7002_A2020		13	-0.157541	10	-0.536053	18	0.311944	10	-0.536053	12	-0.273018	24	0.726982	uncharacterized protein	Unknown function	General
7002_A2026	rfrF	15	-0.874469	28	0.0259952	19	-0.533432	26	-0.08092	43	0.644905	34	0.306103	pentapeptide repeat-containing protein RfrF	Unknown function	General
7002_A2050		23	0.327165	10	-0.874469	7	-1.38904	18	-0.0264722	18	-0.0264722	34	0.891066	hypothetical protein	Unknown function	General
7002_A2057		18	-0.845025	31	-0.060754	31	-0.060754	43	0.411314	36	0.154975	35	0.114333	OsmC-like protein	Unknown function	General
7002_A2072		5	-2.61667	19	-0.690672	32	0.0614005	52	0.76184	40	0.383329	36	0.231326	hypothetical protein	Unknown function	General
7002_A2087		3	-2.57154	18	0.0134205	11	-0.697073	34	0.930958	21	0.235813	20	0.165424	hypothetical protein	Unknown function	General
7002_A2143		18	-0.103093	16	-0.273018	15	-0.366128	12	-0.688056	32	0.726982	23	0.250543	hypothetical protein	Unknown function	General
7002_A2157		6	-2.52356	48	0.476438	25	-0.464668	27	-0.353637	60	0.798366	41	0.249028	uncharacterized protein	Unknown function	General
7002_A2169		5	-1.69302	13	-0.314511	19	0.232977	9	-0.845025	31	0.939246	20	0.306978	hypothetical protein	Unknown function	General
7002_A2177		1753	-0.666642	2699	-0.0440431	2882	0.0506022	3197	0.200251	3166	0.186193	2999	0.108013	putative extracellular protein	Unknown function	General
7002_A2191		510	-0.179324	442	-0.385775	564	-0.0341258	736	0.349885	660	0.192645	553	-0.0625415	hypothetical protein	Unknown function	General
7002_A2202	rfrO	44	-0.533035	27	-1.23758	30	-1.08558	68	0.0949965	91	0.515328	122	0.938271	pentapeptide repeat protein RfrO	Unknown function	General
7002_A2236		83	-0.559634	112	-0.127319	122	-0.00393641	104	-0.234234	162	0.405176	151	0.303731	ribbon-helix-helix protein	Unknown function	General
7002_A2257		68	-0.671871	78	-0.473931	116	0.0986476	122	0.171404	163	0.589395	103	-0.0728329	protein of unknown function DUF429	Unknown function	General
7002_A2269		12	-0.33787	16	0.0771679	11	-0.463401	16	0.0771679	17	0.164631	19	0.325095	hypothetical protein	Unknown function	General
7002_A2274		40	-0.383128	43	-0.278792	45	-0.213203	63	0.272224	63	0.272224	59	0.177587	uncharacterized protein	Unknown function	General
7002_A2276		42	-0.157146	41	-0.191912	43	-0.123199	49	0.065246	41	-0.191912	65	0.472904	hypothetical protein	Unknown function	General
7002_A2301		148	-0.121464	144	-0.160992	148	-0.121464	185	0.200465	151	-0.0925121	190	0.238939	hypothetical protein	Unknown function	General
7002_A2309		212	-1.30183	395	-0.404039	628	0.264873	801	0.615911	568	0.12	532	0.0255351	hypothetical protein	Unknown function	General
7002_A2320		38	0.0981804	27	-0.39486	26	-0.449307	58	0.708234	35	-0.0204641	29	-0.291766	protein of unknown function DUF411	Unknown function	General
7002_A2387		531	0.0530378	380	-0.429675	402	-0.348479	641	0.32465	484	-0.0806671	633	0.306531	hypothetical protein	Unknown function	General
7002_A2411		385	-0.311649	406	-0.235028	418	-0.193005	639	0.419308	452	-0.0801847	567	0.246841	protein of unknown function DUF3134	Unknown function	General
7002_A2412		47	-0.0747678	43	-0.203092	52	0.0710831	47	-0.0747678	45	-0.137504	63	0.347923	membrane protein of unknown function DUF2079	Unknown function	General
7002_A2417		43	-0.692676	58	-0.26096	65	-0.0965733	88	0.340491	99	0.510416	64	-0.118941	hypothetical membrane protein	Unknown function	General
7002_A2426		32	0.0151069	25	-0.341037	31	-0.0306968	28	-0.177538	41	0.372659	33	0.059501	TPR repeat-containing protein	Unknown function	General
7002_A2448		574	-0.136589	640	0.0204319	503	-0.327082	547	-0.206099	696	0.141447	826	0.388502	hypothetical protein	Unknown function	General
7002_A2459		675	-0.160952	665	-0.182485	722	-0.0638407	755	0.000637092	909	0.268441	802	0.0877627	uncharacterized protein	Unknown function	General
7002_A2480		627	-0.0949777	642	-0.0608699	627	-0.0949777	712	0.0884341	543	-0.302491	867	0.372589	protein of unknown function DUF1815	Unknown function	General
7002_A2481		109	-0.614079	130	-0.359896	199	0.254361	185	0.149118	201	0.268788	177	0.0853418	hypothetical protein	Unknown function	General
7002_A2521	ycf23	652	0.00406237	576	-0.174741	580	-0.164757	663	0.0281993	680	0.0647252	750	0.206081	protein of unknown function DUF561 Ycf23	Unknown function	General
7002_A2582		26	-0.379934	18	-0.910448	26	-0.379934	45	0.41148	44	0.379058	44	0.379058	PsiE family phosphate starvation-inducible membrane protein	Unknown function	General	phosphorus metabolism
7002_A2624		86	-0.383235	90	-0.317647	121	0.109363	119	0.0853176	163	0.539228	94	-0.254911	hypothetical lipoprotein	Unknown function	General
7002_A2630		110	-0.620942	146	-0.212477	144	-0.232377	153	-0.144914	211	0.318798	251	0.569242	hypothetical protein	Unknown function	General
7002_A2632		21	-1.25154	37	-0.434403	60	0.263034	69	0.464668	54	0.111031	59	0.238787	protein of unknown function DUF3326	Unknown function	General
7002_A2636		31	-0.438121	29	-0.534336	43	0.0339473	64	0.607683	45	0.0995357	40	-0.0703893	hypothetical protein	Unknown function	General
7002_A2650		16	-1.10852	44	0.350907	26	-0.408085	25	-0.464668	45	0.383329	51	0.563901	hypothetical protein	Unknown function	General
7002_A2652		1	-4.9386	26	-0.23816	29	-0.0806185	37	0.270854	44	0.520832	47	0.615989	hypothetical protein	Unknown function	General
7002_A2659		42	-1.10753	84	-0.107528	69	-0.391321	96	0.0851166	130	0.522522	122	0.430891	conserved hypothetical lipoprotein	Unknown function	General
7002_A2666		63	-0.74837	68	-0.638187	86	-0.299386	158	0.57813	186	0.813509	74	-0.516197	hypothetical protein	Unknown function	General
7002_A2683		27	-0.374396	24	-0.544321	25	-0.485427	36	0.040642	58	0.728698	40	0.192645	protein of unknown function DUF1822	Unknown function	General
7002_A2713		132	-1.35364	302	-0.159626	357	0.0817492	433	0.360192	416	0.302409	384	0.186931	hypothetical protein	Unknown function	General
7002_A2715		27	-0.542793	40	0.0242475	35	-0.168398	49	0.317029	48	0.287282	37	-0.0882272	hypothetical protein	Unknown function	General
7002_A2716		33	0.121562	22	-0.463401	24	-0.33787	37	0.286621	44	0.536599	22	-0.463401	hypothetical protein	Unknown function	General
7002_A2717	pirA	51	-0.15624	58	0.0293156	46	-0.305103	64	0.171335	59	0.0539776	63	0.148614	pirin family protein PirA	Unknown function	General	salt stress response
7002_A2730	rfrC	1226	-0.193527	1108	-0.339528	1569	0.162359	1465	0.0634143	1709	0.285666	1335	-0.0706466	pentapeptide repeat protein RfrC	Unknown function	General
7002_A2767		177	-0.209527	169	-0.276253	158	-0.373352	253	0.305861	207	0.0163546	264	0.367262	hypothetical protein	Unknown function	General
7002_A2768		27	-0.222392	26	-0.27684	19	-0.729352	23	-0.453718	32	0.0227201	62	0.976916	hypothetical protein	Unknown function	General
7002_A2820		10	-0.378512	10	-0.378512	13	0	12	-0.115477	23	0.823122	10	-0.378512	conserved hypothetical membrane protein	Unknown function	General
7002_A2867		10	-0.263034	11	-0.125531	11	-0.125531	9	-0.415037	15	0.321928	16	0.415037	protein of unknown function DUF2892 with N-terminal rhodanase domain	Unknown function	General
7002_A2874	narM	15	0.514573	5	-1.07039	3	-1.80735	10	-0.0703893	13	0.308122	17	0.695145	nitrate reductase associated protein NarM	Unknown function	General	nitrite reductase
7002_C0014		81	-0.39486	94	-0.180121	104	-0.0342699	106	-0.00678917	147	0.464963	107	0.00675737	protein of unknown function DUF2283	Unknown function	General
7002_E0002		10	-1.39689	19	-0.470891	13	-1.01838	16	-0.718818	71	1.43093	29	0.139163	hypothetical protein	Unknown function	General	plasmid pAQ5 replication
7002_E0008		1	-3.02975	4	-1.02975	1	-3.02975	4	-1.02975	34	2.05772	5	-0.707819	protein of unknown function DUF1071	Unknown function	General
7002_E0010		185	-0.117276	178	-0.172924	203	0.0166787	206	0.0378434	205	0.0308229	227	0.177891	hypothetical protein	Unknown function	General
7002_E0015		18	-0.530515	15	-0.793549	27	0.0544478	23	-0.176878	49	0.91427	24	-0.115477	hypothetical protein	Unknown function	General
7002_E0027		307	-0.32537	280	-0.458182	360	-0.0956119	374	-0.0405705	584	0.60236	403	0.067171	hypothetical protein	Unknown function	General
7002_E0032		109	-0.36453	134	-0.0666247	143	0.0271574	124	-0.178518	167	0.25099	165	0.233608	hypothetical protein	Unknown function	General
7002_E0033		134	-0.628559	203	-0.0293122	222	0.0997678	214	0.0468189	224	0.112707	246	0.247866	hypothetical protein	Unknown function	General
7002_G0009		17	-0.594361	6	-2.09686	8	-1.68182	25	-0.0379679	36	0.488101	62	1.27237	protein of unknown function DUF427	Unknown function	General
7002_G0040		28	0.125531	13	-0.981384	29	0.176157	33	0.36257	34	0.405639	17	-0.594361	conserved pRiA4b ORF-3-like domain protein	Unknown function	General
7002_G0048		7	-0.736966	4	-1.54432	11	-0.0848889	25	1.09954	8	-0.544321	15	0.36257	uncharacterized protein	Unknown function	General
7002_G0156		45	-0.315502	34	-0.719892	51	-0.13493	70	0.321928	66	0.237039	70	0.321928	protein of unknown function DUF427	Unknown function	General
a - RPKM is defined as a number of reads per kilobase of transcript per million of mapped reads. If the number of reads that map to a given transcript t is Mt, the length of that transcript is Lt, and the total number of mapped reads is M, such that M= ΣMt, then RPKM = (109*Mt)/(Lt*M)
b - RPKM values were transformed to log-base-2 values and standardized (mean=0 and standard devation=1).
