# Supplementary material for: Unlocking the Constraints of Cyanobacterial Productivity: Acclimations Enabling Ultrafast Growth
Source: mBio. 2016 Jul 26;7(4):e00949-16. doi: 10.1128/mBio.00949-16 (PMC4981716; doi:10.1128/mBio.00949-16)
Supplement: Table S3 — All genes that were grouped into cluster II. Expression levels under all conditions examined in this study and annotation data are also shown. [file mbo003162888st3.xlsx]

## Sheet: Sheet1
Table S3. List of Synechococcus 7002 transcripts grouped in cluster II
Locus_Tag	Gene abbr	33 µmol photons·m-2 ·sec-1		98 µmol photons·m-2 ·sec-1		164 µmol photons·m-2 ·sec-1		395 µmol photons·m-2 ·sec-1		610 µmol photons·m-2 ·sec-1		760 µmol photons·m-2 ·sec-1		Curated Product Descriptor	Main Role	Subrole	Subsytem
		RPKMa	LOG2(RPKM/mean)b	RPKMa	LOG2(RPKM/mean)b	RPKMa	LOG2(RPKM/mean)b	RPKMa	LOG2(RPKM/mean)b	RPKMa	LOG2(RPKM/mean)b	RPKMa	LOG2(RPKM/mean)b
7002_A2102	argC	86	-0.0331669	136	0.628031	136	0.628031	52	-0.758992	48	-0.874469	70	-0.330149	N-acetyl-gamma-glutamyl-phosphate reductase ArgC	Amino acid metabolism	Arginine and proline metabolism	ornithine biosynthesis from glutamate_ acetylated branch
7002_A2614	proA	52	0.246483	43	-0.0276917	43	-0.0276917	41	-0.0964045	42	-0.0616391	42	-0.0616391	glutamate-5-semialdehyde dehydrogenase ProA	Amino acid metabolism	Arginine and proline metabolism	proline biosynthesis from glutamate
7002_A0286	thrCII	308	0.691878	202	0.0833026	154	-0.308122	151	-0.336504	166	-0.199869	163	-0.226181	threonine synthase ThrCII	Amino acid metabolism	Glycine_ serine and threonine metabolism	threonine biosynthesis from homoserine
7002_A1246	serA	716	0.16678	663	0.0558294	630	-0.0178277	603	-0.0810215	649	0.025039	566	-0.172377	D-3-phosphoglycerate dehydrogenase SerA	Amino acid metabolism	Glycine_ serine and threonine metabolism	serine biosynthesis
7002_A1274	dapA	186	0.704161	107	-0.0935307	84	-0.44268	87	-0.392054	101	-0.176786	120	0.0718929	4-hydroxy-tetrahydrodipicolinate synthase DapA	Amino acid metabolism	Lysine biosynthesis	lysine biosynthesis via diaminopimelate (DAP) utilizing ammonia and NADPH
7002_A1146	aroB	40	0.152003	38	0.0780025	39	0.115477	26	-0.469485	38	0.0780025	35	-0.040642	3-dehydroquinate synthase AroB	Amino acid metabolism	Phenylalanine_ tyrosine and tryptophan biosynthesis	chorismate biosynthesis via shikimate
7002_A2404	pheA2	54	0.747393	38	0.240433	32	-0.00749454	23	-0.483933	27	-0.252607	19	-0.759567	prephenate dehydratase PheA2	Amino acid metabolism	Phenylalanine_ tyrosine and tryptophan biosynthesis	phenylalanine biosynthesis from chorismate
7002_A2527	aroQ	1595	0.430294	1571	0.40842	1450	0.29279	1016	-0.220362	814	-0.540162	656	-0.851495	3-dehydroquinate dehydratase II AroQ	Amino acid metabolism	Phenylalanine_ tyrosine and tryptophan biosynthesis	chorismate biosynthesis via shikimate
7002_D0007	nthA	17	0.765535	7	-0.514573	7	-0.514573	3	-1.73697	23	1.20163	3	-1.73697	cobalt-containing nitrile hydratase subunit alpha NthA	Amino acid metabolism	Tryptophan metabolism	nitrile hydratase
7002_A1356	leuA	331	0.386744	298	0.235225	256	0.0160563	216	-0.229056	216	-0.229056	202	-0.325732	2-isopropylmalate synthase LeuA	Amino acid metabolism	Valine_ leucine and isoleucine metabolism	leucine biosynthesis from pyruvate and acetyl-CoA
7002_A0950		28	0.36995	24	0.147557	24	0.147557	20	-0.115477	16	-0.437405	18	-0.26748	bifunctional mannose-1-phosphate guanylyltransferase / phosphomannomutase	Carbohydrate metabolism	Amino sugar and nucleotide sugar metabolism	nucleotide sugar biosynthesis
7002_A0890	sucD	34	0.443607	26	0.0565835	20	-0.321928	26	0.0565835	24	-0.0588937	20	-0.321928	succinyl-CoA ligase alpha subunit SucD	Carbohydrate metabolism	Citrate cycle (TCA cycle)	citrate cycle_ second carbon oxidation
7002_A2770	kgd	53	0.0744782	70	0.475841	78	0.63196	41	-0.29589	33	-0.609048	27	-0.898555	TPP-dependent 2-oxoglutarate decarboxylase Kgd	Carbohydrate metabolism	Citrate cycle (TCA cycle)	citrate cycle_ 2-OGDH bypass
7002_A0886	fruK	40	0.270266	48	0.5333	46	0.4719	26	-0.351222	18	-0.881737	21	-0.659345	fructokinase FruK	Carbohydrate metabolism	Fructose and mannose metabolism	sucrose recycling
7002_A2066	algA	134	0.23531	128	0.169221	123	0.111735	102	-0.158354	79	-0.526999	117	0.0395855	bifunctional mannose-1-phosphate guyanyltranferase / mannose-6-phosphate isomerase AlgA	Carbohydrate metabolism	Fructose and mannose metabolism
7002_A2841	ggpP	69	0.234055	60	0.0324215	56	-0.0671142	50	-0.230613	72	0.295456	45	-0.382616	glucosylglycerol 3-phosphatase GgpP	Carbohydrate metabolism	General	glucosylglycerol biosynthesis
7002_A2851	ggpS	137	0.895092	95	0.366916	49	-0.58823	48	-0.617978	49	-0.58823	64	-0.20294	glucosylglycerol-phosphate synthase GgpS	Carbohydrate metabolism	General	glucosylglycerol biosynthesis
7002_A2852	glpD	50	0.584963	37	0.15056	28	-0.251539	23	-0.535332	35	0.0703893	27	-0.304006	glycerol-3-phosphate dehydrogenase GlpD	Carbohydrate metabolism	General	glucosylglycerol biosynthesis
7002_A2233	gpmI	402	0.555655	279	0.0287243	274	0.00263506	235	-0.21888	206	-0.408896	245	-0.158759	2_3-bisphosphoglycerate-independent phosphoglycerate mutase GpmI	Carbohydrate metabolism	Glycolysis / Gluconeogenesis	Embden-Meyerhof pathway
7002_A0710	glcE	232	0.337035	173	-0.0863178	179	-0.0371302	160	-0.199018	162	-0.181096	196	0.0937638	glycolate oxidase FAD-binding subunit GlcE	Carbohydrate metabolism	Glyoxylate and dicarboxylate metabolism	photorespiration (oxidative C2 cycle)
7002_A1864	gloB	31	0.744743	16	-0.209453	14	-0.402098	20	0.112475	16	-0.209453	14	-0.402098	hydroxyacylglutathione hydrolase GloB	Carbohydrate metabolism	Pyruvate metabolism	reactive carbonyl scavenging - methylglyoxal
7002_A0885	amsA	38	0.325095	34	0.164631	30	-0.0159415	31	0.0313642	23	-0.39927	26	-0.222392	amylosucrase AmsA	Carbohydrate metabolism	Starch and sucrose metabolism	sucrose recycling
7002_A0887	sppA	91	0.347923	108	0.595016	87	0.283072	56	-0.352516	38	-0.911944	49	-0.545161	sucrose-phosphate phosphatase SppA	Carbohydrate metabolism	Starch and sucrose metabolism	sucrose biosynthesis
7002_A2171		327	0.224723	396	0.500933	329	0.23352	220	-0.347064	235	-0.251907	172	-0.702159	autotransporter adhesin	Cell motility and adherance	Adhesins
7002_A2616		38	0.357157	37	0.318682	33	0.153623	18	-0.720846	33	0.153623	19	-0.642843	cell adhesion protein	Cell motility and adherance	Adhesins
7002_A0501	pilM	127	0.666757	90	0.169925	79	-0.0181473	70	-0.192645	59	-0.439285	55	-0.540568	type IV pilus assembly protein PilM	Cell motility and adherance	Surface structures and assembly platforms	T2bSS type IVb pilus complex
7002_A0502	pilN	97	0.274982	117	0.545434	76	-0.0770031	76	-0.0770031	47	-0.770342	68	-0.237468	type IV pilus assembly protein PilN	Cell motility and adherance	Surface structures and assembly platforms	T2bSS type IVb pilus complex
7002_A0503	pilO	138	0.546282	126	0.415037	103	0.124258	65	-0.539875	53	-0.834322	82	-0.20469	type IV pilus assembly protein PilO	Cell motility and adherance	Surface structures and assembly platforms	T2bSS type IVb pilus complex
7002_A0699	pilC	129	0.00373272	136	0.0799683	141	0.132057	122	-0.0767572	118	-0.124851	126	-0.0302146	type IV fimbrial assembly protein PilC	Cell motility and adherance	Surface structures and assembly platforms	T2bSS type IVa pilus complex
7002_A1212	pilT	68	0.0285692	70	0.0703893	69	0.0496308	74	0.15056	60	-0.152003	59	-0.176251	pilus retraction protein PilT	Cell motility and adherance	Surface structures and assembly platforms	T2bSS type IVa pilus complex
7002_A1601	pilA5	202	0.0325026	312	0.659693	336	0.766609	110	-0.844349	114	-0.792819	111	-0.831293	type IV pilin protein PilA5	Cell motility and adherance	Surface structures and assembly platforms	type IV pilus
7002_A1602		153	-0.146334	238	0.491096	256	0.596278	122	-0.472985	126	-0.426442	121	-0.484859	type IV pilin protein	Cell motility and adherance	Surface structures and assembly platforms	type IV pilus
7002_A2594		4729	0.220292	5929	0.546546	5826	0.521263	3770	-0.106678	1588	-1.35403	2514	-0.691258	P-like pilus pilin protein	Cell motility and adherance	Surface structures and assembly platforms	P-type pilus
7002_A2595		545	0.822545	514	0.738058	415	0.429401	143	-1.1077	122	-1.33683	110	-1.48621	P-like pilus pilin protein	Cell motility and adherance	Surface structures and assembly platforms	P-type pilus
7002_A2804	pilA	5369	0.137575	6855	0.490078	5294	0.11728	4583	-0.0907859	2834	-0.784238	4349	-0.166395	type IV pilus major pilin protein PilA	Cell motility and adherance	Surface structures and assembly platforms	T2bSS type IVa pili
7002_A0315	cdv3	70	0.0740006	69	0.053242	88	0.404149	51	-0.382857	62	-0.101086	59	-0.172639	cell division protein Cdv3	Cell structure_ growth_ and death	Cell division
7002_A1118	smc	19	0.309328	15	-0.0317089	16	0.0614005	11	-0.479168	19	0.309328	12	-0.353637	chromosome segregation protein SMC	Cell structure_ growth_ and death	Cell division	SMC-ScpA-ScpB complex
7002_A1917	ylmE	47	0.238685	53	0.412016	45	0.175949	36	-0.145979	34	-0.228441	24	-0.730942	cell division protein YlmE	Cell structure_ growth_ and death	Cell division
7002_A1918	cdv2	657	0.621657	477	0.159753	415	-0.0411247	325	-0.393796	315	-0.438884	373	-0.19506	cell division inhibitor SepF	Cell structure_ growth_ and death	Cell division
7002_A2129		84	1.45372	19	-0.690672	16	-0.938599	33	0.105795	21	-0.546282	11	-1.47917	YggT family putative K+ uptake protein	Cell structure_ growth_ and death	Cell division
7002_A2240	soj	20	0.415037	18	0.263034	10	-0.584963	13	-0.206451	16	0.0931094	13	-0.206451	chromsome partitioning ATPase Soj	Cell structure_ growth_ and death	Cell division
7002_A2300	ftsI	104	0.100527	107	0.141554	95	-0.0300572	102	0.0725125	96	-0.0149503	78	-0.314511	cell division protein (peptidoglycan synthetase) FtsI	Cell structure_ growth_ and death	Cell division	chromosome partitioning proteins_ divisome
7002_A0031		83	0.327007	74	0.161421	65	-0.0256649	40	-0.726105	66	-0.00363858	69	0.0604918	Dps family DNA-binding stress response protein	Cell structure_ growth_ and death	Chromosome and assoicated proteins	nucleoid associated proteins
7002_A0101		92	0.244338	78	0.00617857	76	-0.0312961	75	-0.050405	71	-0.129477	74	-0.0697703	cbMCalpha family metacaspase	Cell structure_ growth_ and death	General	programmed cell death
7002_A1799	ccmN	95	0.447459	67	-0.0563074	66	-0.0780025	58	-0.264416	60	-0.215506	72	0.0475284	carboxysome structural protein CcmN	Cell structure_ growth_ and death	Microcompartments	B-carboxysome
7002_A1801	ccmL	928	0.766105	451	-0.274892	406	-0.42654	366	-0.576176	558	0.0322452	565	0.050231	carboxysome minor structural protein CcmL	Cell structure_ growth_ and death	Microcompartments	B-carboxysome
7002_A2389	ccmO	125	0.193195	120	0.134301	93	-0.233431	90	-0.280736	117	0.0977752	111	0.0218264	carboxysome structural protein CcmO	Cell structure_ growth_ and death	Microcompartments	B-carboxysome
7002_A0056		33	0.510416	33	0.510416	16	-0.533979	25	0.109878	8	-1.53398	24	0.0509839	toxin-antitoxin system Arc family antidote component	Cell structure_ growth_ and death	Toxin-antitoxin systems	toxin-antitoxin system 1
7002_A0409		27	0.179979	29	0.283072	32	0.425091	16	-0.574909	20	-0.252981	19	-0.326981	toxin-antitoxin system PIN family toxin	Cell structure_ growth_ and death	Toxin-antitoxin systems	toxin-antitoxin system 3
7002_A0632		108	0.0452293	114	0.123232	139	0.409283	100	-0.0658021	81	-0.369808	86	-0.283393	toxin-antitoxin system VapB family antidote	Cell structure_ growth_ and death	Toxin-antitoxin systems	toxin-antitoxin system 4
7002_A0836		89	-0.00269915	88	-0.019001	101	0.179779	97	0.12148	79	-0.174652	81	-0.138583	toxin-antitoxin system RelE family toxin	Cell structure_ growth_ and death	Toxin-antitoxin systems	addiction module_ RelE-RelB class
7002_A1999		80	1.09954	28	-0.415037	31	-0.268196	29	-0.364411	36	-0.0524674	20	-0.900464	toxin-antitoxin system antidote CopG family	Cell structure_ growth_ and death	Toxin-antitoxin systems	toxin-antitoxin system 14
7002_A2133		96	0.101147	175	0.967395	192	1.10115	33	-1.43942	14	-2.67646	27	-1.72893	toxin-antitoxin system Mnt family antidote	Cell structure_ growth_ and death	Toxin-antitoxin systems	toxin-antitoxin system 16
7002_A2317		67	0.311202	59	0.127756	53	-0.026967	40	-0.432959	55	0.0264722	50	-0.111031	toxin-antitoxin system PIN family toxin	Cell structure_ growth_ and death	Toxin-antitoxin systems	toxin-antitoxin system 18
7002_A2640		35	-0.210567	79	0.963931	59	0.542793	22	-0.880418	20	-1.01792	28	-0.532495	toxin-antitoxin system RelE family toxin	Cell structure_ growth_ and death	Toxin-antitoxin systems	addiction module_ RelE-RelB class
7002_A2641		118	0.229201	146	0.536382	145	0.526467	85	-0.244051	51	-0.981017	59	-0.770799	toxin-antitoxin system Phd family antidote	Cell structure_ growth_ and death	Toxin-antitoxin systems	addiction module_ RelE-RelB class
7002_A2860		111	0.247521	89	-0.071161	110	0.234465	58	-0.688913	104	0.153545	89	-0.071161	toxin-antitoxin system VapB family antidote	Cell structure_ growth_ and death	Toxin-antitoxin systems	toxin-antitoxin system 21
7002_C0013		83	0.420843	47	-0.399607	64	0.0458037	59	-0.0715533	64	0.0458037	55	-0.172837	toxin-antitoxin system Phd family antidote	Cell structure_ growth_ and death	Toxin-antitoxin systems	toxin-antitoxin system 23
7002_E0020		167	0.332042	130	-0.0292943	143	0.108209	118	-0.169019	90	-0.559809	148	0.157791	toxin-antitoxin system Xre family antidote	Cell structure_ growth_ and death	Toxin-antitoxin systems	toxin-antitoxin system 26
7002_E0037		100	0.567041	68	0.0106472	50	-0.432959	52	-0.376376	62	-0.122619	73	0.113009	toxin-antitoxin system VapB family antidote	Cell structure_ growth_ and death	Toxin-antitoxin systems	toxin-antitoxin system 27
7002_F0004		355	0.513606	365	0.553683	317	0.35027	216	-0.203182	106	-1.23015	133	-0.902787	toxin-antitoxin system TIGR00305 family toxin	Cell structure_ growth_ and death	Toxin-antitoxin systems	toxin-antitoxin system 28
7002_F0005		35	0.807355	29	0.536053	19	-0.0740006	15	-0.415037	5	-2	17	-0.234465	toxin-antitoxin system HicB family antidote	Cell structure_ growth_ and death	Toxin-antitoxin systems	toxin-antitoxin system 28
7002_F0023		408	0.766537	338	0.494991	296	0.303565	157	-0.611268	138	-0.797364	102	-1.23346	toxin-antitoxin system RelE family toxin	Cell structure_ growth_ and death	Toxin-antitoxin systems
7002_F0024		152	0.406625	170	0.568089	132	0.203092	86	-0.415037	67	-0.775213	81	-0.501452	toxin-antitoxin system Xre family antidote	Cell structure_ growth_ and death	Toxin-antitoxin systems
7002_F0064		27	1.09192	21	0.729352	9	-0.49304	5	-1.34104	10	-0.341037	4	-1.66297	toxin-antitoxin system RHH family antidote	Cell structure_ growth_ and death	Toxin-antitoxin systems	toxin-antitoxin system 34
7002_F0100		24	0.349746	20	0.0867116	15	-0.328326	14	-0.427862	22	0.224215	18	-0.0652915	Fic/Doc family protein	Cell structure_ growth_ and death	Toxin-antitoxin systems
7002_G0033		534	1.59309	268	0.598484	127	-0.478921	38	-2.21968	43	-2.04134	52	-1.76717	toxin-antitoxin system HepN family toxin	Cell structure_ growth_ and death	Toxin-antitoxin systems	toxin-antitoxin system 40
7002_G0034		313	1.66797	129	0.389175	70	-0.492769	22	-2.16262	26	-1.92161	31	-1.66786	toxin-antitoxin system Mnt family antidote	Cell structure_ growth_ and death	Toxin-antitoxin systems	toxin-antitoxin system 40
7002_A0868	adhC	57	0.401044	47	0.122743	37	-0.222392	34	-0.344383	48	0.153117	36	-0.261921	bifunctional S-(hydroxymethyl)glutathione dehydrogenase / alcohol dehydrogenase AdhC	Defense and invasion systems	Detoxification and inactivation	formaldehyde detoxification_ glutathione-dependent
7002_A0869	frmB	14	0.0703893	16	0.263034	14	0.0703893	13	-0.0365259	12	-0.152003	11	-0.277534	S-formylglutathione hydrolase FrmB	Defense and invasion systems	Detoxification and inactivation	formaldehyde detoxification_ glutathione-dependent
7002_A1321	flv3	122	0.53842	75	-0.163499	86	0.0339473	81	-0.0524674	67	-0.326228	73	-0.202493	NAD(P)H:oxygen oxidoreductase Flv3	Defense and invasion systems	Detoxification and inactivation	oxygen and nitric oxide detoxification:photosystem I
7002_A1621	glbN	800	0.285571	829	0.336943	817	0.315907	532	-0.303002	436	-0.590101	524	-0.324862	cyanoglobin GlbN	Defense and invasion systems	Detoxification and inactivation	Nitrosative stress
7002_A2068	grxB	26	0.402759	22	0.161751	14	-0.490326	13	-0.597241	23	0.225881	20	0.0242475	dithiolic glutaredoxin GrxB	Defense and invasion systems	Detoxification and inactivation	peroxide detoxification
7002_A2694	comGB	17	0.148863	21	0.453718	11	-0.479168	15	-0.0317089	16	0.0614005	12	-0.353637	competence pilin export protein ComGB	Defense and invasion systems	DNA transformation	competence-related DNA transformation transporter
7002_F0103		17	0.424498	14	0.14439	13	0.0374747	11	-0.203533	13	0.0374747	8	-0.662965	TrwC/TraI family conjugative relaxase	Defense and invasion systems	DNA transformation	T4bSS
7002_A0011		146	0.926164	98	0.351049	81	0.0761896	41	-0.906108	64	-0.26366	31	-1.30946	Uma2 family endonuclease toxin	Defense and invasion systems	General	polymorphic toxins
7002_A0414		89	0.0663425	90	0.0824622	80	-0.0874628	81	-0.0695409	81	-0.0695409	89	0.0663425	Uma2 family endonuclease toxin	Defense and invasion systems	General	polymorphic toxins
7002_A0967		75	0.758499	43	-0.0440552	47	0.0842689	29	-0.612339	29	-0.612339	43	-0.0440552	Uma2 family endonuclease toxin	Defense and invasion systems	General	polymorphic toxins
7002_A1116		83	0.287577	81	0.252387	90	0.40439	41	-0.729911	55	-0.306103	58	-0.229482	Uma2 family endonuclease toxin	Defense and invasion systems	General	polymorphic toxins
7002_A1530		91	0.26939	80	0.0835234	72	-0.0684797	65	-0.216037	69	-0.12988	76	0.00952277	Uma2 family endonuclease toxin	Defense and invasion systems	General	polymorphic toxins
7002_A1666		2250	0.332789	1658	-0.107692	1651	-0.113796	1376	-0.376655	2450	0.455646	1334	-0.421377	Uma2 family endonuclease toxin	Defense and invasion systems	General	polymorphic toxins
7002_A2135		114	0.389947	124	0.511253	96	0.142019	78	-0.157541	48	-0.857981	62	-0.488747	Uma2 family endonuclease toxin	Defense and invasion systems	General	polymorphic toxins
7002_A2158		27	0.409113	23	0.177787	20	-0.0238467	21	0.0465426	13	-0.645335	18	-0.17585	Uma2 family endonuclease toxin	Defense and invasion systems	General	polymorphic toxins
7002_A2690	uspA	198	0.0722121	230	0.288345	251	0.414399	175	-0.105933	139	-0.438203	137	-0.459112	universal stress protein UspA	Defense and invasion systems	General
7002_A1778	cas2	32	0.192645	33	0.237039	20	-0.485427	34	0.280108	29	0.0506261	20	-0.485427	CRISPR-associated protein Cas2	Defense and invasion systems	Invasion response	CRISPR system_ Myxan subtype
7002_F0044	cmr6	50	0.200913	61	0.487794	48	0.142019	33	-0.398549	39	-0.157541	30	-0.536053	type III-A CRISPR immunity system transcriptional regulator Cmr6	Defense and invasion systems	Invasion response	CRISPR RAMP module
7002_F0045		74	0.0664954	111	0.651458	99	0.486399	58	-0.284977	45	-0.651105	37	-0.933505	conserved CRISPR locus protein	Defense and invasion systems	Invasion response	CRISPR RAMP module
7002_F0046	cmr4	66	0.663572	59	0.501821	33	-0.336428	28	-0.573467	33	-0.336428	31	-0.426625	type III-A CRISPR immunity system RAMP protein Cmr4	Defense and invasion systems	Invasion response	CRISPR RAMP module
7002_A1844	ctpB	143	0.416159	116	0.114269	111	0.0507034	97	-0.1438	94	-0.189124	82	-0.38616	periplasmic carboxyl-terminal processing serine protease CtpB	Defense and invasion systems	Protein_ prosthetic group_ membrane repair	photosystem II biogenesis
7002_A0358	aquII	47	0.378	44	0.282843	42	0.215729	30	-0.269698	28	-0.369234	26	-0.476149	GCCGNAC-specific DNA methyltransferase AquII	Defense and invasion systems	Restriction-modification systems	type II restriction-modification system
7002_A2132	aquIII	50	0.0144996	83	0.745683	78	0.656046	34	-0.541894	26	-0.928917	26	-0.928917	type II GAGGAG-specific restriction enzyme and methylase AquIII	Defense and invasion systems	Restriction-modification systems	type II restriction-modification systems
7002_A2314		30	0.108149	37	0.410712	33	0.245652	23	-0.27518	23	-0.27518	21	-0.406424	type II GRGGAAG specific restrictrion-modification system methyltransferase	Defense and invasion systems	Restriction-modification systems	type II restriction-modification systems
7002_E0038		182	0.476208	173	0.403042	134	0.0345028	90	-0.539733	110	-0.250227	96	-0.446624	type III restrction-modifciation system methylase	Defense and invasion systems	Restriction-modification systems	type III restriction-modification system pAQ5
7002_F0089		89	-0.0814111	130	0.465223	126	0.420135	78	-0.271742	75	-0.328326	67	-0.491055	Type II restriction modification system N-6 DNA methylase	Defense and invasion systems	Restriction-modification systems	type II restriction-modification systems
7002_A0010	fbaB	25	0.721024	15	-0.0159415	12	-0.33787	10	-0.600904	14	-0.115477	15	-0.0159415	fructose-bisphosphate aldolase class I FbaB	Energy metabolism	Carbon fixation in prokaryotes	Calvin-Benson cycle and Embden-Meyerhof pathway
7002_A0329	fbp	78	0.0123837	97	0.326894	90	0.218835	68	-0.185556	68	-0.185556	63	-0.295739	fructose-1_6-bisphosphatase Fbp	Energy metabolism	Carbon fixation in prokaryotes	Calvin-Benson cycle
7002_A1807	cupB	116	0.216531	112	0.165905	97	-0.0415368	77	-0.374663	113	0.178729	84	-0.249132	consitutive low-affinity CO2 hydration protein CupB	Energy metabolism	Carbon fixation in prokaryotes	constitutive CO2-uptake system NdhD4-NdhF4-CupB
7002_A0167	petJ	4030	0.522093	2845	0.0197423	2687	-0.0626901	2591	-0.115177	2520	-0.155263	2165	-0.374319	cytochrome c6c (soluble cytochrome f) PetJ	Energy metabolism	Electron transport	photosynthetic electron transport
7002_A0198	hoxY	35	0.0489096	65	0.941994	52	0.620066	19	-0.832446	14	-1.27302	18	-0.910448	NAD-reducing hydrogenase subunit HoxY	Energy metabolism	Electron transport	nickel-dependent hydrogenase
7002_A0726	ctaDII	30	0.0489096	30	0.0489096	30	0.0489096	24	-0.273018	32	0.142019	28	-0.0506261	heme-copper quinol oxidase large subunit (subunit I) CtaDII	Energy metabolism	Electron transport	heme-copper quinol oxidase CtaCDE
7002_A1432		35	1	16	-0.129283	11	-0.669851	11	-0.669851	17	-0.0418202	15	-0.222392	Na+-transporting NADH:ubiquinone oxidoreductase subunit 2	Energy metabolism	Electron transport
7002_A2675	fdx	395	0.983055	275	0.460634	200	0.00120275	148	-0.4332	81	-1.3028	100	-0.998797	2Fe-2S ferredoxin Fdx	Energy metabolism	Electron transport
7002_A1319	ureA	65	0.712513	39	-0.024453	32	-0.309855	36	-0.13993	35	-0.180572	31	-0.355659	urease gamma subunit UreA	Energy metabolism	Nitrogen metabolism	urease
7002_A0854	ndhF1	308	0.211504	279	0.0688389	233	-0.191096	240	-0.148392	283	0.0893758	253	-0.0722889	NADH-plastoquinone oxidoreductase subunit NdhF1	Energy metabolism	Oxidative phosphorylation	NAD(P)H:quinone oxidoreductase (complex I) NdhABCDEFGHIJKLMNOPQS
7002_A0923	ndhE	502	0.475023	402	0.154531	379	0.0695331	345	-0.0660684	297	-0.282202	242	-0.577658	NADH-plastoquinone oxidoreductase K subunit NdhE	Energy metabolism	Oxidative phosphorylation	NAD(P)H:quinone oxidoreductase (complex I) NdhABCDEFGHIJKLMNOPQS
7002_A1164	coxC	277	0.413302	194	-0.100527	181	-0.200594	187	-0.153545	233	0.163746	176	-0.241008	aa3-type cytochrome c oxidase subunit III CoxC	Energy metabolism	Oxidative phosphorylation	cytochrome c oxidase_ mitochondrial_ caa3-type CoxABCD
7002_A1805	ndhF4	121	0.655203	85	0.14573	75	-0.0348417	66	-0.219266	57	-0.43077	57	-0.43077	NADH-plastoquinone oxidoreductase subunit NdhF4	Energy metabolism	Oxidative phosphorylation	NAD(P)H:quinone oxidoreductase (complex I) NdhABCDEFGHIJKLMNOPQS
7002_A1806	ndhD4	75	0.221324	67	0.0585947	69	0.10103	54	-0.252607	53	-0.279574	68	0.0799683	NADH-plastoquinone oxidoreductase subunit NdhD4	Energy metabolism	Oxidative phosphorylation	NAD(P)H:quinone oxidoreductase (complex I) NdhABCDEFGHIJKLMNOPQS
7002_A2327	ndhD3	90	0.759403	47	-0.177861	42	-0.340133	45	-0.240597	49	-0.11774	46	-0.208888	NADH-plastoquinone oxidoreductase subunit NdhD3	Energy metabolism	Oxidative phosphorylation	NAD(P)H:quinone oxidoreductase (complex I) NdhABCDEFGHIJKLMNOPQS
7002_G0148	atpBN	28	0.403633	31	0.550474	24	0.18124	20	-0.0817941	13	-0.703282	11	-0.944291	N-type Na+ translocating ATPase F0 complex subunit A AtpBN	Energy metabolism	Oxidative phosphorylation	N-type Na translocation ATPase
7002_A0112	psbV	2926	0.370587	2614	0.207916	2230	-0.0212991	2160	-0.0673115	1768	-0.356225	1881	-0.266843	photosystem II cytochrome c550 PsbV	Energy metabolism	Photosynthesis	photosystem II other subunits in cyanobacteria
7002_A0135	psbZ	695	0.438054	474	-0.114072	529	0.0443089	520	0.0195528	359	-0.514975	501	-0.0341482	photosystem II reaction center protein PsbZ	Energy metabolism	Photosynthesis	photosystem II other common subunits
7002_A0157	psbA1	7617	0.345864	6553	0.128797	5972	-0.00514445	5253	-0.190217	6205	0.0500726	4360	-0.45903	Fur-regulated photosystem II P680 reaction center D1 protein PsbA1	Energy metabolism	Photosynthesis	photosystem II main subunits
7002_A0231	psbF	602	0.231742	594	0.212442	569	0.150408	430	-0.253684	386	-0.40942	495	-0.0505926	photosystem II cytochrome b559 beta subunit PsbF	Energy metabolism	Photosynthesis	photosystem II main subunits
7002_A0269	psbO	2286	0.553285	1986	0.350325	1486	-0.0681068	1249	-0.318767	1237	-0.332695	1103	-0.498108	photosystem II oxygen-evolving enhancer protein 1 PsbO	Energy metabolism	Photosynthesis	photosystem II other common subunits
7002_A0322	psbU	1580	0.368517	1254	0.0351302	1148	-0.0922845	1277	0.0613514	830	-0.560224	1254	0.0351302	photosystem II protein PsbU	Energy metabolism	Photosynthesis	photosystem II other subunits in cyanobacteria
7002_A0375	cytM	30	0.952694	15	-0.0473057	9	-0.784271	4	-1.9542	14	-0.146841	21	0.438121	cytochrome CytM	Energy metabolism	Photosynthesis	photosystem I
7002_A0808	psbH	7231	0.332684	5742	4.18761e-05	6128	0.0939048	5740	-0.000460718	4645	-0.305833	4965	-0.209718	photosystem II reaction center phosphoprotein PsbH	Energy metabolism	Photosynthesis	photosystem II other common subunits
7002_A0842	petB	2055	0.495972	1558	0.0965293	1330	-0.13174	1274	-0.193801	1176	-0.309278	1350	-0.110206	plastoquinol—plastocyanin reductase cytochrome cn subunit PetB	Energy metabolism	Photosynthesis	plastoquinol—plastocyanin reductase (cytochrome b6-f complex)
7002_A1008	psaF	3706	0.494617	2807	0.0937834	2284	-0.203683	2349	-0.163199	2350	-0.162585	2286	-0.20242	photosystem I subunit III plastocyanin (cyt c553) docking protein PsaF	Energy metabolism	Photosynthesis	photosystem I main subunits
7002_A1009	psaJ	13633	0.198467	13529	0.187419	13002	0.130098	10850	-0.130941	11758	-0.0149933	8513	-0.480896	photosystem I reaction centre subunit IX PsaJ	Energy metabolism	Photosynthesis	photosystem I other common subunits
7002_A1418	psbA3	13761	0.257301	13813	0.262742	12328	0.0986541	9864	-0.22304	11136	-0.0480536	8177	-0.493641	photosystem II P680 reaction center D1 protein PsbA3	Energy metabolism	Photosynthesis	photosystem II main subunits
7002_A1559	psbC	4642	0.379766	4232	0.246359	3328	-0.100325	2720	-0.391374	3575	0.00296241	2909	-0.294458	photosystem II CP43 chlorophyll apoprotein PsbC	Energy metabolism	Photosynthesis	photosystem II main subunits
7002_A1560	psbD1	2193	0.419943	2268	0.468458	1555	-0.076048	1199	-0.451131	1374	-0.254581	1246	-0.395658	photosystem II P680 reaction center protein PsbD1	Energy metabolism	Photosynthesis	photosystem II main subunits
7002_A1589	psaC	31217	1.04556	12546	-0.269549	11041	-0.453905	13522	-0.161468	10875	-0.475761	11539	-0.390258	photosystem I iron-sulfur center subunit VII PsaC	Energy metabolism	Photosynthesis	photosystem I main subunits
7002_A1961	psaA	7851	0.41514	8378	0.508869	5521	-0.0928072	4195	-0.489066	5437	-0.114926	3945	-0.577712	photosystem I P700 chlorophyll a apoprotein A1 PsaA	Energy metabolism	Photosynthesis	photosystem I main subunits
7002_A1962	psaB	4619	0.519923	4934	0.6151	3124	-0.0442635	1853	-0.797795	2842	-0.180751	1956	-0.719752	photosystem I P700 chlorophyll a apoprotein A2 PsaB	Energy metabolism	Photosynthesis	photosystem I main subunits
7002_A2164	psbA2	27	0.50696	19	0	18	-0.0780025	21	0.14439	18	-0.0780025	11	-0.788496	photosystem II P680 reaction center D1 protein PsbA2	Energy metabolism	Photosynthesis	photosystem II main subunits
7002_A2199	psbD2	1627	0.34795	1748	0.451441	1180	-0.115477	1029	-0.313021	1049	-0.285249	1037	-0.301848	photosystem II P680 reaction center protein PsbD2	Energy metabolism	Photosynthesis	photosystem II main subunits
7002_A2401	psaK	1812	0.611479	1666	0.490284	975	-0.28263	948	-0.323145	761	-0.640136	954	-0.314043	alternative photosystem I reaction center subunit X PsaK	Energy metabolism	Photosynthesis	photosystem I other common subunits
7002_A2620	psaL	5041	0.76268	3073	0.0486182	2620	-0.181463	2818	-0.0763579	1859	-0.676503	2416	-0.298409	photosystem I reaction center subunit XI PsaL	Energy metabolism	Photosynthesis	photosystem I other common subunits
7002_A2621	psaI	5065	0.438296	3883	0.0549051	4446	0.250241	3763	0.00961672	2277	-0.715132	2994	-0.320192	photosystem I reaction center subunit VIII PsaI	Energy metabolism	Photosynthesis	photosystem I other common subunits
7002_A0811	cpcG	3606	0.420382	3308	0.295942	2735	0.0215232	2371	-0.184522	1942	-0.472474	2205	-0.289239	phycobilisome rod-core linker protein CpcG	Energy metabolism	Photosynthesis - antenna proteins	phycocyanin biosynthesis
7002_A1821	nblA	148	1.68589	45	-0.0317089	18	-1.35364	21	-1.13124	19	-1.27563	25	-0.879706	phycobilisome degradation protein NblA	Energy metabolism	Photosynthesis - antenna proteins	phycobilisome turnover
7002_A1929	apcB	7893	0.111657	8046	0.139355	6196	-0.23758	7081	-0.0449641	7009	-0.0597086	7606	0.0582208	allophycocyanin beta subunit ApcB	Energy metabolism	Photosynthesis - antenna proteins	allophycocyanin biosynthesis
7002_A1930	apcA	8534	0.152993	8777	0.193499	7144	-0.103497	6943	-0.14467	7185	-0.0952413	7469	-0.0393143	allophycocyanin alpha subunit ApcA	Energy metabolism	Photosynthesis - antenna proteins	allophycocyanin biosynthesis
7002_A1933	nblA	111	0.52451	104	0.430534	77	-0.00311934	34	-1.18244	73	-0.0800813	64	-0.269906	phycobilisome degradation protein NblA	Energy metabolism	Photosynthesis - antenna proteins	phycobilisome turnover
7002_A2009	apcE	1298	0.563998	1152	0.391848	901	0.0373062	638	-0.460665	667	-0.396534	612	-0.520689	phycobilisome core-membrane linker phycobiliprotein ApcE	Energy metabolism	Photosynthesis - antenna proteins	allophycocyanin biosynthesis
7002_A2053	cpcU	308	0.415037	199	-0.215124	220	-0.0703893	214	-0.110282	219	-0.076962	226	-0.0315701	phycocyanobilin lyase subunit CpcU	Energy metabolism	Photosynthesis - antenna proteins	phycobilin biosynthesis
7002_A2140	apcD	2682	0.46391	1913	-0.0235624	1761	-0.143004	1930	-0.0107984	1556	-0.321557	1825	-0.0915028	allophycocyanin B alpha subunit ApcD	Energy metabolism	Photosynthesis - antenna proteins	allophycocyanin biosynthesis
7002_A2209	cpcB	10619	0.390328	11779	0.539897	8428	0.0569419	6791	-0.254624	5628	-0.525626	5366	-0.594401	phycocyanin beta subunit CpcB	Energy metabolism	Photosynthesis - antenna proteins	phycocyanin biosynthesis
7002_A2210	cpcA	20564	0.127011	24176	0.360466	20786	0.142503	22348	0.247036	11856	-0.667492	13256	-0.506464	phycocyanin alpha subunit CpcA	Energy metabolism	Photosynthesis - antenna proteins	phycocyanin biosynthesis
7002_A2211	cpcC	6159	0.897682	4896	0.56659	3064	-0.109598	2430	-0.444058	1734	-0.93091	1552	-1.09089	phycocyanin-associated rod linker protein CpcC	Energy metabolism	Photosynthesis - antenna proteins	phycocyanin biosynthesis
7002_A2672		164	1.04467	93	0.226276	71	-0.163136	42	-0.920566	64	-0.312883	43	-0.886618	phycobilisome protein	Energy metabolism	Photosynthesis - antenna proteins	phycobilisome
7002_A1497	cysH	117	0.336386	103	0.152522	77	-0.267192	88	-0.074547	89	-0.0582451	82	-0.176427	phosphoadenosine phosphosulfate reductase CysH	Energy metabolism	Sulfur metabolism	sulfate reduction to sulfide_ assimilatory
7002_A0718	dgdA	49	0.171766	47	0.111645	39	-0.157541	34	-0.355481	50	0.200913	42	-0.0506261	digalactosyldiacylglycerol (DGDG) synthase DgdA	Fatty acid and lipid metabolism	Biosynthesis	digalactosyldiacylglycerol biosynthesis
7002_A1989	desF	1479	0.532521	1187	0.215219	999	-0.0335443	831	-0.29918	902	-0.180902	737	-0.472364	syn-2 delta 9 acyl-lipid fatty acid desaturase DesF	Fatty acid and lipid metabolism	Biosynthesis of unsaturated fatty acids	alkene biosynthesis (1-nonadecene and 1_14-nonadecadiene)
7002_A2198	desC	699	0.634833	508	0.174369	364	-0.306521	378	-0.252073	371	-0.27904	381	-0.240668	delta-9 acyl-lipid desaturase DesC	Fatty acid and lipid metabolism	Biosynthesis of unsaturated fatty acids	alkene biosynthesis (1-nonadecene and 1_14-nonadecadiene)
7002_A0521	pgpB	15	0.36257	13	0.156119	9	-0.374396	7	-0.736966	12	0.040642	14	0.263034	membrane phosphatidylglycerophosphatase PgpB	Fatty acid and lipid metabolism	Glycerolipid and glycerophospholid metabolism	phosphatidylglycerol biosynthesis
7002_A2479	cdsA	145	0.658963	89	-0.0452126	75	-0.292127	79	-0.217165	77	-0.254159	86	-0.0946813	phosphatidate cytidylyltransferase CdsA	Fatty acid and lipid metabolism	Glycerolipid and glycerophospholid metabolism	phosphatidylethanolamine biosynthesis
7002_A2853	gpsA	190	0.514573	120	-0.148392	122	-0.124545	112	-0.247928	125	-0.0894982	129	-0.0440552	glycerol-3-phosphate dehydrogenase (NAD(P)+) GpsA	Fatty acid and lipid metabolism	Glycerolipid and glycerophospholid metabolism	phosphatidylglycerol biosynthesis
7002_A0138		74	0.599659	50	0.0340618	34	-0.522332	32	-0.609794	51	0.062631	52	0.0906454	family 1A penicillin-binding protein	Glycan biosynthesis and metabolism	Peptidoglycan metabolism	peptidoglycan biosynthesis
7002_A0344	rlpA	124	1.56762	67	0.679508	21	-0.994264	8	-2.38658	12	-1.80162	19	-1.13865	lytic transglycolase RlpA	Glycan biosynthesis and metabolism	Peptidoglycan metabolism
7002_A1262	pbpA	46	0.225881	45	0.194173	43	0.128584	33	-0.253286	38	-0.049753	31	-0.343484	penicillin binidng protein PbpA	Glycan biosynthesis and metabolism	Peptidoglycan metabolism
7002_A1926	mrcB	46	0.4719	32	-0.0516621	29	-0.193681	24	-0.4667	35	0.0776209	33	-0.007268	bifunctional peptidoglycan transglycosylase / transpeptidase MrcB	Glycan biosynthesis and metabolism	Peptidoglycan metabolism	peptidoglycan biosynthesis
7002_A2145	vanY	55	0.366322	51	0.257388	38	-0.16711	43	0.0112273	29	-0.557057	40	-0.0931094	D-alanyl-D-alanine carboxypeptidase VanY	Glycan biosynthesis and metabolism	Peptidoglycan metabolism
7002_A1117	rffM	141	0.36257	146	0.412843	144	0.392944	96	-0.192019	62	-0.822785	69	-0.668457	UDP-N-acetyl-D-mannosaminuronic acid transferase RffM	Glycan biosynthesis and metabolism	Polysacharide and lipopolysaccharide metabolism	polysaccharide biosynthesis
7002_A1903	gmhB	534	0.429519	532	0.424105	507	0.354665	272	-0.543714	354	-0.163572	180	-1.13932	D-glycero-D-manno-heptose 1_7-bisphosphate phosphatase GmhB	Glycan biosynthesis and metabolism	Polysacharide and lipopolysaccharide metabolism	LPS inner core_ ADP-L-glycero-D-manno-heptose biosynthesis
7002_A0141	clpC	451	0.167129	444	0.144561	428	0.0916121	379	-0.0838009	305	-0.397189	403	0.0047811	Clp3 protease chaperone ClpC	Intracellular trafficking_ assembly_ and processing	Chaperone and folding catalysis	ClpP3-ClpR-ClpC proteolytic complex
7002_A0431	clpB2	72	0.243135	61	0.00394718	54	-0.171903	51	-0.254365	56	-0.119435	71	0.222957	protein complex disaggregase ClpB2	Intracellular trafficking_ assembly_ and processing	Chaperone and folding catalysis	heat shock proteins
7002_A0476		18	0.688798	12	0.103836	7	-0.673772	9	-0.311202	15	0.425764	6	-0.896164	molecular chaperone DnaK family	Intracellular trafficking_ assembly_ and processing	Chaperone and folding catalysis
7002_A0540		27	0.374066	19	-0.132894	26	0.319618	17	-0.293359	14	-0.573467	22	0.0786098	DnaJ domain-containing protein	Intracellular trafficking_ assembly_ and processing	Chaperone and folding catalysis
7002_A0654	hspA	501	0.649747	287	-0.154012	343	0.103145	318	-0.00603639	239	-0.418053	228	-0.486029	small heat shock molecular chaperone HspA	Intracellular trafficking_ assembly_ and processing	Chaperone and folding catalysis
7002_A2160	dnaK	89	0.388271	72	0.0824622	64	-0.0874628	56	-0.280108	56	-0.280108	71	0.0622843	molecular chaperone DnaK	Intracellular trafficking_ assembly_ and processing	Chaperone and folding catalysis	chaperone system: DnaK-DnaJ-GrpE
7002_A2593		94	-0.0964628	112	0.156303	105	0.0631938	120	0.255839	88	-0.19162	84	-0.258734	DnaJ domain-containing protein	Intracellular trafficking_ assembly_ and processing	Chaperone and folding catalysis
7002_A2596		167	0.63775	181	0.753892	172	0.68031	42	-1.35364	44	-1.28652	38	-1.49803	P-like pilus periplasmic chaperone PapD-like	Intracellular trafficking_ assembly_ and processing	Chaperone and folding catalysis	P-type pilus
7002_A1089	ccdA	44	0.350907	41	0.249028	29	-0.250543	22	-0.649093	35	0.0207586	36	0.0614005	c-type cytochrome biogenesis protein CcdA	Intracellular trafficking_ assembly_ and processing	Enzyme assembly	cytochrome c biogenesis system II
7002_A1476	hliB	431	2.06504	149	0.532668	11	-3.22707	2	-5.6865	6	-4.10154	19	-2.43857	high light-inducible polypeptide HliB	Intracellular trafficking_ assembly_ and processing	Enzyme assembly	photosystem I high light stabilizing complex
7002_A1746	hypB	80	0.314434	70	0.121788	83	0.367545	64	-0.00749454	44	-0.548063	45	-0.515641	NiFe hydrogenase and urease nickel insertion protein HypB	Intracellular trafficking_ assembly_ and processing	Enzyme assembly	nickel-dependent hydrogenase assembly
7002_A0083	prp2	181	0.822714	78	-0.39173	82	-0.31958	97	-0.0772195	77	-0.410346	99	-0.0477757	cytoplasmic processing peptidase Prp2	Intracellular trafficking_ assembly_ and processing	Peptidases	protease_ cytoplasmic
7002_A0213	ctpC	235	0.390017	200	0.157356	184	0.0370621	155	-0.210375	148	-0.277046	154	-0.219713	periplasmic carboxyl-terminal serine protease CtpC	Intracellular trafficking_ assembly_ and processing	Peptidases
7002_A0224		26937	0.48135	19812	0.038135	19878	0.0429331	9038	-1.09416	31215	0.694	8891	-1.11782	Zn-dependent protease with chaperone function	Intracellular trafficking_ assembly_ and processing	Peptidases
7002_A0234		18	0.777608	9	-0.222392	6	-0.807355	7	-0.584963	15	0.514573	8	-0.392317	family S9C peptidase	Intracellular trafficking_ assembly_ and processing	Peptidases
7002_A0483		54	0.300931	52	0.246483	44	0.00547513	40	-0.132028	34	-0.366494	39	-0.168554	M50 family intramembrane metalloprotease	Intracellular trafficking_ assembly_ and processing	Peptidases	membrane protease
7002_A0522	prp3	43	-0.00558103	51	0.24058	53	0.296075	39	-0.146444	35	-0.302563	38	-0.183918	cytoplasmic Zn-dependent peptidase Prp3	Intracellular trafficking_ assembly_ and processing	Peptidases	protease_ cytoplasmic
7002_A0551		71	0.412782	45	-0.245112	48	-0.152003	57	0.0959244	50	-0.0931094	49	-0.122256	M48 family peptidase	Intracellular trafficking_ assembly_ and processing	Peptidases
7002_A0816	dacB	25	0.473931	18	0	18	0	14	-0.36257	18	0	15	-0.263034	D-alanyl-D-alanine carboxypeptidase DacB	Intracellular trafficking_ assembly_ and processing	Peptidases	peptidoglycan biosynthesis
7002_A0843	ctpA	46	0.608679	40	0.407045	24	-0.329921	18	-0.744958	27	-0.159996	26	-0.214444	periplasmic carboxyl-terminal processing serine protease CtpA	Intracellular trafficking_ assembly_ and processing	Peptidases	photosystem II biogenesis
7002_A0902	ftsH4	64	0.341789	54	0.096676	50	-0.0143553	43	-0.231947	49	-0.0435016	43	-0.231947	ATP-dependent metalloprotease FtsH	Intracellular trafficking_ assembly_ and processing	Peptidases	FtsH/HflKC protease complex
7002_A1176	ftsH1	91	0.129861	90	0.11392	91	0.129861	88	0.0814981	64	-0.377934	75	-0.149115	ATP-dependent metalloprotease controlling Fur FtsH1	Intracellular trafficking_ assembly_ and processing	Peptidases	FtsH1-FtsH3 regulating Fur
7002_A1190		29	0.139163	31	0.235378	26	-0.0183785	20	-0.39689	28	0.0885367	24	-0.133856	peptidase U32 family	Intracellular trafficking_ assembly_ and processing	Peptidases
7002_A1379	spr	62	0.744743	40	0.112475	31	-0.255257	29	-0.351472	35	-0.0801703	25	-0.565597	serine proteinase Spr	Intracellular trafficking_ assembly_ and processing	Peptidases	membrane protease
7002_A1391		42	0.438121	30	-0.0473057	28	-0.146841	24	-0.369234	37	0.255257	25	-0.31034	intramembrane metalloprotease	Intracellular trafficking_ assembly_ and processing	Peptidases	membrane protease
7002_A1439	pcp	65	0.793549	31	-0.274622	35	-0.0995357	39	0.0565835	28	-0.421464	27	-0.473931	pyrrolidone-carboxylate peptidase Pcp	Intracellular trafficking_ assembly_ and processing	Peptidases
7002_A1569		325	0.768127	205	0.103311	206	0.110331	132	-0.531775	123	-0.633655	154	-0.309383	M48 family peptidase	Intracellular trafficking_ assembly_ and processing	Peptidases	protease_ periplasmic
7002_A1654	hhoA	254	0.792287	110	-0.415037	107	-0.45493	111	-0.401981	181	0.303449	117	-0.326032	periplasmic stress-inducible serine protease HhoA	Intracellular trafficking_ assembly_ and processing	Peptidases	periplasmic stress response system
7002_A1671		231	1.80372	68	0.0394301	27	-1.29315	20	-1.7261	23	-1.52447	28	-1.24068	M50 family intramembrane metalloprotease	Intracellular trafficking_ assembly_ and processing	Peptidases	membrane protease
7002_A1862		209	0.630544	144	0.0931094	122	-0.146078	130	-0.0544478	83	-0.701776	122	-0.146078	glycyl aminopeptidase M61 family	Intracellular trafficking_ assembly_ and processing	Peptidases
7002_A2235		163	0.692899	72	-0.485904	83	-0.280789	94	-0.10124	111	0.138587	82	-0.298277	Zn-dependent protease	Intracellular trafficking_ assembly_ and processing	Peptidases	membrane protease
7002_A2280		24	0.710493	17	0.212994	8	-0.874469	7	-1.06711	11	-0.415037	21	0.517848	family S33 peptidase	Intracellular trafficking_ assembly_ and processing	Peptidases
7002_A2282		92	0.804744	65	0.30355	46	-0.195256	51	-0.0463929	24	-1.13386	38	-0.470891	intramembrane C-terminal tripeptide endopeptidase M79 family	Intracellular trafficking_ assembly_ and processing	Peptidases	membrane protease
7002_A2348	def	370	0.4246	280	0.022502	269	-0.0353187	260	-0.0844132	207	-0.413294	268	-0.0406918	peptide deformylase Def	Intracellular trafficking_ assembly_ and processing	Peptidases
7002_A2402	ama	29	0.454259	20	-0.0817941	23	0.11984	13	-0.703282	23	0.11984	19	-0.155795	N-acyl-L-amino acid amidohydrolase Ama	Intracellular trafficking_ assembly_ and processing	Peptidases
7002_A2556		562	0.929855	387	0.391619	237	-0.315828	182	-0.696777	212	-0.476651	190	-0.634716	M23 peptidase domain-containing protein	Intracellular trafficking_ assembly_ and processing	Peptidases
7002_A2577	pqqE	33	0.381429	26	0.0374747	26	0.0374747	22	-0.203533	22	-0.203533	23	-0.139403	periplasmic processing peptidase PqqE	Intracellular trafficking_ assembly_ and processing	Peptidases	protease_ periplasmic
7002_A2696	ybbK	166	0.287577	203	0.577873	149	0.131706	116	-0.229482	95	-0.517607	87	-0.644519	stomatin/prohibitin-family protease subunit YbbK	Intracellular trafficking_ assembly_ and processing	Peptidases
7002_A2736		52	0.21394	41	-0.128948	48	0.0984626	40	-0.164572	48	0.0984626	40	-0.164572	prolyl oligopeptidase family protein	Intracellular trafficking_ assembly_ and processing	Peptidases
7002_A2764	nlpD	341	0.794019	226	0.20057	137	-0.521577	127	-0.630924	174	-0.176665	175	-0.168398	M23 family aminopeptidase NlpD	Intracellular trafficking_ assembly_ and processing	Peptidases
7002_A1175	yidD	45	0.916944	32	0.425091	19	-0.326981	12	-0.989946	24	0.0100537	11	-1.11548	membrane protein insertion efficiency factor YidD	Intracellular trafficking_ assembly_ and processing	Protein export_ secretion_ and sorting	Sec protein export system
7002_A2229	tatA	212	1.01139	109	0.0516506	72	-0.546609	66	-0.67214	94	-0.161945	78	-0.431131	twin-arginine protein translocation system component TatA	Intracellular trafficking_ assembly_ and processing	Protein export_ secretion_ and sorting	twin-arginine protein export system TatABCE
7002_A2234	secG	1881	0.922603	999	0.00965986	959	-0.049294	740	-0.4233	473	-1.06898	902	-0.137697	preprotein translocase subunit SecG	Intracellular trafficking_ assembly_ and processing	Protein export_ secretion_ and sorting	Sec protein export system
7002_A2766	gshA	21	0.453718	17	0.148863	12	-0.353637	11	-0.479168	20	0.383329	11	-0.479168	glutamate-cysteine ligase GshA	Metabolism of other amino acids and amines	Glutathione metabolism	glutathione biosynthesis
7002_G0134	ggt	23	0.327165	22	0.263034	23	0.327165	10	-0.874469	18	-0.0264722	14	-0.389042	gamma-glutamyltranspeptidase Ggt	Metabolism of other amino acids and amines	Glutathione metabolism	Glutathione: Biosynthesis and gamma-glutamyl cycle
7002_A1877		129	0.377021	92	-0.110644	86	-0.207941	65	-0.611838	156	0.651196	68	-0.546743	bacteriophage holin	Mobile and extrachromosomal element functions	Bacteriophage and virus functions	bacteriophage
7002_A1886		45	0.684498	38	0.440573	30	0.0995357	22	-0.347923	17	-0.719892	16	-0.807355	bacteriophage hypothetical protein	Mobile and extrachromosomal element functions	Bacteriophage and virus functions	bacteriophage
7002_A1887		140	0.236487	169	0.508084	151	0.345609	88	-0.433364	108	-0.137908	57	-1.05991	bacteriophage hypothetical protein	Mobile and extrachromosomal element functions	Bacteriophage and virus functions	bacteriophage
7002_F0025	xisH	41	0.201048	58	0.701477	57	0.676386	18	-0.986579	20	-0.834576	20	-0.834576	excision controlling factor protein XisH	Mobile and extrachromosomal element functions	Plasmid functions
7002_F0026	xisI	73	-0.113956	102	0.368645	134	0.762308	56	-0.496426	62	-0.349584	47	-0.749192	excision controlling factor protein XisI	Mobile and extrachromosomal element functions	Plasmid functions
7002_A0276		68	0.275821	59	0.0710008	46	-0.28808	43	-0.385378	73	0.378182	48	-0.22668	conserved hypothetical protein (putative transposase or invertase)	Mobile and extrachromosomal element functions	Selfish genetic elements	transposon components
7002_A0505		105	-0.00457273	133	0.336464	139	0.400123	92	-0.195256	67	-0.652729	96	-0.133856	IS200-like transposase	Mobile and extrachromosomal element functions	Selfish genetic elements	insertion element
7002_A2864	tnpA_ISSysp3	46	0.183712	45	0.152003	31	-0.385654	40	-0.0179219	44	0.119582	37	-0.130397	ISSysp3 transposase TnpA_ISSysp3	Mobile and extrachromosomal element functions	Selfish genetic elements	insertion element
7002_D0004	tnpA_ISSysp2	107	1.12676	59	0.267933	49	0	26	-0.91427	29	-0.756729	24	-1.02975	ISSysp2 transposase TnpA_ISSysp2	Mobile and extrachromosomal element functions	Selfish genetic elements	insertion element
7002_A2246	cruH	15	0.60921	10	0.0242475	6	-0.712718	5	-0.975752	15	0.60921	8	-0.297681	rieske (2Fe-2S) domain-containing protein CruH	Natural products biosynthesis	Biosynthesis of siderophore group nonribosomal peptides	synechoxanthin biosynthesis from B-cartotene
7002_A2848	sph	10	-0.137504	16	0.540568	10	-0.137504	7	-0.652077	14	0.347923	9	-0.289507	endonuclease/exonuclease/phosphatase	Nucleic acid metabolism	DNA degradation
7002_G0165		36	0.320259	29	0.00831527	24	-0.264703	20	-0.527738	32	0.150334	32	0.150334	HNH endonuclease	Nucleic acid metabolism	DNA replication, recombination, and repair
7002_A0044		26	0.730813	15	-0.0627358	11	-0.510195	6	-1.38466	18	0.200299	18	0.200299	uracil-DNA glycosylase superfamily protein	Nucleic acid metabolism	DNA replication_ recombination_ and repair
7002_A0630	ruvC	32	0.0771679	42	0.469485	30	-0.0159415	22	-0.463401	30	-0.0159415	26	-0.222392	crossover junction endodeoxyribonuclease RuvC	Nucleic acid metabolism	DNA replication_ recombination_ and repair	ruvABC Holliday junction complex
7002_A0946	ruvX	39	0.149266	46	0.387425	40	0.185791	34	-0.0486738	19	-0.888209	33	-0.0917426	putative holliday junction resolvase-like protein RuvX	Nucleic acid metabolism	DNA replication_ recombination_ and repair
7002_A1280	polA	79	0.160823	101	0.515254	83	0.232081	61	-0.212221	57	-0.310068	43	-0.716693	DNA polymerase I PolA	Nucleic acid metabolism	DNA replication_ recombination_ and repair	DNA replication elongation factors and DNA single strand breaks repair
7002_A2384	dnaE	204	0.648209	163	0.324512	129	-0.012989	107	-0.282749	83	-0.649177	95	-0.454361	DNA polymerase III alpha subunit DnaE	Nucleic acid metabolism	DNA replication_ recombination_ and repair	DNA replication elongation factor and DNA polymerase IIIl
7002_A2741	mutY	14	0.182864	13	0.0759489	8	-0.624491	13	0.0759489	15	0.2824	11	-0.165059	A/G-specific adenine glycosylase MutY	Nucleic acid metabolism	DNA replication_ recombination_ and repair	Base excision repair
7002_E0039		975	0.327178	863	0.151137	809	0.0579157	531	-0.549512	975	0.327178	510	-0.607727	Zn-dependent dCMP deaminase	Nucleic acid metabolism	General	Salvage of nucleosides and nucleotides
7002_A0266	guaB	865	0.362094	643	-0.0657878	588	-0.19479	594	-0.180144	703	0.0629182	645	-0.0613073	inosine-5'-monophosphate dehydrogenase catalytic subunit GuaB	Nucleic acid metabolism	Purine metabolism	guanine ribonucleotide biosynthesis from IMP
7002_A0382	nrdB	70	0.163499	75	0.263034	58	-0.107803	52	-0.265345	60	-0.0588937	60	-0.0588937	ribonucleoside-diphosphate reductase beta subunit NrdB	Nucleic acid metabolism	Pyrimidine metabolism	pyrimidine deoxyribonucleotide biosynthesis
7002_A2195	pyrD	69	0.00698643	72	0.068387	70	0.027745	60	-0.194647	74	0.107915	67	-0.0354488	FMN-dependent dihydroorotate dehydrogenase PyrD	Nucleic acid metabolism	Pyrimidine metabolism	uridine monophosphate biosynthesis from glutamine
7002_A2488	carB	61	0.0810716	62	0.104531	55	-0.068306	53	-0.121745	60	0.0572249	55	-0.068306	carbamoyl-phosphate synthase large subunit CarB	Nucleic acid metabolism	Pyrimidine metabolism	uridine monophosphate biosynthesis from glutamine
7002_A0384		236	-0.0993998	257	0.0235817	343	0.440022	308	0.284744	174	-0.539099	199	-0.345418	ribonuclease III family protein	Nucleic acid metabolism	RNA degradation	rRNA processing factors
7002_A0617		103	0.251872	106	0.293292	65	-0.41226	64	-0.434628	74	-0.225175	107	0.306839	endoribonuclease L-PSP	Nucleic acid metabolism	RNA degradation
7002_A0989	rnpA	239	0.553615	189	0.21499	126	-0.369972	136	-0.259789	96	-0.76229	191	0.230177	ribonuclease P RnpA	Nucleic acid metabolism	RNA degradation	5' processing factor
7002_A2054	rnd	61	0.787779	26	-0.442518	28	-0.335603	29	-0.284977	38	0.10497	30	-0.236067	putative ribonuclease D Rnd	Nucleic acid metabolism	RNA degradation	3' processing factors
7002_A2561	folK	93	0.430634	73	0.0813001	54	-0.353637	73	0.0813001	67	-0.0424353	54	-0.353637	2-amino-4-hydroxy-6-hydroxymethyldihydropteridine diphosphokinase FolK	Prosthetic groups_ cofactors_ and carriers	Folate biosynthesis	tetrahydrofolate biosynthesis from GTP and PABA
7002_A2065	iscA	151	-0.0850254	176	0.136001	201	0.327622	141	-0.183879	153	-0.0660423	139	-0.204489	iron-sulfur cluster assembly iron binding protein IscA	Prosthetic groups_ cofactors_ and carriers	Iron sulfur clusters	iron-sulfur cluster assembly_ ISC system
7002_A0217	ppnK	176	0.516917	109	-0.17433	126	0.0347654	143	0.217357	83	-0.567475	101	-0.284303	NAD kinase (phosphorylating) PpnK	Prosthetic groups_ cofactors_ and carriers	Nicotinate and nicotinamide metabolism	NAD(P) biosynthesis common pathway
7002_A0366	nadC	264	0.347427	216	0.05792	213	0.0377421	177	-0.229362	203	-0.0316316	172	-0.270703	nicotinate-nucleotide pyrophosphorylase (carboxylating) NadC	Prosthetic groups_ cofactors_ and carriers	Nicotinate and nicotinamide metabolism	NAD(P) biosynthesis from L-aspartate and DHAP
7002_A0878	nadD	15	0.561116	11	0.113657	7	-0.53842	7	-0.53842	9	-0.17585	12	0.239188	nicotinate-nucleotide adenylyltransferase NadD	Prosthetic groups_ cofactors_ and carriers	Nicotinate and nicotinamide metabolism	NAD(P) biosynthesis common pathway from nicotinic acid mononucleotide route 1
7002_A1968	nadA	41	0.51625	37	0.368151	24	-0.25634	23	-0.31774	33	0.203092	14	-1.03395	quinolinate synthase NadA	Prosthetic groups_ cofactors_ and carriers	Nicotinate and nicotinamide metabolism	NAD(P) biosynthesis from L-aspartate and DHAP
7002_A2383	nuhA	45	0.0161197	63	0.501546	64	0.524267	35	-0.34645	32	-0.475733	28	-0.668379	bifunctional ADP-ribose pyrophosphatase/ADP-ribose-responsive regulator of NAD metabolism NuhA	Prosthetic groups_ cofactors_ and carriers	Nicotinate and nicotinamide metabolism	NAD(P) biosynthesis
7002_A2491		15	0.658963	16	0.752072	8	-0.247928	3	-1.66297	7	-0.440573	8	-0.247928	putative HD superfamily hydrolase of NAD metabolism	Prosthetic groups_ cofactors_ and carriers	Nicotinate and nicotinamide metabolism	NAD(P) biosynthesis
7002_A1235	ygfA	19	0.49304	11	-0.295456	13	-0.0544478	17	0.332575	9	-0.584963	12	-0.169925	5-formyltetrahydrofolate cyclo-ligase YgfA	Prosthetic groups_ cofactors_ and carriers	One carbon pool by folate	6S RNA (eubacterial RNA polymerase regulator)
7002_A0343	panC-cmk	69	0.986128	35	0.00688639	19	-0.874469	19	-0.874469	40	0.199531	27	-0.367509	bifunctional pantoate ligase / cytidylate kinase PanC-cmk	Prosthetic groups_ cofactors_ and carriers	Pantothenate and CoA biosynthesis	pantothenate biosynthesis from aspartate and 2-oxoisovalerate
7002_A2092	hetI	28	0.473454	26	0.366539	26	0.366539	13	-0.633461	14	-0.526546	14	-0.526546	4'-phosphopantetheinyl transferase HetI	Prosthetic groups_ cofactors_ and carriers	Pantothenate and CoA biosynthesis	coenzyme A biosynthesis from pantothenate
7002_A0210	por	828	0.408085	655	0.0699489	747	0.259562	606	-0.0422282	447	-0.481271	461	-0.436779	light-dependent protochlorophyllide oxidoreductase Por	Prosthetic groups_ cofactors_ and carriers	Porphyrin and chlorophyll metabolism	chlorophyllide a biosynthesis from protoporphyrin IX
7002_A0644	hemJ	208	0.549	147	0.0482329	144	0.0184856	125	-0.185655	112	-0.344085	117	-0.281075	protoporphyrinogen oxidase HemJ	Prosthetic groups_ cofactors_ and carriers	Porphyrin and chlorophyll metabolism	protoporphyrin IX biosynthesis from uroporphyrinogen III
7002_A0707	acsF1	806	0.51338	683	0.274486	584	0.0485689	399	-0.501011	439	-0.363179	477	-0.24341	oxygen-dependent Mg protoporphyrin IX monomethyl ester oxidative cyclase AcsF1	Prosthetic groups_ cofactors_ and carriers	Porphyrin and chlorophyll metabolism	chlorophyllide a biosynthesis from protoporphyrin IX
7002_A1990	hemN	1146	0.64998	953	0.383921	710	-0.0407361	535	-0.449016	497	-0.555309	541	-0.432926	oxygen-independent coproporphyrinogen III oxidase HemN	Prosthetic groups_ cofactors_ and carriers	Porphyrin and chlorophyll metabolism	protoporphyrin IX biosynthesis from uroporphyrinogen III
7002_A1991	hox2	4646	0.913524	2855	0.211025	2227	-0.147364	1723	-0.517543	1667	-0.565211	1681	-0.553146	heme oxygenase 2 Hox2	Prosthetic groups_ cofactors_ and carriers	Porphyrin and chlorophyll metabolism	bilin biosynthesis
7002_A1992	acsF2	1564	1.1363	771	0.115867	466	-0.610534	429	-0.729886	490	-0.538082	549	-0.374058	low oxygen-dependent Mg protoporphyrin IX monomethyl ester oxidative cyclase AcsF2	Prosthetic groups_ cofactors_ and carriers	Porphyrin and chlorophyll metabolism	chlorophyllide a biosynthesis from protoporphyrin IX
7002_A2095	cpcT	78	0.300509	68	0.10257	62	-0.0306968	54	-0.230006	64	0.0151069	54	-0.230006	phycocyanobilin lyase CpcT	Prosthetic groups_ cofactors_ and carriers	Porphyrin and chlorophyll metabolism	phycobilin biosynthesis
7002_A2508	hox1	903	0.193787	843	0.0945934	681	-0.213284	892	0.176104	576	-0.45487	842	0.092881	heme oxygenase (decyclizing) Hox1	Prosthetic groups_ cofactors_ and carriers	Porphyrin and chlorophyll metabolism	bilin biosynthesis
7002_A2589	hemH	163	0.819948	104	0.17166	64	-0.52878	64	-0.52878	81	-0.18893	78	-0.243377	ferrochelatase HemH	Prosthetic groups_ cofactors_ and carriers	Porphyrin and chlorophyll metabolism	heme biosynthesis from protoporphyrin IX
7002_A2638	cvrA	56	0.320855	46	0.0370621	42	-0.0941824	39	-0.201098	42	-0.0941824	44	-0.0270682	putative 38-divinyl(proto)chlorophyll(ide) CvrA	Prosthetic groups_ cofactors_ and carriers	Porphyrin and chlorophyll metabolism	chlorophyll biosynthesis
7002_A2646	pitT	39	0.410933	34	0.212994	33	0.169925	23	-0.350907	27	-0.119582	20	-0.552541	photosynthetic pigment/protein complex formation Pitt	Prosthetic groups_ cofactors_ and carriers	Porphyrin and chlorophyll metabolism	Chlorophyll biosynthesis | thylakoid membrane formation
7002_A2648	bchB	105	0.2144	116	0.358135	87	-0.0569024	95	0.0700097	59	-0.617203	81	-0.159996	protochlorophillide reductase 57 kD subunit BchB	Prosthetic groups_ cofactors_ and carriers	Porphyrin and chlorophyll metabolism	chlorophyll biosynthesis
7002_A0285		5167	0.478621	3116	-0.251011	3565	-0.056804	3511	-0.0788241	3518	-0.0759506	3372	-0.137102	ThiS domain-containing protein	Prosthetic groups_ cofactors_ and carriers	Sulfur relay system	Moco biosynthesis sulfur relay
7002_A0921	iscS2	35	0.383329	30	0.160936	23	-0.222392	25	-0.102098	27	0.00893312	21	-0.353637	cysteine desulfurase IscS2	Prosthetic groups_ cofactors_ and carriers	Sulfur relay system	common component sulfur relay systems
7002_A2292	moaC-MobA	37	1.28662	21	0.469485	16	0.0771679	5	-1.6009	5	-1.6009	7	-1.11548	bifunctional molybdenum cofactor biosynthesis protein / molybdopterin-guanine dinucleotide biosynthesis protein MoaC-MobA	Prosthetic groups_ cofactors_ and carriers	Sulfur relay system	Moco biosynthesis sulfur relay
7002_A0279	thiE	23	0.422024	18	0.068387	15	-0.194647	11	-0.642106	22	0.357894	14	-0.294183	thiamine-phosphate pyrophosphorylase ThiE	Prosthetic groups_ cofactors_ and carriers	Thiamine metabolism	thiamine: TPP from HMP-PP and HET-P
7002_A0518	ycf21	99	1.15362	47	0.0788554	34	-0.388271	33	-0.431339	23	-0.952171	31	-0.521537	chorismate pyruvate-lyase YCF21	Prosthetic groups_ cofactors_ and carriers	Ubiquinone and other terpenoid-quinone biosynthesis	plastoquinone 9 biosynthesis
7002_A0703	hggT	48	0.435215	35	-0.0204641	30	-0.242857	38	0.0981804	34	-0.0622843	28	-0.342392	homogentisate phytyltransferase HggT	Prosthetic groups_ cofactors_ and carriers	Ubiquinone and other terpenoid-quinone biosynthesis	Tocopherol biosynthesis
7002_A0999	menF	76	0.475338	76	0.475338	50	-0.128733	44	-0.313158	32	-0.77259	50	-0.128733	menaquinone-specific isochorismate synthase MenF	Prosthetic groups_ cofactors_ and carriers	Ubiquinone and other terpenoid-quinone biosynthesis	phylloquinone biosynthesis via SEPHCHC
7002_A1757		81	0.469485	66	0.174029	48	-0.285402	42	-0.478047	59	0.0122783	55	-0.089005	phytol kinase	Prosthetic groups_ cofactors_ and carriers	Ubiquinone and other terpenoid-quinone biosynthesis	tocopherol biosynthesis
7002_A0051		329	0.474215	265	0.16212	226	-0.0675494	228	-0.0548383	156	-0.602326	217	-0.126177	Fur-regulated ArsR family transcriptional regulator	Regulatory functions	DNA interactions	Iron homeostasis
7002_A0131		59	0.699421	35	-0.0539388	30	-0.276331	34	-0.095759	28	-0.375867	32	-0.183222	MerR family transcriptional regulator	Regulatory functions	DNA interactions
7002_A0641	pedR	334	0.545551	254	0.150531	225	-0.0243722	189	-0.275911	163	-0.489425	208	-0.137714	thioredoxin-responsive transcriptional regulator of photosynthesis and carbon fixation PedR	Regulatory functions	DNA interactions	photosynthesis and CO2 fixation
7002_A0956	nrdR	356	0.295824	291	0.00496625	282	-0.0403577	243	-0.255097	309	0.0915539	259	-0.163101	deoxyribonucleotide-responsive transcriptional repressor of deoxyribonucleotide biosynthesis NrdR	Regulatory functions	DNA interactions	ribonucleotide reduction
7002_A1198	rbcR	133	0.220285	108	-0.0801102	122	0.0957397	112	-0.0276428	94	-0.280409	116	0.0229833	transcriptional regulator of RuBisCO operon RbcR	Regulatory functions	DNA interactions	photorespiration (oxidative C2 cycle)
7002_A1229		375	0.151291	395	0.226253	430	0.348737	313	-0.109437	254	-0.410771	259	-0.382648	TetR family transcriptional regulator	Regulatory functions	DNA interactions
7002_A1649	fur	217	0.605047	178	0.319229	133	-0.101222	110	-0.375145	99	-0.527148	119	-0.261687	Fe2+-responsive transcriptional regulator of iron homeostasis Fur	Regulatory functions	DNA interactions	Iron homeostasis
7002_A1708	sphU	284	1.12553	117	-0.153852	110	-0.242857	95	-0.454361	82	-0.666664	93	-0.485057	phosphate responsive transcriptional repressor of phosphate transport SphU	Regulatory functions	DNA interactions	phosphate transporter and regulator PstABCS-SphU
7002_A1773		19	0.174679	19	0.174679	15	-0.166358	19	0.174679	17	0.0142139	12	-0.488286	DevR family CRISPR-associated autoregulator	Regulatory functions	DNA interactions	CRISPR system_ Myxan subtype
7002_A1836	perR	121	0.683647	68	-0.147754	56	-0.427862	52	-0.534777	65	-0.212849	90	0.256637	transcriptional regulator of hydrogen peroxide induced stress PerR	Regulatory functions	DNA interactions	oxidative stress
7002_A1861		44	0.489805	23	-0.446064	28	-0.162271	28	-0.162271	36	0.200299	29	-0.111645	Crp family transcriptional repressor	Regulatory functions	DNA interactions
7002_A1993	chlR	37	0.499795	31	0.244538	27	0.0452293	23	-0.186096	25	-0.0658021	14	-0.902303	oxygen-responsive transcriptional activator of pigment biosynthesis ChlR	Regulatory functions	DNA interactions	low oxygen response
7002_G0036		1142	1.41307	838	0.966533	468	0.126091	53	-3.01635	25	-4.10042	47	-3.18968	MerR family transcriptional regulator	Regulatory functions	DNA interactions
7002_G0045		68	0.777608	55	0.471504	34	-0.222392	24	-0.724893	23	-0.786293	34	-0.222392	AlpA family transcriptional regulator	Regulatory functions	DNA interactions
7002_A0792	trxB	45	0.348895	40	0.17897	26	-0.442518	27	-0.38807	39	0.142444	35	-0.0136749	NADPH thioredoxin reductase TrxB	Regulatory functions	General	thiol redox pathways thioreoxin system
7002_A1111	cph1	26	0.598902	16	-0.101538	14	-0.294183	12	-0.516576	22	0.357894	13	-0.401098	class II cyanobacteriochrome Cph1	Regulatory functions	General	light sensing
7002_A0140	gifB	4139	0.306126	4405	0.395986	3996	0.255401	3164	-0.0814063	1973	-0.762765	2409	-0.474721	glutamine synthetase inactivating factor IF17 GifB	Regulatory functions	Protein interactions	Glutamate inactivation
7002_A0556	pmgA	161	0.378661	210	0.76199	157	0.342365	78	-0.666854	56	-1.1449	81	-0.612406	anti-sigma regulatory factor (Ser/Thr protein kinase) essential for photomixotrophic growth PmgA	Regulatory functions	Protein interactions
7002_A0870	pknA	74	0.239827	71	0.180121	70	0.159657	65	0.0527415	48	-0.384664	48	-0.384664	serine/threonine-protein kinase PknA	Regulatory functions	Protein interactions	serine/threonine phosphatases
7002_A1222		39	0.270452	37	0.194503	33	0.0294438	26	-0.314511	35	0.114333	24	-0.429988	NmrA family protein	Regulatory functions	Protein interactions
7002_A1288	rsbV	36	-0.17585	51	0.326651	37	-0.136321	32	-0.345775	45	0.146078	43	0.0804899	anti sigma b factor antagonist RsbV	Regulatory functions	Protein interactions	SigmaB stress response regulation
7002_A1458	opcA	56	0.24257	70	0.564498	44	-0.105353	24	-0.979822	69	0.54374	21	-1.17247	allosteric effector of glucose-6-phosphate dehydrogenase OpcA	Regulatory functions	Protein interactions
7002_A1534	clpX	229	0.12725	213	0.0227559	206	-0.0254532	214	0.0295133	196	-0.0972439	200	-0.0680975	ClpP1/P2 protease ATP-binding regulatory subunit ClpX	Regulatory functions	Protein interactions	ClpP1-ClpP2-ClpX proteolytic complex
7002_A1665	spkA	69	0.0424353	65	-0.0437214	79	0.237692	71	0.0836579	56	-0.258734	62	-0.111893	serine/threonine protein kinase regulating cellular motility SpkA	Regulatory functions	Protein interactions	serine/threonine protein kinases
7002_A2075	clpS	41	0.365086	41	0.365086	18	-0.822541	27	-0.237579	26	-0.292027	38	0.255461	ATP-dependent Clp protease adaptor protein ClpS	Regulatory functions	Protein interactions	clpXP degradation machine
7002_A2119		184	0.389136	207	0.559061	167	0.249278	93	-0.595268	86	-0.708162	106	-0.406506	anti-anti-sigma factor	Regulatory functions	Protein interactions
7002_A2368	trxQ	176	0.214671	191	0.332669	120	-0.33787	162	0.0950898	148	-0.0353069	113	-0.424581	y-type thioredoxinTrxQ	Regulatory functions	Protein interactions	thiol redox pathways thioreoxin system
7002_A2453		283	1.31177	140	0.296393	71	-0.683143	64	-0.83289	53	-1.10497	73	-0.643065	anti-anti-sigma factor	Regulatory functions	Protein interactions	radical SAM/uncharacterized protein TIGR03936 system
7002_A1355		43	-0.102515	55	0.25258	61	0.401958	41	-0.171228	36	-0.358855	41	-0.171228	diguanylate cyclase with GAF_ LOV_ and PAS sensory domains	Regulatory functions	Small molecule interactions	c-di-GMP turnover
7002_A2461		27	0.140178	35	0.514573	31	0.339486	21	-0.222392	16	-0.61471	17	-0.527247	bifunctional diguanylate cyclase/phosphodiesterase with PAS sensory domain and extracellular solute-binding domain	Regulatory functions	Small molecule interactions	c-di-GMP turnover
7002_A0459	pknD	31	0.172837	30	0.125531	29	0.0766213	25	-0.137504	25	-0.137504	25	-0.137504	serine/threonine-protein kinase PknD	Regulatory functions	Small molecule interactions
7002_A0807	pknC	34	0.350497	27	0.0179219	27	0.0179219	21	-0.344648	27	0.0179219	24	-0.152003	serine/threonine-protein kinase PknC	Regulatory functions	Small molecule interactions
7002_A2735	pknA	79	0.14055	87	0.279713	92	0.360332	67	-0.0971412	53	-0.43531	52	-0.462791	serine/threonine-protein kinase PknA	Regulatory functions	Small molecule interactions
7002_A0920	kaiB	27	0.864117	17	0.196692	9	-0.720846	9	-0.720846	16	0.109229	11	-0.431339	circadian clock protein KaiB	Signal transduction	General	circadian clock core oscillator KaiABC
7002_A1843		72	0.464869	54	0.0498312	50	-0.0612002	48	-0.120094	43	-0.278792	46	-0.181494	ABC1 family kinase-like protein	Signal transduction	General
7002_A0045	pixG	892	0.842831	600	0.270749	530	0.0917792	357	-0.478289	332	-0.58303	273	-0.865312	positive phototaxis two component signal transduction system response regulator PixG	Signal transduction	Taxis	PixL-PixGH (positive phototaxis) two-component regulatory system
7002_A0046	pixH	736	0.609675	531	0.138681	518	0.102922	330	-0.547564	425	-0.182568	354	-0.446281	positive phototaxis two component signal transduction system response regulator PixH	Signal transduction	Taxis	PixL-PixGH (positive phototaxis) two-component regulatory system
7002_A0047	pixI	1408	0.826436	1028	0.372629	977	0.29922	523	-0.602328	480	-0.726105	348	-1.19005	positive phototaxis adaptor protein PixI	Signal transduction	Taxis	Positive phototactic motility proteins
7002_A0048	pixJ	452	0.864045	343	0.465931	274	0.141898	151	-0.717729	159	-0.643251	111	-1.16172	blue light-responsive cyanobacteriochrome PixJ	Signal transduction	Taxis	T2bSS twitching motility chemosensory response system ChpABC/pilGHJK
7002_A0049	pixL	256	0.983192	175	0.434403	146	0.173016	68	-0.929345	66	-0.972414	66	-0.972414	positive phototaxis signal transduction system hybrid histidine kinase / response regulator PixL	Signal transduction	Taxis	PixL-PixGH (positive phototaxis) two-component regulatory system
7002_A1372	pilJ	130	0.0374747	136	0.10257	141	0.154658	127	0.00379158	115	-0.139403	111	-0.190477	pilin-mediated motility/competence modulating chemotaxis signal transduction system methyl-accepting protein	Signal transduction	Taxis	T2bSS twitching motility chemosensory response system ChpABC/pilGHJK
7002_A0295		150	0.111609	137	-0.0191781	151	0.121195	149	0.101958	120	-0.21032	126	-0.13993	two component signal transduction system hybrid response regulator	Signal transduction	Two-component systems
7002_A0486		41	1.25601	13	-0.401098	5	-1.77961	5	-1.77961	30	0.805353	9	-0.931613	two component signal transduction system RpaB family response regulator	Signal transduction	Two-component systems
7002_A0615		73	0.286947	62	0.0513188	69	0.205647	64	0.0971225	42	-0.51056	49	-0.288168	two component signal transduction system response regulator with DUF3685 domain	Signal transduction	Two-component systems
7002_A0834	hepN	17	0.86507	7	-0.415037	6	-0.63743	5	-0.900464	14	0.584963	7	-0.415037	two component signal transduction system histidine kinase	Signal transduction	Two-component systems	Heterocyst envelope polysaccharide formation
7002_A0906		25	-0.0191088	31	0.291231	23	-0.139403	21	-0.270648	27	0.0919225	25	-0.0191088	two component signal transduction system response regulator with spoIIE domain	Signal transduction	Two-component systems
7002_A0939		40	0.423075	30	0.00803732	26	-0.198414	25	-0.254997	33	0.145541	25	-0.254997	two component signal transduction system response regulator with diguanylate cyclase/phosphodiesterase activity	Signal transduction	Two-component systems
7002_A1308	rpaA	295	0.183128	251	-0.0498992	298	0.197726	282	0.118109	226	-0.201264	207	-0.327956	osmotic stress-responsive two component signal transduction system response regulator of energy transfer from phycobilisomes to photosystems RpaA	Signal transduction	Two-component systems	circadian timiing response system RpaAB-SasA
7002_A1354		64	0.502813	43	-0.0709218	52	0.203253	40	-0.175258	31	-0.54299	41	-0.139635	two component signal transduction system hybrid response regulator	Signal transduction	Two-component systems
7002_A1451		21	0.787455	12	-0.0198996	9	-0.434937	9	-0.434937	14	0.202493	8	-0.604862	two component signal transduction system histidine kinase with HAMP domain	Signal transduction	Two-component systems
7002_A1937	devR	78	-0.0153317	106	0.427187	96	0.284229	61	-0.369997	64	-0.300734	68	-0.213271	two component signal transduction system response regulator DivK	Signal transduction	Two-component systems	Heterocyst envelope polysaccharide formation
7002_A2115		459	0.218469	480	0.283009	453	0.199486	351	-0.168554	382	-0.0464527	242	-0.705018	two component signal transduction system PAS modulated response regulator with SpoIIE domain	Signal transduction	Two-component systems
7002_A2644		33	0.410188	31	0.31999	27	0.120681	16	-0.634206	25	0.00965017	17	-0.546743	two component signal transduction system histidine kinase with 3 PAS domains	Signal transduction	Two-component systems
7002_A2669		81	0.36257	72	0.192645	60	-0.0703893	53	-0.249359	49	-0.36257	63	0	two component signal transduction system hybrid histidine kinase/response regulator with GAF and PAS sensory domains	Signal transduction	Two-component systems
7002_A2676		609	1.16107	263	-0.0503108	240	-0.182339	175	-0.638019	178	-0.613496	169	-0.68835	two component signal transduction system response regulator	Signal transduction	Two-component systems
7002_A2753		23	0.958777	11	-0.105353	7	-0.75743	8	-0.564785	10	-0.242857	12	0.0201779	two component signal transduction system response regulator	Signal transduction	Two-component systems
7002_A2818	sasA	107	0.04798	102	-0.0210616	126	0.283793	119	0.201331	71	-0.54374	96	-0.108524	two component signal transduction system histidine kinase controlling circadian rhythm SasA	Signal transduction	Two-component systems	circadian timiing response system RpaAB-SasA
7002_A2835		100	0.845114	71	0.351005	50	-0.154886	43	-0.372477	33	-0.754348	37	-0.589288	two component signal transduction system hybrid response regulator	Signal transduction	Two-component systems
7002_A2869		65	0.70044	40	0	33	-0.277534	30	-0.415037	33	-0.277534	39	-0.0365259	two component signal transduction system response regulator with diguanylate cyclase/phosphodiesterase activity	Signal transduction	Two-component systems
7002_G0062	rre19	30	0.480626	19	-0.178337	25	0.217591	20	-0.104337	19	-0.178337	16	-0.426265	potassium-responsive two component signal transduction system response regulator luxR family Rre19	Signal transduction	Two-component systems	high affinity potassium uptake
7002_G0158		11	0.237039	16	0.777608	9	-0.0524674	8	-0.222392	5	-0.900464	7	-0.415037	two component signal transduction system response regulator	Signal transduction	Two-component systems
7002_A2810	ocpA	476	0.806471	294	0.111326	213	-0.353637	190	-0.518491	247	-0.139979	213	-0.353637	orange carotenoid binding protein alpha subunit OcpA	Terpenoids and polyketides metabolism	Carotenoid metabolism	phycobilisome
7002_A0099	uppS	86	0.881944	43	-0.118056	33	-0.499926	46	-0.0207586	32	-0.544321	40	-0.222392	undecaprenyl diphosphate synthase UppS	Terpenoids and polyketides metabolism	Terpenoid backbone biosynthesis	biosynthesis of undecaprenyl phosphate (Und-P)
7002_A0580	sdsA	62	0.656516	43	0.128584	27	-0.542793	21	-0.905363	42	0.0946369	41	0.0598715	solanesyl diphosphate synthase SdsA	Terpenoids and polyketides metabolism	Terpenoid backbone biosynthesis	carotenoid biosynthesis
7002_A0818	dxr	93	0.520495	68	0.068799	53	-0.290743	58	-0.160683	60	-0.111773	57	-0.185774	1-deoxy-D-xylulose-5-phosphate reductoisomerase Dxr	Terpenoids and polyketides metabolism	Terpenoid backbone biosynthesis	IPP biosynthesis via deoxyxylulose
7002_A1172	dxs	191	0.216947	165	0.00584088	172	0.0657834	146	-0.170657	161	-0.0295645	151	-0.122077	1-deoxy-D-xylulose-5-phosphate synthase Dxs	Terpenoids and polyketides metabolism	Terpenoid backbone biosynthesis	IPP biosynthesis via deoxyxylulose
7002_A0270	sigE	278	0.871014	248	0.706269	157	0.0466932	87	-0.804984	82	-0.890376	60	-1.34104	group 2 RNA polymerase sigma-70 subunit SigE	Transcription	Transcription factors	RNA polymerase sigma factors
7002_A1202	sigB	231	0.899493	127	0.0364288	92	-0.428694	80	-0.630328	88	-0.492824	125	0.0135284	group 2 RNA polymerase sigma-70 subunit SigB	Transcription	Transcription factors	RNA polymerase sigma factors
7002_A1924	sigF	1579	0.659973	1388	0.47397	1198	0.26159	762	-0.391175	497	-1.00772	572	-0.804951	group 3 RNA polymerase sigma-70 subunit SigF	Transcription	Transcription factors	RNA polymerase sigma factors
7002_A1970	sigG	313	0.834692	181	0.0445187	158	-0.151546	163	-0.106599	97	-0.855414	141	-0.315776	group 3 RNA polymerase sigma-70 subunit SigG	Transcription	Transcription factors	RNA polymerase sigma factors
7002_A2111	sigH	92	1.28198	36	-0.071661	25	-0.59773	22	-0.782154	26	-0.541146	26	-0.541146	group 3 RNA polymerase sigma-70 subunit SigH	Transcription	Transcription factors	RNA polymerase sigma factors
7002_A2536	gatB	106	0.0912958	111	0.157791	89	-0.160891	89	-0.160891	116	0.221356	86	-0.21036	aspartyl-tRNA(Asn) / glutamyl-tRNA(Gln) amidotransferase subunit GatB	Translation	Aminoacyl-tRNA biosynthesis	GatABC aspartyl/glutamyl-tRNA(Asn/Gln) amidotransferase complex
7002_A1732		132	0.568661	75	-0.246915	86	-0.0494687	77	-0.208947	94	0.0788554	70	-0.34645	Sua5/YciO/YrdC family dsRNA binding protein	Translation	General
7002_A0096	rimI	53	0.853451	32	0.125531	27	-0.119582	20	-0.552541	34	0.212994	10	-1.55254	ribosomal-protein-alanine acetyltransferase RimI	Translation	Ribosomal proteins: synthesis and modification	ribosomal protein modification factors
7002_A0123	der	75	0.342106	64	0.113287	52	-0.186273	46	-0.363151	69	0.221812	49	-0.272003	ribosome biogenesis GTPase Der	Translation	Ribosomal proteins: synthesis and modification	Ribosome biogeneses GTPases
7002_A0619	rimO	286	0.690908	170	-0.0595724	140	-0.33968	134	-0.402874	160	-0.147035	173	-0.0343352	ribosomal protein S12 methylthiotransferase RimO	Translation	Ribosomal proteins: synthesis and modification	ribosomal protein modification factors
7002_A0691	rsgA	20	0.0614005	23	0.263034	16	-0.260528	11	-0.801096	26	0.439912	19	-0.0126	ribosome biogenesis GTPase RsgA	Translation	Ribosomal proteins: synthesis and modification	Ribosome biogeneses GTPases
7002_A2363	rpsA	61	0.633057	37	-0.0882272	36	-0.127756	30	-0.39079	29	-0.4397	43	0.128584	SSU ribosomal protein S1 RpsA	Translation	Ribosomal proteins: synthesis and modification	ribosome small subunit
7002_A2762		134	0.753206	73	-0.123058	66	-0.268489	55	-0.531523	90	0.17897	59	-0.43024	ribosome-associated protein YbcJ	Translation	Ribosomal proteins: synthesis and modification	Ribosome biogenesis
7002_A2816	spoT	57	0.309328	72	0.646363	51	0.148863	38	-0.275634	30	-0.616671	28	-0.716207	guanosine-3'_5'-bis(diphosphate) 3'-pyrophosphohydrolase SpoT	Translation	Ribosomal proteins: synthesis and modification	other ribosome maturation factor
7002_A2515	rtcB	20	0.292181	24	0.555215	20	0.292181	11	-0.570316	10	-0.707819	13	-0.329308	tRNA-splicing ligase RtcB	Translation	Transfer RNA biogenesis	tRNA splicing factors
7002_A0188	pfrB	113	0.650254	81	0.169925	60	-0.263034	56	-0.36257	53	-0.442005	69	-0.0614005	peptide chain release factor PrfB	Translation	Translation factors	release factors
7002_A1599	hemK	72	0.545434	57	0.208399	32	-0.624491	35	-0.495208	54	0.130397	46	-0.100929	release factor glutamine methyltransferase HemK	Translation	Translation factors	release factors
7002_A0126	trmH	30	0.597035	17	-0.222392	15	-0.402965	16	-0.309855	25	0.334001	16	-0.309855	tRNA (guanosine-2'-O-)-methyltransferase TrmH	Translation	tRNA and rRNA base modification	tRNA methylation
7002_A0715	rlmN	28	0.304855	27	0.252387	10	-1.18057	22	-0.0430687	31	0.451696	18	-0.332575	23S rRNA m2A2503 methyltransferase RlmN	Translation	tRNA and rRNA base modification	23S rRNA modification
7002_A2385	rluE	42	0.551015	26	-0.140863	28	-0.0339473	28	-0.0339473	19	-0.593375	29	0.0166787	23S rRNA pseudouridine2457 synthase RluE	Translation	tRNA and rRNA base modification	23S rRNA modification
7002_G0137	exbB	32	0.48693	27	0.241818	18	-0.343145	16	-0.51307	22	-0.053638	22	-0.053638	outer membrane transport energizing sytem permease component ExbB	Transport and binding proteins	Accesory functions	TonB energy transduction system
7002_A2098	livM	29	0.572579	20	0.0365259	19	-0.0374747	15	-0.378512	17	-0.197939	17	-0.197939	ABC-type branched-chain amino acid uptake system permease component LivM	Transport and binding proteins	Amino acids_ peptides and amines	branched-chain amino acid uptake system LivFGHKM
7002_A2099	livH	39	0.557482	28	0.0794345	19	-0.479993	16	-0.72792	28	0.0794345	29	0.130061	ABC-type branched-chain amino acid uptake system permease component LivH	Transport and binding proteins	Amino acids_ peptides and amines	branched-chain amino acid uptake system LivFGHKM
7002_A2822	natE	41	0.742842	43	0.811555	22	-0.155278	9	-1.44478	19	-0.366782	13	-0.91427	ABC-type neutral amino acid uptake sytem ATPase component NatE	Transport and binding proteins	Amino acids_ peptides and amines	neutral amino acid uptake sysetm NatABCDE
7002_A0465		30	0.447459	31	0.494765	18	-0.289507	17	-0.371969	19	-0.211504	17	-0.371969	bestrophin family anion channel-forming protein	Transport and binding proteins	Anions
7002_A0797	cysU	23	1.13124	7	-0.584963	3	-1.80735	3	-1.80735	16	0.607683	11	0.0671142	ABC-type sulfate/thiosulfate uptake system permease component CysU	Transport and binding proteins	Anions	sulfate uptake system CysAPUW
7002_A1320	chrA	23	0.408085	33	0.928917	13	-0.415037	11	-0.656046	13	-0.415037	11	-0.656046	chromate transporter ChrA	Transport and binding proteins	Anions
7002_A1364		47	0.168008	52	0.313859	37	-0.177128	44	0.0728506	32	-0.386581	39	-0.101179	ABC transport system substrate-binding component PstS-like	Transport and binding proteins	Anions
7002_A1547		74	0.351472	64	0.142019	59	0.0246621	51	-0.185556	55	-0.0766213	45	-0.366128	ArsP family organo-arsenical exporter	Transport and binding proteins	Anions
7002_A1804	sul2	75	0.350257	69	0.229963	64	0.121438	40	-0.556634	65	0.143806	40	-0.556634	putative low affinity sulphate transporter Sul2	Transport and binding proteins	Anions	Sulfur assimilation
7002_A0133		19	0.604071	11	-0.184425	16	0.356144	11	-0.184425	6	-1.05889	12	-0.0588937	ABC-type multiple sugar uptake system permease component	Transport and binding proteins	Carbohydrates_ organic alcohols_ and acids	chitobiose uptake system ChiEFG?
7002_A0500		70	0.365517	69	0.344759	51	-0.0913403	34	-0.676303	71	0.385981	31	-0.809569	ABC-type multiple sugar uptake system substrate-binding component	Transport and binding proteins	Carbohydrates_ organic alcohols_ and acids	chitobiose uptake system ChiEFG?
7002_A0844	malY	25	0.286304	21	0.0347654	19	-0.109624	20	-0.0356239	19	-0.109624	19	-0.109624	maltose/maltooligosaccharide:cation symporter MalY	Transport and binding proteins	Carbohydrates_ organic alcohols_ and acids	maltose catabolism
7002_A1371	mlaE	60	0.22039	50	-0.0426443	54	0.068387	60	0.22039	29	-0.82852	56	0.120854	ABC-type phospholipid uptake system permease component MlaE	Transport and binding proteins	Carbohydrates_ organic alcohols_ and acids	intermembrane phospholipid trafficking MlaACDEF
7002_A1483		23	0.34034	22	0.27621	21	0.209096	21	0.209096	10	-0.861294	12	-0.598259	ABC-type lipid export system MFP subunit	Transport and binding proteins	Carbohydrates_ organic alcohols_ and acids	Lipopolysaccharide export
7002_A2037	ggtC	14	0.202493	15	0.302029	15	0.302029	8	-0.604862	10	-0.282934	11	-0.14543	ABC-type compatable solute uptake system permease component GgtC	Transport and binding proteins	Carbohydrates_ organic alcohols_ and acids	Glucosylglycerol uptake system GgtABCD
7002_A2038	ggtB	28	0.24257	31	0.389412	20	-0.242857	18	-0.39486	22	-0.105353	23	-0.0412227	ABC-type compatable solute uptake system substrate-binding component GgtB	Transport and binding proteins	Carbohydrates_ organic alcohols_ and acids	Glucosylglycerol uptake system GgtABCD
7002_A2039	ggtA	46	0.72482	29	0.0592392	27	-0.0438543	20	-0.476814	27	-0.0438543	18	-0.628817	ABC-type compatable solute uptake system ATPase component GgtA	Transport and binding proteins	Carbohydrates_ organic alcohols_ and acids	Glucosylglycerol uptake system GgtABCD
7002_A2189		23	0.34034	19	0.0647057	14	-0.375867	13	-0.482782	24	0.401741	16	-0.183222	ABC-type export system hybrid permease / ATPase	Transport and binding proteins	Carbohydrates_ organic alcohols_ and acids	lipopolysaccharide biosynthesis
7002_A2196	rodA	77	0.727628	45	-0.0473057	35	-0.409876	40	-0.217231	40	-0.217231	42	-0.146841	rod shape determining protein RodA	Transport and binding proteins	Carbohydrates_ organic alcohols_ and acids	lipid-linked murein precursor export
7002_A2721	mlaF	177	0.277781	158	0.113956	147	0.00984779	140	-0.0605415	141	-0.0502732	113	-0.369646	ABC-type phospholipid uptake system ATPase component MlaF	Transport and binding proteins	Carbohydrates_ organic alcohols_ and acids	intermembrane phospholipid trafficking MlaACDEF
7002_A0227		92	0.786596	53	-0.00904514	37	-0.527512	40	-0.415037	58	0.121015	40	-0.415037	CPA1 family Na:H antiporter	Transport and binding proteins	Cations and iron carrying compounds
7002_A1299	frt1	16	0.654225	12	0.239188	6	-0.760812	5	-1.02385	13	0.354665	9	-0.17585	high-affinity iron transporter Ftr1	Transport and binding proteins	Cations and iron carrying compounds	Iron homeostasis
7002_A1687		456	-0.025091	514	0.147644	529	0.189143	449	-0.0474094	364	-0.350186	472	0.0246621	YggT family putative K+ uptake protein	Transport and binding proteins	Cations and iron carrying compounds
7002_A1733	mntB	35	0.114333	48	0.570012	50	0.628906	23	-0.491388	18	-0.845025	20	-0.693022	ABC-type Mn uptake system permease component MntB	Transport and binding proteins	Cations and iron carrying compounds	manganese uptake system MntABC
7002_A1734	mntA	38	0.270648	33	0.0671142	38	0.270648	19	-0.729352	33	0.0671142	28	-0.169925	ABC-type Mn uptake system ATPase component MntA	Transport and binding proteins	Cations and iron carrying compounds	manganese uptake system MntABC
7002_A1735	mntC	65	0.427421	55	0.186413	51	0.0774788	38	-0.347019	40	-0.273018	41	-0.237395	ABC-type Mn uptake system substrate-binding component MntC	Transport and binding proteins	Cations and iron carrying compounds	manganese uptake system MntABC
7002_A2208	amt	1850	1.04301	862	-0.0587598	745	-0.269207	666	-0.430925	656	-0.452752	608	-0.562376	ammonium permease Amt	Transport and binding proteins	Cations and iron carrying compounds	ammonium uptake
7002_A2705		496	0.0787029	541	0.203991	552	0.233031	484	0.0433698	319	-0.558081	426	-0.140784	YggT family K+ uptake transporter	Transport and binding proteins	Cations and iron carrying compounds	potassium homeostasis
7002_G0079		22	0.758992	13	0	11	-0.241008	8	-0.70044	14	0.106915	10	-0.378512	ABC-type iron chelate uptake system permease component	Transport and binding proteins	Cations and iron carrying compounds	Iron homeostasis FhuBCD2
7002_G0097		114	1.06912	58	0.0942153	44	-0.304334	30	-0.856875	47	-0.209177	33	-0.719372	ABC-type iron chelate uptake system FecB family substrate-binding component	Transport and binding proteins	Cations and iron carrying compounds	Iron homeostasis
7002_A0310	bioY	154	0.29908	112	-0.160352	121	-0.0488434	128	0.0322934	129	0.0435207	107	-0.22624	ECF-type biotin uptake system substrate-binding component BioY	Transport and binding proteins	Cofactors and prosthetic groups	biotin uptake system BioYNM and biotin uptake system BioY-EcfA12T
7002_A0635	btuF	38	0.0255351	40	0.0995357	38	0.0255351	27	-0.467505	47	0.332196	34	-0.13493	ABC-type cobalamin uptake system substrate-binding component BtuF	Transport and binding proteins	Cofactors and prosthetic groups	cobalamin uptake system BtuBCDF
7002_A1370	modA	22	0.149576	20	0.0120728	19	-0.0619277	19	-0.0619277	20	0.0120728	19	-0.0619277	ABC-type molybdate uptake system substrate-binding component ModA	Transport and binding proteins	Cofactors and prosthetic groups	molybdate uptake system ModABC
7002_A1648	btuD	91	0.311397	80	0.125531	84	0.19592	57	-0.363507	66	-0.152003	62	-0.242201	ABC-type cobalamin uptake system ATPase component BtuD	Transport and binding proteins	Cofactors and prosthetic groups	cobalamin uptake system BtuBCDF
7002_A0910	ftsE	48	0.330721	47	0.300348	43	0.172023	32	-0.254241	35	-0.124958	24	-0.669279	ABC-type septal ring translocating system ATPase component FtsE	Transport and binding proteins	General
7002_A1898	comA	16	0.884523	9	0.0544478	5	-0.793549	5	-0.793549	8	-0.115477	9	0.0544478	single stranded DNA uptake competence transporter ComA	Transport and binding proteins	Nucleosides_ purines and pyrimidines	competence-related DNA transformation transporter
7002_A0646		18	0.397335	10	-0.450661	17	0.314873	10	-0.450661	16	0.22741	11	-0.313158	outer membrane efflux secretin	Transport and binding proteins	Porins and secretins
7002_A1501	wza	55	0.201415	55	0.201415	41	-0.222392	43	-0.15368	41	-0.222392	52	0.120495	polysaccharide secretin Wza	Transport and binding proteins	Porins and secretins	polysaccharide biosynthesis
7002_A2597		31	0.253757	36	0.469485	33	0.343954	20	-0.378512	20	-0.378512	16	-0.70044	PapC-like P-like pilus usher protein	Transport and binding proteins	Porins and secretins	P-type pilus
7002_A2813		2353	0.315098	2208	0.223337	1816	-0.0586394	1668	-0.181284	1807	-0.0658071	1496	-0.338293	Zinc-regulated outer membrane porin OprB family	Transport and binding proteins	Porins and secretins
7002_A0350		35	0.648156	21	-0.0888093	16	-0.481127	15	-0.574236	27	0.273761	20	-0.159199	10 TMS drug/metabolite (DEM) family exporter	Transport and binding proteins	Unknown substrate
7002_A0466		71	0.40828	69	0.367057	43	-0.315202	50	-0.0976108	40	-0.419539	48	-0.156504	small-conductance mechanosensitive ion channel	Transport and binding proteins	Unknown substrate
7002_A0626		76	0.0255351	83	0.152647	78	0.0630098	60	-0.315502	78	0.0630098	73	-0.0325679	ABC-type transport system ATPase component	Transport and binding proteins	Unknown substrate
7002_A1210		29	-0.0408723	34	0.18861	33	0.145541	29	-0.0408723	25	-0.254997	29	-0.0408723	transporter with N-terminal DUF21 domain_ CBS_ and CorC domains	Transport and binding proteins	Unknown substrate
7002_A2146		33	1.2718	17	0.314873	6	-1.18763	6	-1.18763	7	-0.965235	13	-0.0721498	AEC family efflux carrier	Transport and binding proteins	Unknown substrate
7002_A2223		95	1.03588	60	0.372912	38	-0.286051	33	-0.489584	29	-0.675998	23	-1.01042	ABC transport system ATPase component	Transport and binding proteins	Unknown substrate	ABC-2 type transport system
7002_A2232	gldG	54	0.632491	46	0.401165	36	0.0475284	26	-0.421957	29	-0.264416	18	-0.952472	ABC-type transport system for gliding motility auxiliary component GldG	Transport and binding proteins	Unknown substrate	ABC-2 export system 2
7002_A2574		27	0.50696	29	0.610053	15	-0.341037	17	-0.160465	13	-0.547488	13	-0.547488	small-conductance mechanosensitive channel	Transport and binding proteins	Unknown substrate
7002_A0005		22	1.83494	6	-0.0395284	4	-0.624491	1	-2.62449	3	-1.03953	1	-2.62449	conserved hypothetical with alkylhydroperoxidase AhpD family core domain	Unknown function	Enzymes of unknown specificity
7002_A0170		30	0.425764	17	-0.393664	25	0.16273	19	-0.233199	24	0.103836	19	-0.233199	family E cytochrome P450	Unknown function	Enzymes of unknown specificity
7002_A0183		32	0.752072	20	0.0740006	9	-1.078	11	-0.788496	27	0.50696	15	-0.341037	TPR repeat-containing glycosyltransferase family 2	Unknown function	Enzymes of unknown specificity
7002_A0251		94	0.182449	88	0.0872921	95	0.197716	73	-0.182315	65	-0.349772	82	-0.0145875	ferredoxin-like protein	Unknown function	Enzymes of unknown specificity
7002_A0372		38	0.0981804	35	-0.0204641	41	0.207805	34	-0.0622843	30	-0.242857	35	-0.0204641	glycosyl transferase family 2	Unknown function	Enzymes of unknown specificity	polysaccharide biosynthesis
7002_A0394		54	0.674514	37	0.12908	19	-0.832446	22	-0.620942	42	0.311944	29	-0.222392	TIGR00268 family adenine nucleotide alpha hydrolase	Unknown function	Enzymes of unknown specificity
7002_A0403		19	0.0127111	24	0.349746	23	0.288345	10	-0.913288	22	0.224215	15	-0.328326	family 4 glycosyl transferase	Unknown function	Enzymes of unknown specificity
7002_A0444		62	0.731804	31	-0.268196	27	-0.467505	19	-0.974465	41	0.13516	44	0.237039	fumarylacetoacetate (FAA) hydrolase family protein	Unknown function	Enzymes of unknown specificity
7002_A0509		33	0.419903	29	0.23349	27	0.130397	18	-0.454566	25	0.0193653	16	-0.624491	metallo-beta-lactamase domain protein	Unknown function	Enzymes of unknown specificity
7002_A0660		67	0.950612	40	0.206451	32	-0.115477	24	-0.530515	22	-0.656046	23	-0.591915	HNH endonuclease	Unknown function	Enzymes of unknown specificity
7002_A0803		161	0.807355	74	-0.314109	70	-0.394279	63	-0.546282	98	0.0911479	86	-0.0972972	4Fe-4S type iron-sulfur protein	Unknown function	Enzymes of unknown specificity
7002_A0832		105	0.227746	86	-0.0602351	81	-0.14665	82	-0.128948	108	0.268388	76	-0.238572	GNAT family acetyltransferase	Unknown function	Enzymes of unknown specificity
7002_A0894		45	0.625604	26	-0.165809	22	-0.406817	24	-0.281286	29	-0.00826762	29	-0.00826762	radical SAM domain protein	Unknown function	Enzymes of unknown specificity
7002_A0947		95	0.370183	88	0.259759	73	-0.00984779	62	-0.245476	63	-0.222392	60	-0.292782	acetyltransferase	Unknown function	Enzymes of unknown specificity
7002_A1138		204	0.055264	266	0.438121	223	0.183739	172	-0.190897	169	-0.216282	144	-0.447236	phosphotransferase enzyme family	Unknown function	Enzymes of unknown specificity
7002_A1154		51	1.06756	20	-0.282934	18	-0.434937	12	-1.0199	22	-0.14543	23	-0.0813001	putative lysine decarboxylase	Unknown function	Enzymes of unknown specificity
7002_A1251		53	0.955331	26	-0.0721498	16	-0.77259	16	-0.77259	22	-0.313158	31	0.181607	GDSL-like lipase/acylhydrolase	Unknown function	Enzymes of unknown specificity
7002_A1289		40	0.668486	22	-0.194011	21	-0.261125	20	-0.331514	27	0.101445	21	-0.261125	saccharopine dehydrogenase family protein	Unknown function	Enzymes of unknown specificity
7002_A1434		112	0.654225	63	-0.17585	61	-0.222392	65	-0.130762	61	-0.222392	65	-0.130762	putative NurA family nuclease	Unknown function	Enzymes of unknown specificity
7002_A1571		103	0.129356	102	0.115281	86	-0.13088	96	0.0278179	85	-0.147754	93	-0.0179857	FMN-dependent protein of unknown function DUF2470	Unknown function	Enzymes of unknown specificity
7002_A1573		47	0.68834	26	-0.165809	30	0.040642	23	-0.342687	25	-0.222392	24	-0.281286	HNH endonuclease family protein	Unknown function	Enzymes of unknown specificity
7002_A1611		37	0.3106	37	0.3106	27	-0.143966	29	-0.0408723	24	-0.313891	25	-0.254997	GNAT family acetyltransferase	Unknown function	Enzymes of unknown specificity
7002_A2113		72	0.589981	59	0.302699	47	-0.0253556	34	-0.492482	40	-0.258016	35	-0.450661	transglutaminase-like domain-containing protein	Unknown function	Enzymes of unknown specificity
7002_A2218		69	0.177787	60	-0.0238467	55	-0.149378	56	-0.123382	74	0.278716	52	-0.230298	YbgC/YbaW family acyl-CoA thioester hydrolase	Unknown function	Enzymes of unknown specificity
7002_A2239		10644	0.828851	5150	-0.218545	5794	-0.0485582	4719	-0.344637	4111	-0.543629	5536	-0.114274	acyl-CoA dehydrogenase family protein	Unknown function	Enzymes of unknown specificity
7002_A2243		131	0.754199	58	-0.421243	59	-0.396581	67	-0.213134	86	0.147041	65	-0.256856	putative phosphatase	Unknown function	Enzymes of unknown specificity
7002_A2316		152	0.369366	173	0.556066	175	0.572649	78	-0.59316	65	-0.856194	63	-0.901282	methyltransferase-like protein	Unknown function	Enzymes of unknown specificity
7002_A2334		16	0.607683	14	0.415037	1	-3.39232	8	-0.392317	19	0.85561	5	-1.07039	transpeptidase domain protein	Unknown function	Enzymes of unknown specificity
7002_A2410		25	0.228819	26	0.285402	21	-0.0227201	18	-0.245112	19	-0.16711	19	-0.16711	predicted Zn-dependent hydrolase	Unknown function	Enzymes of unknown specificity
7002_A2445		75	0.184425	78	0.241008	69	0.0641303	50	-0.400538	70	0.0848889	54	-0.289507	NADH:flavin oxidoreductase / NADH oxidase family	Unknown function	Enzymes of unknown specificity
7002_A2452		90	0.0107264	94	0.0734622	98	0.133583	82	-0.123575	88	-0.0216951	84	-0.0888093	Fe-S oxidoreductase	Unknown function	Enzymes of unknown specificity	radical SAM/uncharacterized protein TIGR03936 system
7002_A2502		26	0.402759	16	-0.297681	23	0.225881	16	-0.297681	19	-0.049753	18	-0.127756	methyltransferase type 11	Unknown function	Enzymes of unknown specificity
7002_A2670		103	0.191978	94	0.0600666	107	0.246945	81	-0.154672	79	-0.190742	77	-0.227736	alpha/beta hydrolase fold protein	Unknown function	Enzymes of unknown specificity
7002_A2747		33	0.419903	26	0.0759489	28	0.182864	14	-0.817136	23	-0.100929	24	-0.0395284	GIY-YIG catalytic domain-containing protein	Unknown function	Enzymes of unknown specificity
7002_A2783		99	0.208695	98	0.194048	70	-0.291379	89	0.0550714	83	-0.0456226	75	-0.191843	pre-peptidase C-terminal domain-containing protein	Unknown function	Enzymes of unknown specificity
7002_E0030		159	1.48845	49	-0.209719	33	-0.780034	19	-1.5765	45	-0.332575	35	-0.695145	2OG-Fe(II) oxygenase family oxidoreductase	Unknown function	Enzymes of unknown specificity
7002_F0066		38	0.652981	39	0.690456	28	0.212408	12	-1.00998	14	-0.787592	14	-0.787592	uncharacterized protein with histidine kinase-like ATPase domain	Unknown function	Enzymes of unknown specificity
7002_F0092		158	0.100841	205	0.47654	188	0.351649	114	-0.37005	120	-0.296049	99	-0.573583	helicase domain-containing protein	Unknown function	Enzymes of unknown specificity
7002_G0004		66	0.469485	51	0.0975165	40	-0.252981	39	-0.289507	52	0.125531	38	-0.326981	cytidine and deoxycytidylate deaminase family protein	Unknown function	Enzymes of unknown specificity
7002_G0074		26	0.331206	25	0.274622	28	0.438121	17	-0.281771	11	-0.909802	17	-0.281771	alpha/beta hydrolase of unknown function DUF1400	Unknown function	Enzymes of unknown specificity	Chlorophyll Degradation
7002_A0003		1158	0.434549	1235	0.527425	1091	0.348565	706	-0.279346	457	-0.90682	494	-0.794504	uncharacterized protein	Unknown function	General
7002_A0013		93	-0.121431	156	0.624812	144	0.509335	80	-0.338662	66	-0.616196	68	-0.573127	hypothetical protein	Unknown function	General
7002_A0027		33	0.822002	21	0.169925	15	-0.315502	6	-1.63743	6	-1.63743	31	0.731804	uncharacterized protein	Unknown function	General
7002_A0065		106	0.574791	72	0.0167952	56	-0.345775	55	-0.37177	111	0.641286	27	-1.39824	protein of unknown function DUF3571	Unknown function	General
7002_A0076		300	0.368766	248	0.094144	227	-0.0335039	192	-0.27509	205	-0.180572	222	-0.0656365	protein of unknown function DUF4327	Unknown function	General	nitrogen assimilation
7002_A0089		44	0.731511	28	0.0794345	24	-0.142958	17	-0.640458	25	-0.0840643	21	-0.335603	uncharacterized protein	Unknown function	General
7002_A0132		116	0.176157	106	0.0460964	132	0.36257	122	0.248913	57	-0.848934	83	-0.306785	uncharacterized protein	Unknown function	General
7002_A0145		15	0.60921	15	0.60921	12	0.287282	5	-0.975752	7	-0.490326	5	-0.975752	uncharacterized protein	Unknown function	General
7002_A0151		130	0.496195	131	0.50725	86	-0.0999084	64	-0.526173	72	-0.356248	70	-0.39689	conserved membrane protein	Unknown function	General
7002_A0153		279	0.271332	250	0.112995	245	0.0838484	238	0.0420282	181	-0.352944	194	-0.252877	protein of unknown function UPF0367	Unknown function	General
7002_A0156		12	0.169925	19	0.83289	8	-0.415037	7	-0.607683	10	-0.0931094	8	-0.415037	hypothetical protein	Unknown function	General
7002_A0184		523	0.688592	334	0.0416296	280	-0.212792	243	-0.417262	239	-0.441208	328	0.0154773	hypothetical protein	Unknown function	General
7002_A0187		193	0.804554	122	0.142835	96	-0.20294	72	-0.617978	77	-0.521116	103	-0.101402	putative photosynthetic reaction center subunit with PRC barrel	Unknown function	General
7002_A0189		21	0.501546	15	0.0161197	13	-0.190331	9	-0.720846	17	0.196692	14	-0.083416	hypothetical protein	Unknown function	General
7002_A0238		463	0.197848	569	0.495264	481	0.252872	363	-0.153195	271	-0.574872	275	-0.553733	uncharacterized protein	Unknown function	General
7002_A0243		31	0.731804	18	-0.0524674	16	-0.222392	12	-0.63743	18	-0.0524674	17	-0.13493	conserved membrane protein	Unknown function	General
7002_A0244		288	0.676737	220	0.288171	193	0.0992687	135	-0.416373	83	-1.11815	162	-0.153338	pentapeptide repeat-containing protein	Unknown function	General
7002_A0248		23	0.367057	28	0.65085	13	-0.456065	11	-0.697073	17	-0.0690416	15	-0.249614	protein of unknown function DUF2237	Unknown function	General
7002_A0258		270	0.67736	165	-0.0331337	166	-0.0244165	154	-0.132669	137	-0.301424	121	-0.480593	pentapeptide repeat-containing protein	Unknown function	General
7002_A0261		36	0.688798	31	0.47307	15	-0.574236	14	-0.673772	16	-0.481127	22	-0.0216951	membrane protein of unknown function DUF3120	Unknown function	General
7002_A0265		3379	0.0767973	5673	0.824313	4672	0.544241	2216	-0.531841	1568	-1.03087	1715	-0.901591	hypothetical protein	Unknown function	General
7002_A0267		518	0.609541	659	0.956867	317	-0.0989287	254	-0.418583	106	-1.67935	183	-0.891568	uncharacterized protein	Unknown function	General
7002_A0274		58	0.728698	38	0.118644	27	-0.374396	26	-0.428843	30	-0.222392	31	-0.175087	WD repeat-containing protein	Unknown function	General
7002_A0284		64	0.27208	72	0.442005	36	-0.557995	44	-0.268489	46	-0.204358	56	0.0794345	HPP family protein	Unknown function	General
7002_A0299		66	0.133502	65	0.111475	56	-0.103538	58	-0.0529115	54	-0.156005	62	0.0433038	uncharacterized protein	Unknown function	General
7002_A0300		52	0.390584	47	0.244734	42	0.0824622	27	-0.554968	37	-0.100402	33	-0.265461	uncharacterized protein	Unknown function	General
7002_A0333		713	0.360548	775	0.480842	707	0.348356	428	-0.375743	319	-0.799798	390	-0.50988	N-terminal Rho domain protein	Unknown function	General
7002_A0334		303	0.274507	278	0.150274	425	0.762652	171	-0.550814	162	-0.628817	164	-0.611115	NERD domain protein	Unknown function	General
7002_A0346		161	0.227629	130	-0.08092	156	0.182114	106	-0.375367	133	-0.0480054	139	0.0156533	hypothetical protein	Unknown function	General
7002_A0367		1158	0.236861	1101	0.16404	1002	0.0281085	988	0.00780892	665	-0.563348	982	-0.000979094	protein of unknown function DUF2973	Unknown function	General
7002_A0370		148	0.395672	120	0.0931094	110	-0.0324215	130	0.208587	50	-1.16993	117	0.0565835	uncharacterized protein	Unknown function	General
7002_A0381		59	0.467606	57	0.417853	29	-0.557057	32	-0.415037	32	-0.415037	47	0.139551	hypothetical thylakoid membrane protein	Unknown function	General
7002_A0392		20	1.48063	2	-1.8413	4	-0.841302	2	-1.8413	13	0.859137	2	-1.8413	hypothetical protein	Unknown function	General
7002_A0419		42	0.646363	23	-0.222392	30	0.160936	21	-0.353637	17	-0.658492	28	0.0614005	protein of unknown function DUF29	Unknown function	General
7002_A0429		39	0.402759	44	0.576789	13	-1.1822	26	-0.182203	38	0.365284	17	-0.79518	hypothetical protein	Unknown function	General
7002_A0438		29	0.139163	26	-0.0183785	32	0.281182	24	-0.133856	23	-0.195256	24	-0.133856	CBS domain-containing protein	Unknown function	General
7002_A0441		312	1.13058	110	-0.373458	133	-0.0995357	127	-0.166133	62	-1.20062	111	-0.360402	hypothetical protein	Unknown function	General
7002_A0461		101	0.680932	69	0.131245	49	-0.36257	42	-0.584963	73	0.212545	44	-0.517848	hypothetical protein	Unknown function	General
7002_A0472	sbtB	30	0.60921	23	0.225881	24	0.287282	17	-0.210218	11	-0.838249	13	-0.597241	uncharacterized protein SbtB	Unknown function	General
7002_A0495		91	0.327886	79	0.123872	86	0.246356	57	-0.347019	67	-0.11382	55	-0.398549	uncharacterized protein	Unknown function	General
7002_A0510		29	0.584963	27	0.481869	24	0.311944	6	-1.68806	17	-0.185556	13	-0.572579	hypothetical protein	Unknown function	General
7002_A0516		35	0.475841	26	0.0469975	20	-0.331514	15	-0.746552	32	0.346558	23	-0.12988	hypothetical protein	Unknown function	General
7002_A0542		5061	0.790493	3578	0.290224	3159	0.110538	2038	-0.521776	2314	-0.338541	1406	-1.05733	uncharacterized protein	Unknown function	General
7002_A0555		372	0.277064	457	0.573956	341	0.151533	268	-0.196006	241	-0.349206	163	-0.913367	hypothetical protein	Unknown function	General
7002_A0567		201	0.0536198	193	-0.00497482	200	0.0464243	204	0.0749935	183	-0.081732	181	-0.097586	ATLS1-like light-inducible protein	Unknown function	General
7002_A0571		59	0.578862	37	-0.0943274	42	0.0885367	44	0.155651	23	-0.780219	32	-0.303781	RDD family protein	Unknown function	General
7002_A0575		1158	0.477269	801	-0.0544923	838	0.0106557	846	0.0243632	614	-0.438056	734	-0.180514	hypothetical protein	Unknown function	General
7002_A0593		68	1.20482	29	-0.0246621	20	-0.560715	26	-0.182203	24	-0.297681	10	-1.56071	protein of unknown function DUF3493	Unknown function	General
7002_A0627		88	0.17095	100	0.355375	124	0.665715	70	-0.159199	46	-0.76492	41	-0.93093	protein of unknown function DUF29	Unknown function	General
7002_A0629		651	0.377847	570	0.186151	573	0.193725	370	-0.437285	465	-0.10758	377	-0.410246	hypothetical protein	Unknown function	General
7002_A0640		124	0.659576	103	0.39188	94	0.259968	48	-0.709658	52	-0.594181	50	-0.650765	WD-40-like beta propeller repeat-containing protein	Unknown function	General
7002_A0668		15	0.633872	15	0.633872	4	-1.27302	9	-0.103093	11	0.186413	4	-1.27302	WD-40-like beta propeller repeat-containing protein	Unknown function	General
7002_A0669		203	0.352453	192	0.27208	165	0.0534393	154	-0.0460964	124	-0.358687	116	-0.454902	hypothetical protein	Unknown function	General
7002_A0700		93	0.263034	111	0.518291	100	0.367732	56	-0.468769	59	-0.393481	46	-0.752562	uncharacterized protein	Unknown function	General
7002_A0709		38	0.423499	31	0.129768	30	0.0824622	23	-0.300866	28	-0.0170735	20	-0.5025	hypothetical protein	Unknown function	General
7002_A0721		378	0.672485	266	0.165525	283	0.254901	179	-0.405942	146	-0.699933	171	-0.471905	HD domain-containing protein	Unknown function	General
7002_A0722		376	0.222179	398	0.304215	388	0.267503	289	-0.157484	239	-0.431543	244	-0.401672	hypothetical protein	Unknown function	General
7002_A0728		25	0.195396	29	0.40952	28	0.358894	18	-0.278535	15	-0.54157	16	-0.448461	membrane protein of unknown function DUF2231	Unknown function	General
7002_A0731		165	0.463445	106	-0.174957	130	0.11949	106	-0.174957	117	-0.0325128	94	-0.348289	uncharacterized protein	Unknown function	General
7002_A0761		40	-0.185867	64	0.492205	72	0.66213	34	-0.420332	37	-0.298341	26	-0.807355	WD-40-like beta propeller repeat-containing protein	Unknown function	General
7002_A0762		150	1.71049	34	-0.430862	31	-0.564129	13	-1.81789	14	-1.71097	33	-0.473931	hypothetical protein	Unknown function	General
7002_A0768		148	0.0563236	173	0.281498	165	0.213192	125	-0.187345	126	-0.17585	117	-0.282765	hypothetical protein	Unknown function	General
7002_A0778		180	0.445639	130	-0.0238467	116	-0.188234	122	-0.115477	124	-0.0920182	121	-0.127351	protein of unknown function DUF3747	Unknown function	General
7002_A0790		161	0.580489	156	0.534974	125	0.215356	75	-0.521609	67	-0.684339	62	-0.796232	hypothetical protein	Unknown function	General
7002_A0801		232	0.642044	146	-0.0261128	140	-0.0866544	106	-0.488017	159	0.0969456	109	-0.447753	protein of unknown function DUF2997	Unknown function	General
7002_A0802	ycf35	680	0.414566	528	0.0495693	467	-0.127546	437	-0.223335	507	-0.00898289	442	-0.206922	protein of unknown function DUF1257 Ycf35	Unknown function	General
7002_A0815		26	0.125531	25	0.0689474	22	-0.115477	23	-0.0513469	25	0.0689474	22	-0.115477	protein of unknown function DUF1821	Unknown function	General
7002_A0822		119	0.659601	52	-0.534777	66	-0.190822	72	-0.0652915	69	-0.126692	74	-0.0257631	hypothetical protein	Unknown function	General
7002_A0895		68	0.924232	40	0.158698	27	-0.408343	26	-0.462791	29	-0.305249	25	-0.519374	putative peptidoglycan-binding protein Spor superfamily	Unknown function	General
7002_A0901		38	0.232977	45	0.476903	37	0.194503	25	-0.371094	30	-0.10806	19	-0.767023	hypothetical protein	Unknown function	General
7002_A0911		111	0.607889	93	0.352632	58	-0.328546	53	-0.458607	60	-0.279636	62	-0.232331	hypothetical protein	Unknown function	General
7002_A0927		47	0.439112	41	0.242075	24	-0.530515	28	-0.308122	40	0.206451	28	-0.308122	FHA domain containing protein	Unknown function	General	Filamentation
7002_A0930		70	0.387816	55	0.0398927	55	0.0398927	42	-0.34915	51	-0.0690416	48	-0.156504	membrane protein of unknown function DUF502	Unknown function	General
7002_A0933		299	0.729479	201	0.156529	158	-0.190742	143	-0.334651	174	-0.0515788	107	-0.753055	hypothetical protein	Unknown function	General
7002_A0948		21	0.392317	15	-0.0931094	18	0.169925	13	-0.29956	15	-0.0931094	14	-0.192645	hypothetical protein	Unknown function	General
7002_A0954	yfiH	18	0.872244	10	0.0242475	7	-0.490326	7	-0.490326	12	0.287282	5	-0.975752	Zn-binding protein YfiH	Unknown function	General
7002_A0959		56	0.426533	47	0.173767	41	-0.0232698	26	-0.680382	52	0.319618	28	-0.573467	periplasmic protein	Unknown function	General
7002_A0983		17894	0.922592	16623	0.816297	15984	0.759744	2562	-1.88154	1931	-2.28946	1647	-2.51897	hypothetical protein	Unknown function	General
7002_A1015		75	0.123783	84	0.287282	83	0.270004	53	-0.377115	56	-0.297681	62	-0.150839	FHA domain-containing protein	Unknown function	General
7002_A1075		144	1.57498	68	0.492516	23	-1.07138	14	-1.78759	16	-1.59495	25	-0.95109	protein of unknown function DUF3038	Unknown function	General
7002_A1076		43	1.15325	14	-0.465664	11	-0.813587	10	-0.95109	24	0.311944	14	-0.465664	uncharacterized protein	Unknown function	General
7002_A1079		55	0.658963	52	0.578043	26	-0.421957	26	-0.421957	13	-1.42196	37	0.0870567	protein of unknown function DUF901	Unknown function	General
7002_A1125		128	0.447971	108	0.202859	97	0.0478842	94	0.00256024	49	-0.937319	87	-0.109085	membrane protein	Unknown function	General
7002_A1127		21	0.0703893	24	0.263034	28	0.485427	7	-1.51457	15	-0.415037	25	0.321928	hypothetical protein	Unknown function	General
7002_A1145		145	0.739732	122	0.49056	101	0.218034	56	-0.632822	47	-0.885588	50	-0.796321	putative lipoprotein	Unknown function	General
7002_A1151		28	0.252766	29	0.303392	19	-0.306661	16	-0.554589	30	0.352302	19	-0.306661	protein of unknown function DUF3172	Unknown function	General
7002_A1152		42	0.415037	35	0.152003	31	-0.0230836	36	0.192645	17	-0.889817	28	-0.169925	protein of unknown function DUF86	Unknown function	General
7002_A1157		31	0.573375	31	0.573375	20	-0.0588937	20	-0.0588937	11	-0.92139	12	-0.795859	hypothetical protein	Unknown function	General
7002_A1168		64	0.313499	59	0.196143	43	-0.260236	41	-0.328949	49	-0.0717907	53	0.0414199	uncharacterized beta barrel protein	Unknown function	General
7002_A1180		2675	1.74297	861	0.107517	557	-0.520819	294	-1.44268	207	-1.94887	201	-1.9913	protein of unknown function DUF1257	Unknown function	General	Stress response
7002_A1181		255	1.04599	155	0.327757	118	-0.0657242	81	-0.608517	70	-0.819084	62	-0.994171	ATPase AAA family Ycf46-like	Unknown function	General	Stress response
7002_A1182		1350	1.5009	494	0.0505218	325	-0.55355	277	-0.784103	254	-0.909161	162	-1.558	hypothetical protein	Unknown function	General	Stress response
7002_A1205		110	0.611435	96	0.415037	110	0.611435	54	-0.415037	29	-1.31194	33	-1.12553	hypothetical protein	Unknown function	General
7002_A1211		119	0.0285692	118	0.0163944	134	0.199841	146	0.323576	78	-0.580846	105	-0.152003	uncharacterized protein	Unknown function	General
7002_A1213		1391	0.0288077	2371	0.798181	2006	0.557007	1123	-0.279957	625	-1.12539	665	-1.03589	hypothetical protein	Unknown function	General
7002_A1217		83	0.228683	73	0.043468	86	0.279908	58	-0.288376	59	-0.263713	66	-0.101962	uncharacterized protein	Unknown function	General
7002_A1220	rfrM	70	0.2144	77	0.351903	95	0.654972	48	-0.329921	37	-0.70543	35	-0.7856	pentapeptide repeat protein RfrM	Unknown function	General
7002_A1237		266	1.76066	114	0.538269	11	-2.83519	13	-2.59418	30	-1.38773	37	-1.08517	hypothetical protein	Unknown function	General
7002_A1240		170	0.663437	81	-0.406104	94	-0.191366	108	0.00893312	100	-0.102098	91	-0.23816	hypothetical protein	Unknown function	General
7002_A1241		57	0.616953	41	0.141615	27	-0.46105	38	0.0319901	27	-0.46105	33	-0.171543	protein of unknown function DUF2301	Unknown function	General
7002_A1253		42	0.430385	29	-0.103951	42	0.430385	22	-0.5025	26	-0.261492	26	-0.261492	hypothetical protein	Unknown function	General
7002_A1272		104	0.581499	93	0.420218	53	-0.391021	62	-0.164745	54	-0.364054	51	-0.446516	hypothetical protein	Unknown function	General
7002_A1298		105	1.08489	44	-0.169925	32	-0.629357	29	-0.771376	44	-0.169925	43	-0.203092	putative outer membrane protein	Unknown function	General
7002_A1326		60	0.215729	52	0.00927781	61	0.239575	49	-0.0764521	35	-0.561879	53	0.0367586	hypothetical protein	Unknown function	General
7002_A1327		16	0.337035	13	0.0374747	13	0.0374747	11	-0.203533	13	0.0374747	10	-0.341037	protein of unknown function DUF1814	Unknown function	General
7002_A1342		129	0.17623	110	-0.053638	112	-0.0276428	108	-0.0801102	115	0.0104924	111	-0.0405818	hypothetical protein	Unknown function	General
7002_A1365		64	0.245112	62	0.199309	57	0.0780025	45	-0.263034	46	-0.231326	50	-0.111031	protein of unknown function DUF124	Unknown function	General
7002_A1368		26	1.17688	13	0.176878	5	-1.20163	3	-1.9386	10	-0.201634	12	0.0614005	protein of unknown function DUF2605	Unknown function	General
7002_A1378		16	0.678072	9	-0.152003	6	-0.736966	4	-1.32193	15	0.584963	10	0	uncharacterized protein	Unknown function	General
7002_A1388		64	0.281182	44	-0.259387	61	0.211919	51	-0.0463929	52	-0.0183785	44	-0.259387	ankyrin repeat-containing protein	Unknown function	General
7002_A1415		35	0.383329	42	0.646363	29	0.112027	26	-0.0455147	15	-0.839064	14	-0.938599	hypothetical protein	Unknown function	General
7002_A1419		76	0.547488	72	0.469485	51	-0.0280144	35	-0.571157	45	-0.208587	33	-0.656046	hypothetical protein	Unknown function	General
7002_A1431		32	0.941106	20	0.263034	13	-0.358454	11	-0.599462	13	-0.358454	11	-0.599462	protein of unknown function DUF2330	Unknown function	General
7002_A1433		219	1.02883	116	0.112027	81	-0.406104	68	-0.658492	104	-0.0455147	56	-0.938599	protein of unknown function DUF541	Unknown function	General
7002_A1471		33	0.0294438	43	0.411314	30	-0.10806	38	0.232977	21	-0.622633	29	-0.156969	uncharacterized protein	Unknown function	General
7002_A1473		98	1.04485	45	-0.0780025	51	0.10257	35	-0.440573	32	-0.569856	24	-0.984893	hypothetical protein	Unknown function	General
7002_A1477		409	2.1524	91	-0.0157673	8	-3.52356	6	-3.9386	25	-1.87971	13	-2.82312	hypothetical protein	Unknown function	General
7002_A1478		238	0.549043	169	0.0551046	130	-0.323407	179	0.138041	90	-0.853922	170	0.0636161	hypothetical protein	Unknown function	General
7002_A1479		87	1.39855	38	0.203533	27	-0.289507	18	-0.874469	15	-1.1375	13	-1.34395	hypothetical protein	Unknown function	General
7002_A1480		33	1	23	0.479168	10	-0.722466	7	-1.23704	21	0.347923	5	-1.72247	protein of unknown function DUF1176	Unknown function	General
7002_A1486		16	0.0614005	16	0.0614005	18	0.231326	18	0.231326	12	-0.353637	12	-0.353637	hypothetical protein	Unknown function	General
7002_A1487		50	0.263034	53	0.347099	53	0.347099	37	-0.171368	32	-0.380822	25	-0.736966	hypothetical protein	Unknown function	General
7002_A1490		693	0.502038	661	0.433833	676	0.466206	387	-0.338484	267	-0.873978	252	-0.957394	hypothetical exported protein	Unknown function	General
7002_A1522		204	0.343003	154	-0.0626361	160	-0.00749454	142	-0.179676	121	-0.410559	184	0.194139	hypothetical protein	Unknown function	General
7002_A1568	ycf39	212	1.07687	89	-0.175318	71	-0.501305	68	-0.563589	83	-0.276012	80	-0.329124	hypothetical protein YCF39	Unknown function	General
7002_A1580		95	0.124151	106	0.282216	102	0.226721	79	-0.141924	81	-0.105855	60	-0.538814	uncharacterized protein	Unknown function	General
7002_A1600		342	0.0551781	448	0.44468	399	0.27757	285	-0.207856	248	-0.408478	253	-0.379681	uncharacterized protein	Unknown function	General
7002_A1617		279	0.278631	300	0.383329	284	0.304257	202	-0.187279	153	-0.588102	162	-0.50564	hypothetical protein	Unknown function	General
7002_A1624		66	0.978305	36	0.103836	28	-0.258734	18	-0.896164	28	-0.258734	25	-0.422233	hypothetical protein	Unknown function	General
7002_A1625		45	0.225067	53	0.461134	33	-0.222392	27	-0.511899	51	0.405639	22	-0.807355	hypothetical protein	Unknown function	General
7002_A1651		68	0.600963	42	-0.0941824	49	0.12821	36	-0.316575	41	-0.128948	33	-0.442106	hypothetical protein	Unknown function	General
7002_A1659		108	0.789103	65	0.0565835	45	-0.473931	54	-0.210897	66	0.0786098	37	-0.756331	protein of unknown function DUF1049	Unknown function	General
7002_A1661		97	0.685029	52	-0.214444	71	0.234864	36	-0.744958	37	-0.70543	69	0.193641	uncharacterized protein	Unknown function	General
7002_A1688		802	0.322153	648	0.0145445	622	-0.0445347	648	0.0145445	417	-0.621402	712	0.150428	hypothetical protein	Unknown function	General
7002_A1693		320	1.25047	153	0.185925	111	-0.277046	83	-0.696423	47	-1.51687	93	-0.532304	hypothetical protein	Unknown function	General
7002_A1702	terD	124	0.179409	122	0.15595	95	-0.204931	84	-0.38247	131	0.258636	101	-0.116576	uncharacterized stress protein associated with tellurite resistance TerD	Unknown function	General
7002_A1713		24	0.349746	19	0.0127111	25	0.40864	21	0.157101	12	-0.650254	12	-0.650254	YihY family membrane protein	Unknown function	General	tRNA processing
7002_A1716		21	1.16993	8	-0.222392	8	-0.222392	4	-1.22239	11	0.237039	4	-1.22239	hypothetical protein	Unknown function	General
7002_A1725		20	0.621488	18	0.469485	16	0.29956	9	-0.530515	10	-0.378512	5	-1.37851	hypothetical protein	Unknown function	General
7002_A1736		18	0.154975	18	0.154975	16	-0.0149503	17	0.0725125	15	-0.10806	13	-0.314511	TPR repeat-containing protein	Unknown function	General
7002_A1754		61	0.345775	62	0.369234	57	0.247928	38	-0.337035	30	-0.678072	40	-0.263034	hypothetical protein	Unknown function	General
7002_A1758		65	0.977974	35	0.0848889	24	-0.459432	44	0.415037	13	-1.34395	17	-0.956931	protein of unknown function DUF1232	Unknown function	General
7002_A1795		36	0.406159	24	-0.178803	24	-0.178803	22	-0.304334	36	0.406159	21	-0.371448	DUF2059 domain protein	Unknown function	General
7002_A1840		37	0.665133	20	-0.222392	23	-0.0207586	15	-0.63743	26	0.156119	19	-0.296393	hypothetical protein	Unknown function	General
7002_A1850		138	0.14274	189	0.596458	147	0.233888	111	-0.171368	102	-0.293359	63	-0.988504	protein of unknown function DUF1816	Unknown function	General
7002_A1852	ypuF	326	0.233251	289	0.0594485	257	-0.109853	217	-0.353926	327	0.23767	248	-0.161281	DUF309 domain protein YpuF	Unknown function	General
7002_A1896		144	0.535719	113	0.185973	71	-0.484459	79	-0.330425	88	-0.174774	101	0.0240055	FHA domain-containing protein	Unknown function	General
7002_A1934		44	0.0671142	52	0.308122	44	0.0671142	45	0.0995357	34	-0.304855	33	-0.347923	universal stress protein	Unknown function	General
7002_A1939		753	0.255772	698	0.146349	653	0.0502053	667	0.0808091	536	-0.234645	477	-0.402888	hypothetical protein	Unknown function	General
7002_A1944		19	0.878694	7	-0.561879	7	-0.561879	8	-0.369234	13	0.331206	8	-0.369234	protein of unknown function DUF399	Unknown function	General
7002_A1950		59	0.196143	71	0.463247	50	-0.0426443	41	-0.328949	44	-0.227069	44	-0.227069	hypothetical lipoprotein	Unknown function	General
7002_A1967		39	0.292936	37	0.216987	32	0.00753367	19	-0.744539	33	0.0519278	31	-0.03827	membrane protein of unknown function UPF0014	Unknown function	General
7002_A2008		134	0.892828	92	0.350301	62	-0.219064	43	-0.746996	51	-0.500835	51	-0.500835	uncharacterized protein	Unknown function	General
7002_A2052		202	1.11905	104	0.161281	58	-0.681178	52	-0.838719	54	-0.784271	88	-0.0797272	conserved hypothetical outer membrane protein	Unknown function	General
7002_A2056		36	0.973528	15	-0.289507	11	-0.736966	13	-0.495957	19	0.0515303	16	-0.196397	hypothetical protein	Unknown function	General
7002_A2074		59	0.75336	32	-0.129283	31	-0.175087	32	-0.129283	27	-0.374396	29	-0.271302	protein of unknown function DUF2103	Unknown function	General
7002_A2080	ycf34	69	0.579745	47	0.0258092	63	0.4485	21	-1.13646	37	-0.319326	40	-0.206852	hypothetical chloroplast protein family YCF34	Unknown function	General
7002_A2081		89	0.44231	63	-0.0561431	59	-0.15078	59	-0.15078	69	0.0751015	54	-0.278535	hypothetical protein	Unknown function	General
7002_A2082		44	0.576789	34	0.20482	25	-0.238787	27	-0.127756	19	-0.634716	28	-0.0752881	hypothetical protein	Unknown function	General
7002_A2086		22	0.429684	23	0.493815	13	-0.329308	10	-0.707819	21	0.36257	9	-0.859822	Mo-dependent nitrogenase C-terminal domain protein	Unknown function	General
7002_A2105		95	0.180404	90	0.102401	79	-0.0856713	80	-0.067524	91	0.118343	68	-0.301989	RlpA-like protein	Unknown function	General
7002_A2109		19	1.02554	10	0.0995357	9	-0.0524674	1	-3.22239	11	0.237039	6	-0.63743	hypothetical protein	Unknown function	General
7002_A2116		52	0.612977	41	0.270089	37	0.121991	29	-0.229482	25	-0.443607	20	-0.765535	protein of unknown function DUF3131	Unknown function	General
7002_A2117		17	0.814444	10	0.0489096	7	-0.465664	7	-0.465664	10	0.0489096	7	-0.465664	hypothetical protein	Unknown function	General
7002_A2126		45	0.877143	25	0.0291463	13	-0.91427	16	-0.61471	28	0.192645	20	-0.292782	hypothetical protein	Unknown function	General
7002_A2128		18	0.60514	16	0.435215	10	-0.242857	7	-0.75743	13	0.135655	7	-0.75743	hypothetical protein	Unknown function	General
7002_A2130		162	0.856034	104	0.216624	62	-0.529619	47	-0.929227	87	-0.0408723	75	-0.254997	hypothetical protein	Unknown function	General
7002_A2136		30	0.415037	32	0.508147	19	-0.243926	33	0.552541	7	-1.6845	14	-0.684498	hypothetical protein	Unknown function	General
7002_A2144		37	0.32681	30	0.0242475	26	-0.182203	23	-0.359081	36	0.287282	25	-0.238787	SWIM zinc finger domain-containing protein	Unknown function	General
7002_A2159		54	0.096676	58	0.19977	66	0.386183	53	0.069709	38	-0.410284	34	-0.570749	TPR domain-containing protein	Unknown function	General
7002_A2173		62	0.186012	66	0.27621	65	0.254183	45	-0.276331	47	-0.213595	42	-0.375867	conserved protein with DUF11 repeat domain	Unknown function	General	Surface protein
7002_A2193		145	0.5603	102	0.0528167	82	-0.262057	89	-0.143875	88	-0.160177	84	-0.227291	protein of unknown function DUF2062	Unknown function	General
7002_A2204		26	0.23012	26	0.23012	19	-0.222392	22	-0.0108883	18	-0.300395	22	-0.0108883	uncharacterized protein	Unknown function	General
7002_A2221		344	0.634017	217	-0.0306968	207	-0.0987611	235	0.0842689	181	-0.292402	146	-0.602423	histidine triad nucleotide-binding protein	Unknown function	General	Cell cycle regulation
7002_A2222		416	0.561741	316	0.165082	182	-0.630904	270	-0.0618828	141	-0.999147	366	0.377001	protein of unknown function DUF2949	Unknown function	General
7002_A2224		74	1.08017	41	0.228269	31	-0.175087	19	-0.881356	29	-0.271302	16	-1.12928	membrane protein	Unknown function	General
7002_A2225		21	1.04654	13	0.354665	7	-0.53842	5	-1.02385	12	0.239188	3	-1.76081	membrane protein	Unknown function	General
7002_A2227		105	0.116814	94	-0.042843	96	-0.0124694	100	0.0464243	99	0.0319248	87	-0.154488	hypothetical protein	Unknown function	General
7002_A2245		70	0.680823	37	-0.239007	41	-0.0909085	55	0.332899	29	-0.59048	30	-0.54157	hypothetical protein	Unknown function	General
7002_A2248		102	0.36257	84	0.0824622	74	-0.100402	58	-0.451874	48	-0.724893	110	0.471504	protein of unknown function DUF2811	Unknown function	General
7002_A2250		33	0.113657	37	0.278716	26	-0.230298	28	-0.123382	34	0.156726	25	-0.286881	UPF0104 family membrane protein	Unknown function	General
7002_A2254		637	0.646265	379	-0.102831	362	-0.169039	283	-0.524227	400	-0.0250288	381	-0.0952378	hypothetical protein	Unknown function	General
7002_A2259		651	0.932181	335	-0.0263156	234	-0.543968	278	-0.295392	314	-0.119712	235	-0.537816	hypothetical protein	Unknown function	General
7002_A2260		198	0.60514	137	0.0738158	118	-0.141573	114	-0.191326	79	-0.720435	135	0.0525994	hypothetical protein	Unknown function	General
7002_A2265		25	-0.0285692	38	0.575502	24	-0.0874628	18	-0.5025	27	0.0824622	21	-0.280108	hypothetical protein	Unknown function	General
7002_A2288		43	0.324727	36	0.068387	31	-0.147342	26	-0.401098	43	0.324727	27	-0.346651	protein of unknown function DUF2993	Unknown function	General
7002_A2299		210	0.514573	121	-0.280809	133	-0.14439	133	-0.14439	145	-0.0197633	140	-0.0703893	hypothetical protein	Unknown function	General
7002_A2304		27	1.38565	6	-0.784271	2	-2.36923	2	-2.36923	24	1.21573	1	-3.36923	hypothetical protein	Unknown function	General
7002_A2331		23	0.733485	12	-0.205114	9	-0.620152	7	-0.982722	19	0.457851	13	-0.0896372	hypothetical protein	Unknown function	General
7002_A2336		50	0.280451	49	0.251305	39	-0.0780025	34	-0.275942	44	0.0960269	31	-0.409208	hypothetical protein	Unknown function	General
7002_A2344		48	0.0984626	50	0.157356	47	0.068089	42	-0.0941824	39	-0.201098	43	-0.0602351	protein of unknown function DUF3370	Unknown function	General
7002_A2362		443	0.170943	394	0.00183199	461	0.228403	379	-0.0541658	248	-0.666024	436	0.147964	hypothetical protein	Unknown function	General
7002_A2369		2103	0.111196	2015	0.049527	2073	0.0904672	2076	0.0925536	1750	-0.153898	1665	-0.225731	putative periplasmic protein	Unknown function	General
7002_A2392		70	0.378855	53	-0.0225074	58	0.107553	34	-0.662965	66	0.293966	42	-0.35811	protein of unknown function DUF2233	Unknown function	General
7002_A2400		90	0.872244	36	-0.449684	38	-0.371681	34	-0.532146	47	-0.0650198	50	0.0242475	conserved hypothetical thylakoid membrane protein	Unknown function	General
7002_A2414		36	0.169925	40	0.321928	38	0.247928	26	-0.29956	26	-0.29956	26	-0.29956	protein with domain of unknown function DUF2325	Unknown function	General
7002_A2446		30	-0.00799279	34	0.172579	28	-0.107528	24	-0.329921	39	0.370519	26	-0.214444	protein of unknown function with HAS barrel docking and DUF87 domains	Unknown function	General
7002_A2447		59	0.699421	35	-0.0539388	27	-0.428334	28	-0.375867	32	-0.183222	37	0.0262315	hypothetical protein	Unknown function	General
7002_A2454		225	0.594613	201	0.431883	173	0.21546	118	-0.336525	79	-0.915388	98	-0.604459	hypothetical protein	Unknown function	General
7002_A2471		125	0.429213	96	0.0483915	83	-0.161532	71	-0.386824	97	0.0633418	85	-0.12718	TPR repeat-containing protein	Unknown function	General
7002_A2484		29	0.477159	21	0.0114956	16	-0.380822	18	-0.210897	23	0.14274	18	-0.210897	hypothetical protein	Unknown function	General
7002_A2493		12	0.777608	8	0.192645	1	-2.80735	1	-2.80735	19	1.44057	1	-2.80735	Mo-dependent nitrogenase C-terminal domain protein	Unknown function	General
7002_A2503		83	0.316146	85	0.350497	74	0.15056	53	-0.330973	49	-0.444184	56	-0.251539	hypothetical protein	Unknown function	General
7002_A2509		15	-0.0317089	16	0.0614005	21	0.453718	7	-1.13124	21	0.453718	12	-0.353637	S layer domain-containing lipoprotein	Unknown function	General
7002_A2514		54	0.584963	43	0.25634	55	0.611435	19	-0.921997	27	-0.415037	18	-1	pentapeptide repeat-containing protein	Unknown function	General
7002_A2520		194	1.31451	123	0.657112	25	-1.64155	36	-1.11548	39	-1	51	-0.612977	hypothetical protein	Unknown function	General
7002_A2526		3742	1.26489	1382	-0.172166	1231	-0.339093	1185	-0.394036	805	-0.951863	998	-0.641812	hypothetical protein	Unknown function	General
7002_A2528		47	0.411631	42	0.249359	45	0.348895	26	-0.442518	18	-0.973033	34	-0.0554951	uncharacterized protein	Unknown function	General
7002_A2532		26	0.76184	19	0.309328	11	-0.479168	7	-1.13124	14	-0.131245	15	-0.0317089	hypothetical protein	Unknown function	General
7002_A2553		96	0.318176	101	0.391425	75	-0.0379679	70	-0.137504	55	-0.485427	65	-0.244419	periplasmic TPR domain-containing protein	Unknown function	General
7002_A2572		15	0.791413	14	0.691878	6	-0.530515	4	-1.11548	10	0.206451	3	-1.53051	hypothetical protein	Unknown function	General
7002_A2578		1042	0.452439	853	0.163702	787	0.0475196	687	-0.148534	638	-0.255288	562	-0.438274	putative outer membrane or lipoprotein	Unknown function	General
7002_A2579		2065	0.354905	1863	0.206391	1839	0.187685	1492	-0.113989	1277	-0.338478	1152	-0.487096	hypothetical protein	Unknown function	General
7002_A2583		118	0.606519	81	0.0637256	66	-0.23173	62	-0.321928	65	-0.253757	73	-0.0862998	conserved hypothetical periplasmic protein	Unknown function	General
7002_A2605		104	0.641546	83	0.316146	57	-0.226004	52	-0.358454	48	-0.473931	56	-0.251539	putative outer membrane protein with SLH domain	Unknown function	General
7002_A2608		63	0.222392	55	0.0264722	50	-0.111031	58	0.103093	56	0.0524674	42	-0.36257	hypothetical protein	Unknown function	General
7002_A2615		44	0.289507	53	0.557995	46	0.353637	27	-0.415037	30	-0.263034	16	-1.16993	hypothetical protein	Unknown function	General
7002_A2626	rfrB	37	0.556011	21	-0.261125	32	0.346558	13	-0.953003	26	0.0469975	22	-0.194011	outer membrane pentapeptide repeat protein RfrB	Unknown function	General
7002_A2643		25	0.584963	16	-0.0588937	10	-0.736966	9	-0.888969	23	0.464668	17	0.0285692	hypothetical protein	Unknown function	General
7002_A2645		212	0.149233	208	0.121753	196	0.0360227	182	-0.0708925	169	-0.177808	180	-0.0868341	hypothetical protein	Unknown function	General
7002_A2671		382	1.13035	215	0.30111	135	-0.370268	69	-1.33856	130	-0.424715	116	-0.589102	uncharacterized conserved protein	Unknown function	General
7002_A2673		326	0.966464	200	0.261592	181	0.117582	107	-0.640797	105	-0.668018	82	-1.02471	hypothetical protein	Unknown function	General
7002_A2674		370	1.14912	207	0.311223	130	-0.359896	106	-0.654343	88	-0.922832	100	-0.738408	V4R domain-containing protein	Unknown function	General
7002_A2678		31	0.226276	32	0.27208	27	0.026967	22	-0.268489	27	0.026967	20	-0.405992	conserved hypothetical lipoprotein	Unknown function	General
7002_A2679		39	1.07595	15	-0.302563	13	-0.509014	15	-0.302563	12	-0.624491	17	-0.121991	hypothetical protein	Unknown function	General
7002_A2685		19	0.389947	22	0.601451	12	-0.273018	8	-0.857981	18	0.311944	8	-0.857981	hypothetical protein	Unknown function	General
7002_A2691		118	0.729513	101	0.505082	68	-0.0656669	50	-0.509274	47	-0.598541	43	-0.726865	uncharacterized protein	Unknown function	General
7002_A2692		72	1.30368	25	-0.222392	23	-0.342687	23	-0.342687	9	-1.69632	23	-0.342687	hypothetical protein	Unknown function	General
7002_A2725		43	0.610348	37	0.393536	12	-1.23095	41	0.541635	21	-0.4236	15	-0.909026	hypothetical protein	Unknown function	General
7002_A2733		77	0.237039	85	0.379644	76	0.21818	43	-0.603483	64	-0.0297473	47	-0.475158	FHA domain-containing protein	Unknown function	General
7002_A2734		38	0.0713388	45	0.315264	33	-0.132195	25	-0.532733	42	0.215729	34	-0.0891259	hypothetical protein	Unknown function	General
7002_A2751		18	0.0544478	18	0.0544478	24	0.469485	19	0.13245	12	-0.530515	13	-0.415037	conserved hypothetical thylakoid lumen protein	Unknown function	General
7002_A2761		76	0.436285	54	-0.0567548	62	0.142554	49	-0.196932	44	-0.352211	52	-0.111203	von Willebrand factor type A domain-containing protein	Unknown function	General
7002_A2781		232	1.08319	128	0.225213	68	-0.687324	74	-0.565334	71	-0.62504	84	-0.38247	hypothetical protein	Unknown function	General
7002_A2800		50	0.628906	49	0.59976	23	-0.491388	20	-0.693022	17	-0.927488	35	0.114333	hypothetical protein	Unknown function	General
7002_A2817		23	0.464668	19	0.189034	7	-1.25154	17	0.0285692	21	0.333424	13	-0.358454	uncharacterized protein	Unknown function	General
7002_A2821		42	0.817409	22	-0.115477	28	0.232446	12	-0.989946	26	0.125531	13	-0.874469	membrane protein of unknown function DUF360	Unknown function	General
7002_A2844		807	0.286464	782	0.241064	677	0.0330512	721	0.123895	291	-1.18509	692	0.0646674	hypothetical protein	Unknown function	General
7002_A2847		25	0.141356	25	0.141356	29	0.355481	17	-0.415037	21	-0.110183	19	-0.254573	PLAT repeat-containing protein	Unknown function	General
7002_A2849		124	0.246837	99	-0.0780025	98	-0.0926493	92	-0.183797	134	0.35873	80	-0.385431	hypothetical protein	Unknown function	General
7002_A2859		48	0.903138	27	0.0730635	19	-0.433897	14	-0.874469	18	-0.511899	28	0.125531	outer membrane protein with vWA domain	Unknown function	General
7002_A2870		26	1.17688	10	-0.201634	6	-0.938599	6	-0.938599	18	0.646363	3	-1.9386	hypothetical protein	Unknown function	General
7002_B0002		65	0.143806	81	0.461288	47	-0.323973	22	-1.41913	107	0.862905	31	-0.924366	hypothetical protein	Unknown function	General
7002_C0008		245	0.590863	191	0.231654	154	-0.0789883	118	-0.463132	167	0.0379295	101	-0.687563	uncharacterized protein	Unknown function	General
7002_C0016		4	-1.02975	11	0.429684	5	-0.707819	1	-3.02975	23	1.49381	5	-0.707819	hypothetical protein	Unknown function	General
7002_E0018		964	0.377614	989	0.414551	881	0.247723	545	-0.445163	555	-0.418931	518	-0.518467	TPR repeat-containing protein	Unknown function	General
7002_E0019		1362	0.142774	1583	0.359709	1331	0.109558	1109	-0.153693	1004	-0.297193	1013	-0.284318	hypothetical protein	Unknown function	General
7002_E0029		463	1.97223	99	-0.253286	29	-2.02466	20	-2.56071	59	-1	38	-1.63472	hypothetical protein	Unknown function	General
7002_F0014		132	0.410188	108	0.120681	92	-0.110644	82	-0.276654	103	0.0522945	79	-0.330425	hypothetical protein	Unknown function	General
7002_F0018		13	-0.0721498	21	0.619728	14	0.0347654	8	-0.77259	16	0.22741	10	-0.450661	uncharacterized protein	Unknown function	General
7002_F0019		119	-0.110807	195	0.601706	176	0.453807	111	-0.211209	56	-1.19827	114	-0.172735	uncharacterized protein	Unknown function	General
7002_F0036		23	0.665581	21	0.534336	13	-0.157541	10	-0.536053	11	-0.398549	9	-0.688056	uncharacterized protein	Unknown function	General
7002_F0039		16	0.912537	8	-0.0874628	7	-0.280108	2	-2.08746	16	0.912537	2	-2.08746	hypothetical protein	Unknown function	General
7002_F0041		88	1.48215	40	0.344648	20	-0.655352	13	-1.27684	9	-1.80735	19	-0.729352	hypothetical protein	Unknown function	General
7002_F0042		19	0.0515303	23	0.327165	23	0.327165	15	-0.289507	14	-0.389042	16	-0.196397	hypothetical protein	Unknown function	General
7002_F0043		43	0.68031	33	0.29844	31	0.208242	15	-0.839064	23	-0.222392	16	-0.745954	hypothetical protein	Unknown function	General
7002_F0050		31	0.757799	30	0.710493	23	0.327165	10	-0.874469	11	-0.736966	5	-1.87447	hypothetical protein	Unknown function	General
7002_F0051		42	1.1193	33	0.771376	19	-0.025091	4	-2.27302	13	-0.572579	5	-1.95109	hypothetical protein	Unknown function	General
7002_F0052		83	1.38257	34	0.0949965	30	-0.0855757	13	-1.29203	17	-0.905003	14	-1.18511	hypothetical protein	Unknown function	General
7002_F0055		19	1.24793	13	0.70044	6	-0.415037	5	-0.678072	4	-1	1	-3	uncharacterized protein	Unknown function	General
7002_F0059		42	2.16993	9	-0.0524674	1	-3.22239	1	-3.22239	2	-2.22239	1	-3.22239	hypothetical protein	Unknown function	General
7002_F0060		78	1.57574	26	-0.00921853	17	-0.622195	6	-2.1247	15	-0.802768	15	-0.802768	hypothetical protein	Unknown function	General
7002_F0061		67	1.67377	27	0.36257	4	-2.39232	9	-1.22239	12	-0.807355	7	-1.58496	hypothetical protein	Unknown function	General
7002_F0062		150	1.85378	40	-0.0531113	22	-0.915608	11	-1.91561	19	-1.12711	7	-2.56768	hypothetical protein	Unknown function	General
7002_F0065		349	0.562404	362	0.615167	303	0.358495	134	-0.81859	155	-0.608555	115	-1.03919	TPR repeat-containing protein	Unknown function	General
7002_F0067		49	1.79028	18	0.345497	3	-2.23947	1	-3.82443	13	-0.123989	1	-3.82443	hypothetical protein	Unknown function	General
7002_F0068		59	2.05821	16	0.175572	2	-2.82443	1	-3.82443	6	-1.23947	1	-3.82443	TPR repeat-containing protein	Unknown function	General
7002_F0069		99	1.68294	46	0.577143	8	-1.94642	8	-1.94642	8	-1.94642	16	-0.946419	hypothetical protein	Unknown function	General
7002_F0070		147	1.49462	56	0.102299	26	-1.00462	27	-0.950169	35	-0.575773	22	-1.24562	protein of unknown function DUF1822	Unknown function	General
7002_F0071		34	1.83954	13	0.452512	1	-3.24793	4	-1.24793	2	-2.24793	3	-1.66297	hypothetical protein	Unknown function	General
7002_F0072		20	0.757143	16	0.435215	11	-0.105353	6	-0.979822	10	-0.242857	8	-0.564785	TPR domain-containing protein	Unknown function	General
7002_F0073		98	0.283793	109	0.437267	110	0.450443	70	-0.201634	55	-0.549557	41	-0.973365	hypothetical protein	Unknown function	General
7002_F0081		80	0.0396119	78	0.00308598	91	0.225478	91	0.225478	63	-0.305036	64	-0.282316	hypothetical protein	Unknown function	General
7002_F0087		44	0.536599	54	0.832055	33	0.121562	10	-1.6009	28	-0.115477	13	-1.22239	protein of unknown function DUF1044	Unknown function	General
7002_G0030		28	0.46158	22	0.113657	25	0.298081	11	-0.886343	20	-0.0238467	16	-0.345775	hypothetical protein	Unknown function	General
7002_G0031		120	1.3523	53	0.173332	30	-0.647698	23	-1.03103	34	-0.467126	22	-1.09516	uncharacterized protein	Unknown function	General
7002_G0035		786	1.91333	257	0.300568	110	-0.923697	29	-2.84708	28	-2.8977	42	-2.31274	uncharacterized protein with von Willebrand factor type A domain	Unknown function	General
7002_G0037		941	1.36498	617	0.756057	379	0.0529845	87	-2.07013	62	-2.55887	106	-1.78515	uncharacterized protein	Unknown function	General
7002_G0038		1587	1.38337	1210	0.992073	565	-0.106611	73	-3.05889	102	-2.57629	113	-2.42854	hypothetical protein	Unknown function	General
7002_G0046		201	1.34423	84	0.0854962	46	-0.783259	42	-0.914504	67	-0.240732	35	-1.17754	hypothetical protein	Unknown function	General
7002_G0108		46	0.367057	36	0.0134205	45	0.335349	37	0.0529489	18	-0.986579	32	-0.156504	hypothetical protein	Unknown function	General
7002_G0109		59	2.00817	14	-0.0671142	3	-2.28951	1	-3.87447	9	-0.704544	2	-2.87447	hypothetical protein	Unknown function	General
7002_G0110		31	0.505736	28	0.358894	21	-0.0561431	18	-0.278535	21	-0.0561431	12	-0.863498	hypothetical protein	Unknown function	General
7002_G0117		21	-0.0450879	27	0.317482	32	0.562595	16	-0.437405	17	-0.349942	17	-0.349942	conserved hypothetical membrane protein	Unknown function	General
7002_G0120		27	0.432959	33	0.722466	22	0.137504	13	-0.621488	15	-0.415037	10	-1	membrane protein of unknown function DUF4386	Unknown function	General
7002_G0133		85	0.775185	61	0.296531	48	-0.0492435	43	-0.207941	35	-0.504923	26	-0.933766	hypothetical protein	Unknown function	General
7002_G0140		256	2.23182	47	-0.213595	6	-3.18322	4	-3.76818	8	-2.76818	6	-3.18322	putative RNA-binding protein	Unknown function	General
7002_G0157		52	-0.0455147	67	0.320135	63	0.231326	51	-0.073529	45	-0.254101	44	-0.286523	hypothetical lipoprotein	Unknown function	General
a - RPKM is defined as a number of reads per kilobase of transcript per million of mapped reads. If the number of reads that map to a given transcript t is Mt, the length of that transcript is Lt, and the total number of mapped reads is M, such that M= ΣMt, then RPKM = (109*Mt)/(Lt*M)
b - RPKM values were transformed to log-base-2 values and standardized (mean=0 and standard devation=1).
