# Supplementary material for: Unlocking the Constraints of Cyanobacterial Productivity: Acclimations Enabling Ultrafast Growth
Source: mBio. 2016 Jul 26;7(4):e00949-16. doi: 10.1128/mBio.00949-16 (PMC4981716; doi:10.1128/mBio.00949-16)
Supplement: Table S4 — All genes that were grouped into cluster III. Expression levels under all conditions examined in this study and annotation data are also shown. [file mbo003162888st4.xlsx]

## Sheet: Sheet1
Table S4. List of Synechococcus 7002 transcripts grouped in cluster III
Locus_Tag	Gene abbr	33 µmol photons·m-2 ·sec-1		98 µmol photons·m-2 ·sec-1		164 µmol photons·m-2 ·sec-1		395 µmol photons·m-2 ·sec-1		610 µmol photons·m-2 ·sec-1		760 µmol photons·m-2 ·sec-1		Curated Product Descriptor	Main Role	Subrole	Subsytem
		RPKMa	LOG2(RPKM/mean)b	RPKMa	LOG2(RPKM/mean)b	RPKMa	LOG2(RPKM/mean)b	RPKMa	LOG2(RPKM/mean)b	RPKMa	LOG2(RPKM/mean)b	RPKMa	LOG2(RPKM/mean)b
7002_A0246	glnN	374	0.291079	231	-0.404066	214	-0.514348	300	-0.0269967	373	0.287216	342	0.162037	class III glutamine synthetase GlnN	Amino acid metabolism	Alanine_ aspartate and glutamate metabolism	glutamine biosynthesis
7002_A1275	asd	269	0.388468	192	-0.0980321	166	-0.307955	192	-0.0980321	183	-0.167295	231	0.168754	aspartate-semialdehyde dehydrogenase Asd	Amino acid metabolism	Alanine_ aspartate and glutamate metabolism	aspartate semialdehyde biosynthesis from aspartate
7002_A0326	argD	49	0.292782	36	-0.152003	37	-0.112475	31	-0.367732	50	0.321928	37	-0.112475	acetylornithine aminotransferase ArgD	Amino acid metabolism	Arginine and proline metabolism	ornithine biosynthesis from glutamate_ acetylated branch
7002_A0430	speD	560	0.355594	364	-0.265894	341	-0.360061	447	0.0304423	447	0.0304423	467	0.09359	S-adenosylmethionine decarboxylase SpeD	Amino acid metabolism	Arginine and proline metabolism	spermidine biosynthesis from putrescine and S-adenosylmethionine
7002_A0583	proA	60	0.215729	48	-0.106199	44	-0.23173	44	-0.23173	55	0.0901978	59	0.191481	glutamate-5-semialdehyde dehydrogenase ProA	Amino acid metabolism	Arginine and proline metabolism	proline biosynthesis from glutamate
7002_A1130	argJ	79	0.154034	53	-0.421827	58	-0.291766	71	0	97	0.450166	68	-0.0622843	bifunctional ornithine acetyltransferase / N-acetylglutamate synthase protein ArgJ	Amino acid metabolism	Arginine and proline metabolism	ornithine biosynthesis from glutamate_ acetylated branch
7002_A1919	proC	67	0.167236	40	-0.576925	44	-0.439422	60	0.00803732	79	0.404927	68	0.18861	pyrroline-5-carboxylate reductase ProC	Amino acid metabolism	Arginine and proline metabolism	proline biosynthesis from glutamate
7002_A0247	cysK	55	0.722466	25	-0.415037	20	-0.736966	25	-0.415037	31	-0.104697	44	0.400538	pyridoxyal phosphate-dependent cysteine synthase CysK	Amino acid metabolism	Cysteine and methionine metabolism	cysteine biosynthesis from serine
7002_A0554	mtnB	8	-0.459432	14	0.347923	3	-1.87447	4	-1.45943	16	0.540568	21	0.932886	methylthioribulose 1-phosphate dehydratase MtnB	Amino acid metabolism	Cysteine and methionine metabolism	methionine salvage from methylthioadenosine
7002_A1714	metK	136	-0.0774441	156	0.120495	139	-0.0459659	132	-0.120513	144	0.00501807	154	0.10188	S-adenosylmethionine synthetase MetK	Amino acid metabolism	Cysteine and methionine metabolism	methionine degradation
7002_A2069	ahcY	275	0.00965017	221	-0.305735	200	-0.449781	245	-0.157	378	0.468605	320	0.22829	adenosylhomocysteinase AhcY	Amino acid metabolism	Cysteine and methionine metabolism	methionine degradation
7002_A1402	thrC	330	0.255187	245	-0.174498	237	-0.222392	259	-0.0943274	305	0.14153	283	0.0335226	threonine synthase ThrC	Amino acid metabolism	Glycine_ serine and threonine metabolism	threonine biosynthesis from homoserine
7002_A2430	glyA	155	0.589624	88	-0.227069	56	-0.879146	81	-0.346651	118	0.196143	120	0.22039	glycine hydroxymethyltransferase GlyA	Amino acid metabolism	Glycine_ serine and threonine metabolism	serine-glycine interconversion
7002_A1636	hisF	39	0.530515	12	-1.16993	18	-0.584963	20	-0.432959	31	0.199309	42	0.63743	imidazole glycerol phosphate synthase cyclase subunit HisF	Amino acid metabolism	Histidine metabolism	histidine biosynthesis from ribose-5-phosphate
7002_A1890	hisA	25	0.206451	20	-0.115477	14	-0.63005	18	-0.26748	17	-0.349942	36	0.73252	phosphoribosylformimino-5-aminoimidazole carboxamide ribotide isomerase HisA	Amino acid metabolism	Histidine metabolism	histidine biosynthesis from ribose-5-phosphate
7002_A1985	hisB	43	0.331747	31	-0.140321	24	-0.509555	22	-0.635086	36	0.0754074	49	0.520192	imidazoleglycerol-phosphate dehydratase HisB	Amino acid metabolism	Histidine metabolism	histidine biosynthesis from ribose-5-phosphate
7002_A2049	hisD	82	0.68042	46	-0.15357	32	-0.677132	38	-0.429205	53	0.0507881	56	0.130223	histidinol dehydrogenase HisD	Amino acid metabolism	Histidine metabolism	histidine biosynthesis from ribose-5-phosphate
7002_A0097	lysA	104	0.0857299	99	0.0146468	90	-0.122857	99	0.0146468	106	0.113211	90	-0.122857	diaminopimelate decarboxylase LysA	Amino acid metabolism	Lysine biosynthesis	lysine biosynthesis via diaminopimelate (DAP) utilizing ammonia and NADPH
7002_A0881	dapB	39	0.176878	34	-0.0210616	23	-0.584963	30	-0.201634	41	0.249028	40	0.213404	4-hydroxy-tetrahydrodipicolinate reductase DapB	Amino acid metabolism	Lysine biosynthesis	lysine biosynthesis via diaminopimelate (DAP)
7002_A1642	dapF	40	0.399096	22	-0.463401	11	-1.4634	31	0.0313642	36	0.247093	42	0.469485	diaminopimelate epimerase DapF	Amino acid metabolism	Lysine biosynthesis	lysine biosynthesis via diaminopimelate (DAP)
7002_A2188	dapL2	75	-0.0810366	61	-0.379118	58	-0.451874	73	-0.120031	110	0.471504	99	0.319501	LL-diaminopimelate aminotransferase DapL2	Amino acid metabolism	Lysine biosynthesis	lysine biosynthesis via diaminopimelate (DAP)
7002_A1762	trpG	137	0.587598	90	-0.0185814	61	-0.579697	78	-0.225032	94	0.0441543	87	-0.067491	anthranilate synthase amidotransferase subunit TrpG	Amino acid metabolism	Phenylalanine_ tyrosine and tryptophan biosynthesis	tryptophan biosynthesis from chorismate
7002_A2203	trpD	32	-0.0660892	36	0.103836	30	-0.159199	26	-0.365649	35	0.0631938	42	0.326228	anthranilate phosphoribosyltransferase TrpD	Amino acid metabolism	Phenylalanine_ tyrosine and tryptophan biosynthesis	tryptophan biosynthesis from ribose-5-phosphate
7002_A2537	aroH	21	0.0824622	19	-0.0619277	11	-0.850424	19	-0.0619277	23	0.213707	26	0.390584	chorismate mutase II AroH	Amino acid metabolism	Phenylalanine_ tyrosine and tryptophan biosynthesis	phenylalanine and tyrosine biosynthesis from chorismate
7002_D0008	nthB	3	-1.11548	4	-0.70044	3	-1.11548	2	-1.70044	21	1.69188	6	-0.115477	cobalt-containing nitrile hydratase subunit beta NthB	Amino acid metabolism	Tryptophan metabolism	nitrile hydratase
7002_A0456	leuD	93	0.294399	55	-0.463401	41	-0.887208	52	-0.544321	81	0.0950898	133	0.810522	3-isopropylmalate/(R)-2-methylmalate dehydratase small subunit LeuD	Amino acid metabolism	Valine_ leucine and isoleucine metabolism	leucine and isoleucine biosynthesis from pyruvate and acetyl-CoA
7002_A1616	ilvA	42	0.157101	29	-0.377235	31	-0.28102	32	-0.235216	40	0.0867116	52	0.465223	biosynthetic threonine dehydratase IlvA	Amino acid metabolism	Valine_ leucine and isoleucine metabolism	branched chain amino acid biosynthesis
7002_A2797	ilvB	180	0.333664	125	-0.192405	91	-0.650394	137	-0.0601568	143	0.00168244	181	0.341657	acetolactate synthase catalytic subunit IlvB	Amino acid metabolism	Valine_ leucine and isoleucine metabolism	branched chain amino acid biosynthesis
7002_A0450	glmM	120	0.304501	69	-0.493865	68	-0.514927	102	0.0700358	98	0.0123203	126	0.37489	phosphoglucosamine mutase GlmM	Carbohydrate metabolism	Amino sugar and nucleotide sugar metabolism	UDP-N-acetylglucosamine biosynthesis from fructose-6-phosphate
7002_A1150	glmS	40	0.152003	28	-0.36257	22	-0.710493	35	-0.040642	50	0.473931	41	0.187627	glutamine--fructose-6-phosphate transaminase (isomerizing) GlmS	Carbohydrate metabolism	Amino sugar and nucleotide sugar metabolism	UDP-N-acetylglucosamine biosynthesis from fructose-6-phosphate
7002_A1214	wecB	63	0.735694	28	-0.434231	29	-0.383605	35	-0.112303	35	-0.112303	37	-0.0321326	UDP-N-acetylglucosamine 2-epimerase WecB	Carbohydrate metabolism	Amino sugar and nucleotide sugar metabolism	biosynthesis of UDP-N-acetyl-D-mannosamine (UDP-mannAc)
7002_A1389	gmpP	140	0.372171	87	-0.314169	92	-0.23355	108	-0.00222467	110	0.0242475	112	0.0502428	mannose-1-phosphate guanylyltransferase GmpP	Carbohydrate metabolism	Amino sugar and nucleotide sugar metabolism	nucleotide sugar biosynthesis
7002_A1819		32	0.666099	16	-0.333901	11	-0.874469	15	-0.42701	18	-0.163976	29	0.52408	NAD-dependent epimerase/dehydratase family protein	Carbohydrate metabolism	Amino sugar and nucleotide sugar metabolism	polysaccharide biosynthesis
7002_A2340	ugdH	74	-0.0193653	68	-0.141356	64	-0.228819	73	-0.0389941	69	-0.120294	102	0.443607	UDP-glucose dehydrogenase UgdH	Carbohydrate metabolism	Amino sugar and nucleotide sugar metabolism	biosynthesis of UDP-N-acetyl-D-mannosaminuronic acid (UDP-ManNAcA)
7002_A1683	acnB	74	0.069902	55	-0.358192	54	-0.384664	64	-0.139551	96	0.445411	80	0.182377	bifunctional aconitate hydratase 2/2-methylisocitrate dehydratase AcnB	Carbohydrate metabolism	Citrate cycle (TCA cycle)	citrate cycle_ first carbon oxidation
7002_A2041	fumC	13	-0.23816	16	0.0614005	12	-0.353637	13	-0.23816	19	0.309328	19	0.309328	fumarate hydratase class II FumC	Carbohydrate metabolism	Citrate cycle (TCA cycle)	citrate cycle_ second carbon oxidation
7002_A2623	gltA	78	-0.00921853	67	-0.228532	65	-0.272253	74	-0.0851674	97	0.305292	90	0.197232	citrate synthase GltA	Carbohydrate metabolism	Citrate cycle (TCA cycle)	citrate cycle_ first carbon oxidation
7002_A1583	glcF	21	0.377367	15	-0.10806	9	-0.845025	15	-0.10806	20	0.306978	17	0.0725125	glycolate oxidase FeS subunit GlcF	Carbohydrate metabolism	Glyoxylate and dicarboxylate metabolism	photorespiration (oxidative C2 cycle)
7002_A2154	gph	29	0.0853915	21	-0.380272	22	-0.313158	24	-0.187627	28	0.0347654	40	0.549339	phosphoglycolate phosphatase Gph	Carbohydrate metabolism	Glyoxylate and dicarboxylate metabolism	photorespiration (oxidative C2 cycle)
7002_A0623	suhB	44	0.337035	28	-0.315042	30	-0.215506	25	-0.47854	50	0.52146	32	-0.122397	myo-inositol-1(or 4)-monophosphatase SuhB	Carbohydrate metabolism	Inositol phosphate metabolism	myo-inositol degradation
7002_A0130	eda	17	0.314873	6	-1.18763	9	-0.602665	14	0.0347654	22	0.686842	14	0.0347654	bifunctional 2-dehydro-3-deoxyphosphogluconate aldolase / (4S)-4-hydroxy-2-oxoglutarate aldolase Eda	Carbohydrate metabolism	Pentose phosphate pathway
7002_A1865	glgB	184	0.51981	115	-0.158262	100	-0.359896	117	-0.133387	116	-0.145771	138	0.104772	1_4-alpha-glucan branching enzyme GlgB	Carbohydrate metabolism	Starch and sucrose metabolism	glycogen biosynthesis
7002_A0023	ftsQ	35	0.658963	18	-0.300395	20	-0.148392	14	-0.662965	21	-0.0780025	25	0.173536	cell division protein FtsQ	Cell structure_ growth_ and death	Cell division
7002_A0024	ftsZ	171	0.211652	120	-0.29931	133	-0.150918	130	-0.183833	169	0.194679	163	0.142528	cell division tubulin protein FtsZ	Cell structure_ growth_ and death	Cell division	cytoskeleton protein
7002_A1304	maf	41	0.122336	39	0.0501858	29	-0.377235	27	-0.480329	59	0.647427	31	-0.28102	septum formation protein Maf	Cell structure_ growth_ and death	Cell division
7002_A1572	sulA	27	-0.0610294	28	-0.00856201	19	-0.567989	24	-0.230954	36	0.354008	35	0.313366	cell division inhibitor SulA	Cell structure_ growth_ and death	Cell division	filament formation
7002_A0914		99	0.100577	81	-0.18893	69	-0.420255	77	-0.261993	108	0.226108	120	0.378111	MRP-like protein	Cell structure_ growth_ and death	Chromosome and assoicated proteins
7002_A1328		58	0.195016	47	-0.108376	40	-0.341037	41	-0.305413	52	0.0374747	66	0.381429	CobQ/CobB/MinD/ParA nucleotide binding domain-containing protein	Cell structure_ growth_ and death	Chromosome and assoicated proteins
7002_A1803	ccmK2	660	0.121166	465	-0.38407	276	-1.13663	553	-0.134021	632	0.0586242	1055	0.797871	carboxysome major structural protein CcmK2	Cell structure_ growth_ and death	Microcompartments	B-carboxysome
7002_A2025		78	0.159558	44	-0.666412	56	-0.318489	75	0.102975	77	0.140943	89	0.349889	carboxysome structural protein	Cell structure_ growth_ and death	Microcompartments	CO2 fixation
7002_A2613	ccmK4	331	0.10234	255	-0.273994	252	-0.291067	297	-0.0540279	240	-0.361456	475	0.623437	carboxysome major structural protein CcmK4	Cell structure_ growth_ and death	Microcompartments	CO2 fixation
7002_A1668		6	-0.760812	16	0.654225	1	-3.34577	10	-0.0238467	25	1.29808	3	-1.76081	toxin-antitoxin system YcfA family antidote	Cell structure_ growth_ and death	Toxin-antitoxin systems	toxin-antitoxin system 10
7002_A1774		43	0.140863	38	-0.0374747	33	-0.241008	30	-0.378512	49	0.329308	41	0.0721498	putative toxin-antitoxin system antidote	Cell structure_ growth_ and death	Toxin-antitoxin systems	toxin-antitoxin system 12
7002_A2011		246	0.513457	184	0.094504	140	-0.299775	151	-0.190653	138	-0.320534	175	0.0221531	toxin-antitoxin system COG1598 family toxin	Cell structure_ growth_ and death	Toxin-antitoxin systems	toxin-antitoxin system 15
7002_A2312		22	0.371969	21	0.304855	7	-1.28011	11	-0.628031	22	0.371969	19	0.160465	toxin-antitoxin system PIN family toxin	Cell structure_ growth_ and death	Toxin-antitoxin systems	toxin-antitoxin system 17
7002_A2313		23	0.250543	38	0.974909	11	-0.813587	6	-1.68806	14	-0.465664	24	0.311944	toxin-antitoxin system CopG family antidote	Cell structure_ growth_ and death	Toxin-antitoxin systems	toxin-antitoxin system 17
7002_A2486		33	-0.177998	37	-0.0129391	34	-0.13493	30	-0.315502	60	0.684498	30	-0.315502	toxin-antitoxin system RHH family antidote	Cell structure_ growth_ and death	Toxin-antitoxin systems	toxin-antitoxin system 19
7002_C0012		41	-0.150243	34	-0.420332	37	-0.298341	28	-0.70044	115	1.3377	18	-1.33787	toxin-antitoxin system PIN family toxin	Cell structure_ growth_ and death	Toxin-antitoxin systems	toxin-antitoxin system 23
7002_E0021		219	0.324951	154	-0.18305	153	-0.192449	159	-0.136954	143	-0.289965	221	0.338066	toxin-antitoxin system RelE family toxin	Cell structure_ growth_ and death	Toxin-antitoxin systems	toxin-antitoxin system 26
7002_F0028		28	0.00861313	22	-0.33931	28	0.00861313	27	-0.0438543	36	0.371183	26	-0.0983021	toxin-antitoxin system PIN family toxin	Cell structure_ growth_ and death	Toxin-antitoxin systems	toxin-antitoxin system 32
7002_F0029		28	0.63743	14	-0.36257	9	-1	11	-0.710493	22	0.289507	24	0.415037	toxin-antitoxin system PIN family toxin	Cell structure_ growth_ and death	Toxin-antitoxin systems	toxin-antitoxin system 33
7002_F0030		41	0.357552	41	0.357552	17	-0.912537	25	-0.356144	32	0	36	0.169925	toxin-antitoxin system AbrB family antidote	Cell structure_ growth_ and death	Toxin-antitoxin systems	toxin-antitoxin system 33
7002_F0063		25	-0.111031	26	-0.0544478	30	0.152003	13	-1.05445	30	0.152003	38	0.49304	toxin-antitoxin system GNAT family toxin	Cell structure_ growth_ and death	Toxin-antitoxin systems	toxin-antitoxin system 34
7002_F0074		11	0.0220263	4	-1.43741	23	1.08616	2	-2.43741	8	-0.437405	17	0.650058	toxin-antitoxin system antidote	Cell structure_ growth_ and death	Toxin-antitoxin systems	toxin-antitoxin system 35
7002_F0079		16	0.0771679	14	-0.115477	13	-0.222392	18	0.247093	18	0.247093	12	-0.33787	toxin-antitoxin system PIN family toxin	Cell structure_ growth_ and death	Toxin-antitoxin systems	toxin-antitoxin system 36
7002_F0098		590	0.460298	349	-0.29719	319	-0.426861	472	0.13837	352	-0.284842	491	0.195306	toxin-antitoxin system PIN family toxin	Cell structure_ growth_ and death	Toxin-antitoxin systems	toxin-antitoxin system 38
7002_A0215	msrA	135	0.606496	87	-0.0273764	66	-0.425926	83	-0.0952805	87	-0.0273764	74	-0.260867	methionine-S-sulfoxide reductase MsrA	Defense and invasion systems	Detoxification and inactivation	reduction of oxidized methionine
7002_A0282	grxC	286	0.50166	168	-0.265894	152	-0.410284	202	0	170	-0.248821	234	0.212153	dithiolic glutaredoxin 3 GrxC	Defense and invasion systems	Detoxification and inactivation	peroxide detoxification
7002_A0558		27	0.295456	13	-0.758992	16	-0.459432	14	-0.652077	23	0.0641303	39	0.825971	2-Cys family peroxiredoxin	Defense and invasion systems	Detoxification and inactivation	peroxide detoxification
7002_A0672	msrB	156	0.60827	45	-1.18528	61	-0.746395	97	-0.0772195	115	0.168358	140	0.452151	methionine-R-sulfoxide reductase MsrB	Defense and invasion systems	Detoxification and inactivation	reduction of oxidized methionine
7002_A0960		46	0.373815	28	-0.342392	27	-0.39486	29	-0.291766	40	0.172181	43	0.276518	putative glutathione-dependent formaldehyde-activating enzyme	Defense and invasion systems	Detoxification and inactivation
7002_A1474	sakR1	100	0.268817	70	-0.245756	63	-0.39776	89	0.100694	102	0.297386	74	-0.165586	methylglyoxal reductase SakR1	Defense and invasion systems	Detoxification and inactivation	methylglyoxal detoxification
7002_G0013		14	0.263034	8	-0.544321	9	-0.374396	6	-0.959358	23	0.979241	10	-0.222392	ExoD family membrane protein required for alkaline condition tolerance	Defense and invasion systems	Detoxification and inactivation	osmotic stress
7002_G0119	gfa	24	0.275107	17	-0.222392	19	-0.0619277	20	0.0120728	16	-0.309855	23	0.213707	glutathione-dependent formaldehyde activating enzyme Gfa	Defense and invasion systems	Detoxification and inactivation
7002_A0252		67	0.516625	35	-0.420181	36	-0.379539	51	0.122962	51	0.122962	41	-0.191912	Uma2 family endonuclease toxin	Defense and invasion systems	General	polymorphic toxins
7002_A1755		28	0.0614005	26	-0.0455147	26	-0.0455147	25	-0.102098	23	-0.222392	33	0.29844	Uma2 family endonuclease toxin	Defense and invasion systems	General	polymorphic toxins
7002_A1792		50	-0.0143553	48	-0.073249	41	-0.300659	43	-0.231947	58	0.19977	63	0.319068	Uma2 family endonuclease toxin	Defense and invasion systems	General	polymorphic toxins
7002_A2040		16	0.0303736	15	-0.0627358	14	-0.162271	16	0.0303736	18	0.200299	15	-0.0627358	Uma2 family endonuclease toxin	Defense and invasion systems	General	polymorphic toxins
7002_A2423	uspA	27	0.0730635	20	-0.359896	17	-0.594361	22	-0.222392	38	0.566103	30	0.225067	universal stress protein UspA	Defense and invasion systems	General
7002_A1776	cas5	31	0.430634	18	-0.353637	14	-0.716207	19	-0.275634	36	0.646363	20	-0.201634	type I CRISPR-CAS system crRNA and target binding complex cascade protein Cas5	Defense and invasion systems	Invasion response	CRISPR system_ Myxan subtype
7002_A1777	cas1	19	0.091423	18	0.0134205	11	-0.697073	20	0.165424	25	0.487352	14	-0.34915	CRISPR-associated endonuclease Cas1	Defense and invasion systems	Invasion response	CRISPR system_ Myxan subtype
7002_D0019	cas1	5	-0.552541	4	-0.874469	4	-0.874469	1	-2.87447	29	1.98351	1	-2.87447	type I-D CRISPR immunity system endonuclease Cas1	Defense and invasion systems	Invasion response	CRISPR system_ Cyano subtype
7002_D0023	csc2	15	-0.438884	20	-0.0238467	13	-0.645335	14	-0.53842	32	0.654225	28	0.46158	type I-D CRISPR immunity system protein Csc2	Defense and invasion systems	Invasion response	CRISPR system_ Cyano subtype
7002_D0025	cas3	16	0.476438	10	-0.201634	6	-0.938599	11	-0.0641303	20	0.798366	6	-0.938599	type I-D CRISPR immunity system helicase Cas3	Defense and invasion systems	Invasion response	CRISPR system_ Cyano subtype
7002_A2619	psb32	205	0.235155	178	0.0314087	129	-0.433097	172	-0.01806	173	-0.0096965	188	0.110264	photosystem II repair protein Psb32	Defense and invasion systems	Protein_ prosthetic group_ membrane repair	photosystem II repair
7002_A1681	ypsC	31	0.573375	14	-0.573467	17	-0.293359	13	-0.680382	19	-0.132894	31	0.573375	putative N6-adenine-specific DNA methylase YpsC	Defense and invasion systems	Restriction-modification systems
7002_C0005		25	-0.47854	28	-0.315042	21	-0.730079	28	-0.315042	81	1.21745	26	-0.421957	ATP-binding protein in restriction-modification system locus	Defense and invasion systems	Restriction-modification systems	type I restriction-modification system pAQ3
7002_C0006		24	-0.730942	33	-0.27151	25	-0.672048	28	-0.508549	100	1.32795	29	-0.457923	type I restriction-modification system restriction subunit HsdR	Defense and invasion systems	Restriction-modification systems	type I restriction-modification system pAQ3
7002_C0009		13	-0.823122	12	-0.938599	9	-1.35364	15	-0.616671	78	1.76184	11	-1.06413	type III restriction protein res subunit	Defense and invasion systems	Restriction-modification systems	type III restriction-modification systems
7002_E0005	ardA	9	-0.103093	6	-0.688056	3	-1.68806	6	-0.688056	33	1.77138	1	-3.27302	antirestriction protein ArdA	Defense and invasion systems	Restriction-modification systems
7002_E0012		21	-0.131245	17	-0.436099	14	-0.716207	19	-0.275634	45	0.968291	22	-0.0641303	cytosine-specific methyltransferase	Defense and invasion systems	Restriction-modification systems	type II restriction-modification system orphan pAQ5
7002_A1796	rbcS	10000	0.047567	6895	-0.488811	7003	-0.466388	10108	0.0630646	13128	0.440214	10920	0.17454	ribulose bisphosphate carboxylase small subunit RbcS	Energy metabolism	Carbon fixation in prokaryotes	Calvin-Benson cycle
7002_A1798	rbcL	2106	0.360077	1393	-0.236233	1188	-0.465894	1352	-0.279334	1857	0.178545	1949	0.248305	ribulose bisophosphate carboxylase large subunit RbcL	Energy metabolism	Carbon fixation in prokaryotes	Calvin-Benson cycle
7002_A1997	ccaA	61	0.561504	29	-0.511253	16	-1.36923	40	-0.0473057	40	-0.0473057	62	0.584963	carboxysomal beta carbonic anhydrase CcaA	Energy metabolism	Carbon fixation in prokaryotes	CO2 uptake_ carboxysome
7002_A2496	cagA	36	0.132836	34	0.0503735	29	-0.179108	19	-0.789162	26	-0.33665	53	0.690831	zinc-dependent gamma carbonic anhydrase CagA	Energy metabolism	Carbon fixation in prokaryotes
7002_A2857	prk	640	-0.082149	669	-0.0182147	562	-0.269651	632	-0.100296	815	0.266579	747	0.140887	phosphoribulokinase Prk	Energy metabolism	Carbon fixation in prokaryotes	Calvin-Benson cycle
7002_A0727	ctaCII	22	0.0109711	24	0.136502	19	-0.200533	20	-0.126532	28	0.358894	18	-0.278535	heme-copper quinol oxidase subunit II CtaCII	Energy metabolism	Electron transport	heme-copper quinol oxidase CtaCDE
7002_A2152		156	1.00928	46	-0.752562	46	-0.752562	71	-0.126377	39	-0.990722	107	0.465343	ferredoxin (2Fe-2S)	Energy metabolism	Electron transport	photosystem II?
7002_A2391	petJ2	31	0.226276	13	-1.02748	21	-0.335603	27	0.026967	24	-0.142958	43	0.698344	cytochrome c6b (soluble cytochrome f) PetJ2	Energy metabolism	Electron transport	photosynthetic electron transport
7002_A2437	ureB	158	0.721325	65	-0.560088	76	-0.334528	73	-0.392631	108	0.172432	95	-0.0126	urease beta subunit UreB	Energy metabolism	Nitrogen metabolism	urease
7002_A0298	ndhS	172	0.866569	89	-0.0839623	42	-1.16738	100	0.0841604	78	-0.274294	85	-0.150305	NADH-plastoquinone oxidoreductase subunit NdhS	Energy metabolism	Oxidative phosphorylation	NAD(P)H:quinone oxidoreductase (complex I) NdhABCDEFGHIJKLMNOPQS
7002_A0560	ndhL	49	0.373124	39	0.0438162	20	-0.919658	31	-0.28739	48	0.343377	40	0.0803421	NADH-plastoquinone oxidoreductase subunit NdhL	Energy metabolism	Oxidative phosphorylation	NAD(P)H:quinone oxidoreductase (complex I) NdhABCDEFGHIJKLMNOPQS
7002_A0740	atpI	2933	0.22201	2275	-0.144501	2325	-0.113136	2734	0.120646	2112	-0.251757	2709	0.107393	F0 ATP synthase complex locus membrane protein AtpI	Energy metabolism	Oxidative phosphorylation	F1/F0 ATPase AtpABCDEFGH
7002_A0924	ndhG	131	0.278535	106	-0.026967	91	-0.247093	104	-0.0544478	92	-0.231326	124	0.199309	NADH-plastoquinone oxidoreductase subunit NdhG	Energy metabolism	Oxidative phosphorylation	NAD(P)H:quinone oxidoreductase (complex I) NdhABCDEFGHIJKLMNOPQS
7002_A0925	ndhI	169	0.252827	138	-0.0395284	112	-0.340698	124	-0.193857	116	-0.290072	192	0.43691	NADH-plastoquinone oxidoreductase subunit NdhI	Energy metabolism	Oxidative phosphorylation	NAD(P)H:quinone oxidoreductase (complex I) NdhABCDEFGHIJKLMNOPQS
7002_A0926	ndhA	261	0.311372	210	-0.00228818	176	-0.257102	193	-0.124077	192	-0.131571	230	0.128956	NADH-plastoquinone oxidoreductase subunit NdhA	Energy metabolism	Oxidative phosphorylation	NAD(P)H:quinone oxidoreductase (complex I) NdhABCDEFGHIJKLMNOPQS
7002_A1143	ndhN	368	0.242018	233	-0.417358	235	-0.405027	314	0.013077	284	-0.131797	433	0.47668	NADH-plastoquinone oxidoreductase subunit NdhN	Energy metabolism	Oxidative phosphorylation	NAD(P)H:quinone oxidoreductase (complex I) NdhABCDEFGHIJKLMNOPQS
7002_A1973	ndhD1	43	0.411314	21	-0.622633	18	-0.845025	30	-0.10806	43	0.411314	39	0.270452	NADH-plastoquinone oxidoreductase subunit NdhD1	Energy metabolism	Oxidative phosphorylation	NAD(P)H:quinone oxidoreductase (complex I) NdhABCDEFGHIJKLMNOPQS
7002_A2541	ndhH	567	0.804389	310	-0.0666911	207	-0.649329	282	-0.203264	258	-0.331588	324	-0.00296546	NADH-plastoquinone oxidoreductasee subunit NdhH	Energy metabolism	Oxidative phosphorylation	NAD(P)H:quinone oxidoreductase (complex I) NdhABCDEFGHIJKLMNOPQS
7002_A2547	ndhB	251	0.100152	211	-0.150293	193	-0.278935	225	-0.0576107	284	0.278355	241	0.0414974	NADH-plastoquinone oxidoreductase subunit NdhB	Energy metabolism	Oxidative phosphorylation	NAD(P)H:quinone oxidoreductase (complex I) NdhABCDEFGHIJKLMNOPQS
7002_A2748	ndhC	189	0.095996	158	-0.162466	152	-0.218319	153	-0.208859	196	0.148463	213	0.268463	NADH-plastoquinone oxidoreductasee subunit NdhC	Energy metabolism	Oxidative phosphorylation	NAD(P)H:quinone oxidoreductase (complex I) NdhABCDEFGHIJKLMNOPQS
7002_A2749	ndhK	187	0.454137	136	-0.0052943	80	-0.770829	125	-0.126973	136	-0.0052943	155	0.183367	NADH-plastoquinone oxidoreductase subunit NdhK	Energy metabolism	Oxidative phosphorylation	NAD(P)H:quinone oxidoreductase (complex I) NdhABCDEFGHIJKLMNOPQS
7002_A2750	ndhJ	468	0.383195	353	-0.0236457	280	-0.357887	331	-0.116483	325	-0.142874	396	0.142187	NADH-plastoquinone oxidoreductase subunit NdhJ	Energy metabolism	Oxidative phosphorylation	NAD(P)H:quinone oxidoreductase (complex I) NdhABCDEFGHIJKLMNOPQS
7002_A0230	psbE	1108	0.0911432	907	-0.19764	873	-0.252761	1132	0.122059	859	-0.276085	1362	0.388912	photosystem II cytochrome b559 alpha subunit PsbE	Energy metabolism	Photosynthesis	photosystem II main subunits
7002_A0232	psbL	1353	0.446296	927	-0.0992244	910	-0.125927	988	-0.00728268	706	-0.492126	1074	0.113128	photosystem II reaction center protein PsbL	Energy metabolism	Photosynthesis	photosystem II other common subunits
7002_A0682	psaD	3167	0.493833	2092	-0.104401	1931	-0.219935	2139	-0.0723472	1711	-0.394444	2454	0.125852	photosystem I subunit II PsaD	Energy metabolism	Photosynthesis	photosystem I main subunits
7002_A0841	petD	3543	0.39665	2496	-0.108703	2260	-0.251998	2545	-0.0806554	2708	0.00890665	2596	-0.0520307	cytochrome b6-f complex subunit IV PetD	Energy metabolism	Photosynthesis	plastoquinol—plastocyanin reductase (cytochrome b6-f complex)
7002_A1258	psb28	176	0.142019	144	-0.147488	111	-0.522997	146	-0.127588	162	0.0224374	218	0.450772	photosystem II reaction center protein Psb28	Energy metabolism	Photosynthesis	photosystem II other common subunits
7002_A1312	psb28-2	72	0.460267	54	0.0452293	36	-0.539733	51	-0.0372329	48	-0.124696	53	0.0182622	photosystem II reaction center protein Psb28-2	Energy metabolism	Photosynthesis	photosystem II cyanobacterial subunits
7002_A1759	psbB	3958	0.405591	3170	0.0853027	2365	-0.33734	2853	-0.0667004	2795	-0.0963319	2787	-0.100467	photosystem II CP47 chlorophyll apoprotein PsbB	Energy metabolism	Photosynthesis	photosystem II main subunits
7002_A1909	petC	394	0.0496674	367	-0.0527482	288	-0.402459	327	-0.219238	392	0.0423254	516	0.438843	plastoquinol—plastocyanin reductase iron-sulfur subunit PetC	Energy metabolism	Photosynthesis	plastoquinol—plastocyanin reductase (cytochrome b6-f complex)
7002_A2533	psb27	344	-0.107065	400	0.110526	309	-0.261867	434	0.228222	397	0.0996655	339	-0.128188	photosystem II reaction center protein Psb27	Energy metabolism	Photosynthesis	photosystem II other common subunits
7002_A2548	petF	17	0.672425	9	-0.245112	10	-0.0931094	3	-1.83007	16	0.584963	9	-0.245112	2Fe-2S ferredoxin PetF	Energy metabolism	Photosynthesis	photosynthetic electron transport
7002_G0076	petC-II	12	0.526069	3	-1.47393	3	-1.47393	3	-1.47393	14	0.748461	15	0.847997	cytochrome b6-f complex iron-sulfur subunit PetC-II	Energy metabolism	Photosynthesis	plastoquinol—plastocyanin reductase (cytochrome b6-f complex)
7002_A1440	nblB	55	0.546143	35	-0.105933	16	-1.23522	31	-0.28102	37	-0.0257631	52	0.465223	phycocyanin alpha phycocyanobilin lyase related protein NblB	Energy metabolism	Photosynthesis - antenna proteins	phycobilisome turnover
7002_A1631	apcF	1369	0.565337	853	-0.117168	706	-0.390045	814	-0.184684	718	-0.365729	1091	0.237866	allophycocyanin beta subunit ApcF	Energy metabolism	Photosynthesis - antenna proteins	allophycocyanin biosynthesis
7002_A2213	cpcE	32	0.0614005	24	-0.353637	29	-0.0806185	40	0.383329	27	-0.183712	32	0.0614005	phycocyanobilin lyase alpha subunit CpcE	Energy metabolism	Photosynthesis - antenna proteins	phycocyanin biosynthesis
7002_A2214	cpcF	33	0.137504	27	-0.152003	18	-0.736966	32	0.0931094	37	0.302563	33	0.137504	phycocyanobilin lyase beta subunit CpcF	Energy metabolism	Photosynthesis - antenna proteins	phycocyanin biosynthesis
7002_A2772	cpcV	20	0.337035	24	0.600069	7	-1.17754	10	-0.662965	18	0.185032	16	0.0151069	putative chromophore lyase CpcV	Energy metabolism	Photosynthesis - antenna proteins	phycobilin biosynthesis
7002_A2127	accC	107	0.220521	89	-0.0452126	79	-0.217165	91	-0.0131514	95	0.0489096	90	-0.0290929	acetyl-CoA carboxylase complex biotin carboxylase subunit AccC	Fatty acid and lipid metabolism	Biosynthesis	acetyl-CoA carboxylase complex
7002_A2474	sqdX	38	0.501973	24	-0.160992	21	-0.353637	27	0.00893312	25	-0.102098	26	-0.0455147	sulfoquinovosyldiacylglycerol biosynthesis protein SqdX	Fatty acid and lipid metabolism	Biosynthesis	Sulfoquinovosyldiacylglycerol biosynthesis
7002_A2367	fabG	75	0.2824	33	-0.902025	40	-0.624491	63	0.030861	77	0.320368	82	0.411133	3-oxoacyl-[acyl-carrier-protein] reductase FabG	Fatty acid and lipid metabolism	Biosynthesis of unsaturated fatty acids	fatty acid biosynthesis_ elongation
7002_A0605	gldA	55	0.156869	48	-0.0395284	44	-0.165059	49	-0.00978102	47	-0.069902	53	0.10343	iron-dependent glycerol dehydrogenase GldA	Fatty acid and lipid metabolism	Glycerolipid and glycerophospholid metabolism	glycerol metabolism
7002_A0847	sqdB	224	0.306181	155	-0.225049	123	-0.558659	189	0.0610687	186	0.0379851	210	0.213072	UDP-sulfoquinovose synthase SqdB	Fatty acid and lipid metabolism	Glycerolipid and glycerophospholid metabolism	sulfolipid sulfoquinovosyldiacylglycerol biosynthesis
7002_A0877	pgsA	20	0.976153	7	-0.53842	5	-1.02385	9	-0.17585	10	-0.0238467	10	-0.0238467	CDP-diacylglycerol--glycerol-3-phosphate 3-phosphatidyltransferase PgsA	Fatty acid and lipid metabolism	Glycerolipid and glycerophospholid metabolism	phosphatidylglycerol biosynthesis
7002_A2396	plsC	28	0.949374	10	-0.536053	8	-0.857981	16	0.142019	17	0.229482	8	-0.857981	1-acyl-sn-glycerol-3-phosphate acyltransferase PlsC	Fatty acid and lipid metabolism	Glycerolipid and glycerophospholid metabolism	phosphatidylglycerol biosynthesis
7002_A0104	murB	56	-0.0995357	63	0.0703893	41	-0.549339	49	-0.292181	84	0.485427	67	0.159199	UDP-N-acetylenolpyruvoylglucosamine reductase MurB	Glycan biosynthesis and metabolism	Peptidoglycan metabolism	peptidoglycan biosynthesis
7002_A0105	murC	160	0.157021	131	-0.131484	111	-0.370491	146	0.0249176	166	0.210133	147	0.0347654	UDP-N-acetylmuramate--alanine ligase MurC	Glycan biosynthesis and metabolism	Peptidoglycan metabolism	peptidoglycan biosynthesis
7002_A0260	uppP	31	0.291231	23	-0.139403	13	-0.962525	21	-0.270648	28	0.14439	36	0.50696	undecaprenyl-diphosphatase UppP	Glycan biosynthesis and metabolism	Peptidoglycan metabolism	biosynthesis of undecaprenyl phosphate (Und-P)
7002_A0578	amiA	37	0.255257	29	-0.0962153	18	-0.784271	20	-0.632268	45	0.537657	37	0.255257	N-acetylmuramoyl-L-alanine amidase AmiA	Glycan biosynthesis and metabolism	Peptidoglycan metabolism	peptidoglycan bioysnthesis and recycling
7002_A0594	idcA	16	-0.169925	19	0.0780025	13	-0.469485	16	-0.169925	22	0.289507	22	0.289507	muramoyltetrapeptide carboxypeptidase IdcA	Glycan biosynthesis and metabolism	Peptidoglycan metabolism	peptidoglycan recycling
7002_A0850	murD	31	0.138279	24	-0.230954	22	-0.356485	24	-0.230954	33	0.228477	35	0.313366	UDP-N-acetylmuramoylalanine--D-glutamate ligase MurD	Glycan biosynthesis and metabolism	Peptidoglycan metabolism	peptidoglycan biosynthesis
7002_A1105	murA	723	0.560723	470	-0.0606116	362	-0.437283	421	-0.219452	495	0.0141561	470	-0.0606116	UDP-N-acetylglucosamine 1-carboxyvinyltransferase MurA	Glycan biosynthesis and metabolism	Peptidoglycan metabolism	peptidoglycan biosynthesis
7002_A1607	mraY	59	0.628402	33	-0.209847	27	-0.499354	38	-0.00631377	33	-0.209847	39	0.0311609	phospho-N-acetylmuramoyl-pentapeptide-transferase MraY	Glycan biosynthesis and metabolism	Peptidoglycan metabolism	peptidoglycan biosynthesis
7002_A1608	mrdA	38	0.263034	25	-0.341037	29	-0.126912	31	-0.0306968	34	0.10257	33	0.059501	cell elongation-specific transpeptidase MrdA	Glycan biosynthesis and metabolism	Peptidoglycan metabolism	MreBCD system
7002_A2584	murG	37	0.565597	20	-0.321928	16	-0.643856	21	-0.251539	26	0.0565835	30	0.263034	UDP-N-acetylglucosamine--N-acetylmuramyl-(pentapeptide) pyrophosphoryl-undecaprenol N-acetylglucosamine transferase MurG	Glycan biosynthesis and metabolism	Peptidoglycan metabolism	peptidoglycan biosynthesis
7002_A2790	anmK	18	-0.13993	20	0.0120728	16	-0.309855	18	-0.13993	35	0.819428	12	-0.724893	anhydro-N-acetylmuramic acid kinase AnmK	Glycan biosynthesis and metabolism	Peptidoglycan metabolism	peptidoglycan recycling
7002_A0538	wzy	13	-0.174029	17	0.212994	9	-0.704544	15	0.0324215	22	0.584963	12	-0.289507	O-antigen ligase Wzy	Glycan biosynthesis and metabolism	Polysacharide and lipopolysaccharide metabolism	polysaccharide biosynthesis
7002_A0941	lpxD	24	0.29956	14	-0.478047	15	-0.378512	17	-0.197939	24	0.29956	23	0.23816	UDP-3-O-[3-hydroxymyristoyl] glucosamine N-acyltransferase LpxD	Glycan biosynthesis and metabolism	Polysacharide and lipopolysaccharide metabolism	KDO(2)-lipid A (Re LPS) biosynthesis and delivery
7002_A1966		35	0.438121	18	-0.521237	14	-0.883807	30	0.215729	31	0.263034	27	0.0637256	pyridoxal-phosphate-dependent aminotransferase DegT/DnrJ/EryC1/StrS family	Glycan biosynthesis and metabolism	Polysacharide and lipopolysaccharide metabolism
7002_A1994		32	1.33703	13	0.0374747	6	-1.078	6	-1.078	5	-1.34104	14	0.14439	polysaccharide deacetylase	Glycan biosynthesis and metabolism	Polysacharide and lipopolysaccharide metabolism	polysaccharide biosynthesis
7002_A2034	rafE2	17	-0.222392	23	0.213707	17	-0.222392	24	0.275107	24	0.275107	14	-0.5025	D-glycero-beta-D-manno-heptose 7-phosphate kinase RfaEb	Glycan biosynthesis and metabolism	Polysacharide and lipopolysaccharide metabolism	LPS inner core biosynthesis_ ketodeoxyoctonate and heptose type
7002_G0160		13	0.0186157	13	0.0186157	10	-0.359896	13	0.0186157	20	0.640104	8	-0.681824	signal transduction system-associated metal-binding protein	Intracellular trafficking, assembly, and processing	Chaperone and folding catalysis
7002_A0564	dsbAB	55	0.400538	43	0.045443	33	-0.336428	36	-0.210897	41	-0.0232698	42	0.0114956	bifunctional protein disulfide isomerase / oxidoreductase DsbAB	Intracellular trafficking_ assembly_ and processing	Chaperone and folding catalysis	extracytoplasmic disulfide bond formation system
7002_A0693	dnaJ	195	0.249778	182	0.150243	135	-0.280736	143	-0.197681	126	-0.380272	203	0.307784	molecular chaperone DnaJ	Intracellular trafficking_ assembly_ and processing	Chaperone and folding catalysis	chaperone system: DnaK-DnaJ-GrpE
7002_A0694	dnaK	52	-0.0455147	57	0.0869356	48	-0.160992	51	-0.073529	58	0.112027	56	0.0614005	molecular chaperone DnaK	Intracellular trafficking_ assembly_ and processing	Chaperone and folding catalysis	chaperone system: DnaK-DnaJ-GrpE
7002_A1598	tic22	418	0.85978	193	-0.255122	156	-0.562177	202	-0.189368	163	-0.498851	250	0.118205	periplasmic targeting factor Tic22	Intracellular trafficking_ assembly_ and processing	Chaperone and folding catalysis	outer membrane biogenesis
7002_A1626		343	0.11221	257	-0.304231	273	-0.217098	335	0.078162	328	0.0476967	368	0.213707	cyclophilin-type peptidyl-prolyl cis-trans isomerase	Intracellular trafficking_ assembly_ and processing	Chaperone and folding catalysis
7002_A1797	rbcX	4382	0.594045	2271	-0.354217	2054	-0.499108	2189	-0.407273	3192	0.136916	3330	0.197978	rubisco chaperone RbcX	Intracellular trafficking_ assembly_ and processing	Chaperone and folding catalysis	Calvin-Benson cycle
7002_A1902	htpG	115	0.199231	72	-0.476334	85	-0.236868	100	-0.00240249	117	0.224106	112	0.161096	molecular chaperone HtpG	Intracellular trafficking_ assembly_ and processing	Chaperone and folding catalysis	heat shock
7002_A2353	clpB1	68	-0.0418202	58	-0.271302	58	-0.271302	65	-0.106915	87	0.31366	84	0.263034	heat shock-indubible protein complex disaggregase ClpB1	Intracellular trafficking_ assembly_ and processing	Chaperone and folding catalysis	heat shock response
7002_D0010	yjiA	14	0.263034	8	-0.544321	10	-0.222392	8	-0.544321	26	1.15612	4	-1.54432	putative chaperone YjiA	Intracellular trafficking_ assembly_ and processing	Chaperone and folding catalysis	nitrile hydratase
7002_A0228	rubA	35	0.0703893	31	-0.104697	17	-0.971431	36	0.111031	33	-0.0144996	48	0.526069	photosystem I assembly protein membrane-associated rubredoxin RubA	Intracellular trafficking_ assembly_ and processing	Enzyme assembly	photosystem I biogenesis
7002_A0229	ycf48	78	0.180367	65	-0.0826677	46	-0.581474	63	-0.127756	79	0.198745	82	0.252517	photosystem II stability/assembly factor Ycf48	Intracellular trafficking_ assembly_ and processing	Enzyme assembly	photosystem II biogenesis
7002_A0425	pratA	60	0.4975	32	-0.409391	32	-0.409391	37	-0.199938	41	-0.0518389	53	0.31853	periplasmic tetratricopeptide repeat protein involved in photosystem II biogenesis PratA	Intracellular trafficking_ assembly_ and processing	Enzyme assembly	photosystem II biogenesis
7002_A0602	hliA	263	1.70204	64	-0.336878	12	-2.75192	36	-1.16695	29	-1.4789	81	0.00297157	high light-inducible protein HliA	Intracellular trafficking_ assembly_ and processing	Enzyme assembly	photosystem I high light stabilizing complex
7002_A0858	hliD	379	0.984853	181	-0.0813547	123	-0.638686	140	-0.451918	126	-0.603921	200	0.0626556	high light inducible protein HliD	Intracellular trafficking_ assembly_ and processing	Enzyme assembly	photosystem I high light stabilizing complex
7002_A1088	ccsB	31	-0.0532982	25	-0.363638	21	-0.615177	32	-0.00749454	50	0.636362	34	0.0799683	c-type cytochrome biogenesis protein CcsB	Intracellular trafficking_ assembly_ and processing	Enzyme assembly	c-type cytochrome biogenesis_ system II
7002_A1941		477	0.547643	157	-1.05558	181	-0.850357	327	0.00294428	255	-0.355849	561	0.781654	CAB/ELIP/HLIP family protein	Intracellular trafficking_ assembly_ and processing	General	photosystem I high light stabilizing complex
7002_A0181		12	-0.133856	11	-0.259387	11	-0.259387	11	-0.259387	20	0.60311	14	0.0885367	subtilase family peptidase	Intracellular trafficking_ assembly_ and processing	Peptidases
7002_A0352	pepP	39	0.603578	21	-0.289507	15	-0.774933	22	-0.222392	28	0.125531	29	0.176157	Xaa-Pro aminopeptidase PepP	Intracellular trafficking_ assembly_ and processing	Peptidases
7002_A0434	prlC	88	0.158698	69	-0.192209	61	-0.369997	86	0.125531	79	0.00304688	90	0.191119	oligopeptidase A PrlC	Intracellular trafficking_ assembly_ and processing	Peptidases
7002_A0435	pepN	24	0.158698	20	-0.104337	16	-0.426265	15	-0.519374	34	0.661198	20	-0.104337	aminopeptidase PepN	Intracellular trafficking_ assembly_ and processing	Peptidases
7002_A0527	dacB	12	-0.0198996	13	0.0955777	13	0.0955777	9	-0.434937	18	0.565063	8	-0.604862	D-alanyl-D-alanine carboxypeptidase DacB	Intracellular trafficking_ assembly_ and processing	Peptidases	peptidoglycan biosynthesis
7002_A0592	rseP	53	0.399994	41	0.0296252	34	-0.240464	36	-0.158002	34	-0.240464	43	0.0983379	Zn-dependent intramembrane protease RseP	Intracellular trafficking_ assembly_ and processing	Peptidases	periplasmic stress response system
7002_A0600		37	0.436864	20	-0.450661	22	-0.313158	28	0.0347654	28	0.0347654	29	0.0853915	Zn-dependent M48 family protease with chaperone function	Intracellular trafficking_ assembly_ and processing	Peptidases	membrane protease
7002_A0714		16	-0.209453	22	0.249978	15	-0.302563	14	-0.402098	23	0.314109	21	0.182864	peptidase S9X family	Intracellular trafficking_ assembly_ and processing	Peptidases	membrane protease
7002_A1193	clpR	154	0.0573332	114	-0.376563	129	-0.198226	136	-0.121991	160	0.112475	195	0.397877	ClpP3 protease chaperone ClpR	Intracellular trafficking_ assembly_ and processing	Peptidases	ClpP1-ClpP2-ClpX proteolytic complex
7002_A1277	map	70	0.499926	46	-0.105795	24	-1.04439	36	-0.459432	49	-0.0146468	72	0.540568	methionine aminopeptidase Map	Intracellular trafficking_ assembly_ and processing	Peptidases
7002_A1644		21	0.169925	17	-0.13493	16	-0.222392	19	0.0255351	27	0.532495	12	-0.63743	metalloendoprotease M23 family	Intracellular trafficking_ assembly_ and processing	Peptidases	protease_ periplasmic
7002_A2184		24	0.0824622	16	-0.5025	15	-0.59561	20	-0.180572	33	0.541894	28	0.304855	NlpC/P60 family peptidase	Intracellular trafficking_ assembly_ and processing	Peptidases
7002_A2266	ddpX	14	-0.146841	17	0.133267	10	-0.632268	12	-0.369234	24	0.630766	16	0.0458037	D-alanyl-D-alanine carboxypeptidase family protein DdpX	Intracellular trafficking_ assembly_ and processing	Peptidases	cytoplasmic protease
7002_A2303	hhoB	49	0.0448542	44	-0.110424	47	-0.0152668	40	-0.247928	65	0.452512	40	-0.247928	periplasmic stress-inducible serine peptidase HhoB	Intracellular trafficking_ assembly_ and processing	Peptidases	periplasmic stress response system
7002_A2343	map	31	0.129768	23	-0.300866	24	-0.239466	20	-0.5025	25	-0.180572	47	0.73016	methionine aminopeptidase Map	Intracellular trafficking_ assembly_ and processing	Peptidases	cytoplasmic protease
7002_A2356		20	0.206451	21	0.27684	10	-0.793549	15	-0.208587	21	0.27684	17	-0.0280144	peptidase U62 modulator of DNA gyrase TldD/PmbA family	Intracellular trafficking_ assembly_ and processing	Peptidases
7002_A2538	sppA	72	0.337035	50	-0.189034	32	-0.83289	54	-0.0780025	50	-0.189034	84	0.559427	signal peptide peptidase SppA	Intracellular trafficking_ assembly_ and processing	Peptidases	signal recognition system
7002_A2811		46	0.0917162	43	-0.00558103	41	-0.0742938	42	-0.0395284	44	0.0275858	43	-0.00558103	TldD/PmbA family peptidase U62 modulator of DNA gyrase	Intracellular trafficking_ assembly_ and processing	Peptidases	DNA gyrase modulation
7002_A1225	tatC	41	0.418953	31	0.0155969	19	-0.690672	29	-0.0806185	26	-0.23816	38	0.309328	sec-independent protein translocase protein TatC	Intracellular trafficking_ assembly_ and processing	Protein export_ secretion_ and sorting	twin-arginine protein export system TatABCE
7002_A1259	secA	166	0.0130957	157	-0.067323	159	-0.0490608	177	0.105662	158	-0.058163	170	0.0474472	preprotein translocase subunit SecA	Intracellular trafficking_ assembly_ and processing	Protein export_ secretion_ and sorting	Sec protein export system
7002_A2793	ftsY	128	0.144093	102	-0.183481	110	-0.074547	117	0.0144581	132	0.188487	106	-0.127986	fused signal recognition particle receptor FtsY	Intracellular trafficking_ assembly_ and processing	Protein export_ secretion_ and sorting	Sec protein export system
7002_A0349	ftsH2	231	0.400538	156	-0.165809	122	-0.520474	145	-0.271302	205	0.228269	191	0.126218	ATP-dependent metalloprotease involved in photosystem II repair FtsH2	Intracellular trafficking_ assembly_ and processing	Protein modification and repair	FtsH2-FtsH3 photosystem II repair complex
7002_A0809	psbN	347	0.954976	124	-0.529619	54	-1.72893	151	-0.245411	120	-0.576925	278	0.635125	photosystem II reaction center protein PsbN	Intracellular trafficking_ assembly_ and processing	Protein modification and repair	photosystem I and II biogenesis
7002_A1435	lepB2	31	0	38	0.293731	24	-0.369234	22	-0.494765	34	0.133267	37	0.255257	signal peptidase I LepB2	Intracellular trafficking_ assembly_ and processing	Protein modification and repair	signal recognition system
7002_A1562	lgt	56	0.13493	42	-0.280108	35	-0.543142	41	-0.314873	64	0.327575	68	0.415037	prolipoprotein diacylglyceryl transferase Lgt	Intracellular trafficking_ assembly_ and processing	Protein modification and repair	lipoprotein system lgt/lsp/lnt
7002_A1781	pgl1	39	-0.0603726	55	0.435585	34	-0.258312	27	-0.590887	42	0.0465426	47	0.208814	plastoglobulin-like protein Pgl1	Intracellular trafficking_ assembly_ and processing	Protein modification and repair	photooxidative damage repair
7002_A1830	cutE	17	-0.0554951	10	-0.82103	10	-0.82103	14	-0.335603	35	0.986325	20	0.17897	apolipoprotein N-acyltransferase Int	Intracellular trafficking_ assembly_ and processing	Protein modification and repair	lipoprotein system lgt/lsp/lnt
7002_A0579	murI	330	0.126326	284	-0.0902491	270	-0.163181	299	-0.0159946	355	0.231679	276	-0.131472	glutamate racemase MurI	Metabolism of other amino acids and amines	D-Glutamine and D-glutamate metabolism	peptidoglycan biosynthesis
7002_A2405	cphA	59	-0.0754263	52	-0.25763	48	-0.373107	67	0.10802	81	0.381781	66	0.0863248	cyanophycin synthetase CphA	Metabolism of other amino acids and amines	General	cyanophycin-like storage polymers
7002_A1872		10	0.447459	1	-2.87447	9	0.295456	1	-2.87447	6	-0.289507	17	1.21299	bacteriophage conserved hypothetical protein	Mobile and extrachromosomal element functions	Bacteriophage and virus functions	bacteriophage
7002_A1873		15	-0.42701	30	0.57299	3	-2.74894	7	-1.52655	65	1.68847	1	-4.3339	bacteriophage conserved hypothetical protein	Mobile and extrachromosomal element functions	Bacteriophage and virus functions	bacteriophage
7002_A1883		15	1.2824	2	-1.62449	1	-2.62449	4	-0.624491	3	-1.03953	12	0.960472	bacteriophage hypothetical protein	Mobile and extrachromosomal element functions	Bacteriophage and virus functions	bacteriophage
7002_C0001	parA	36	0.646363	14	-0.716207	11	-1.06413	8	-1.52356	55	1.2578	14	-0.716207	plasmid partitioning ATPase ParA	Mobile and extrachromosomal element functions	Plasmid functions	plasmid pAQ3 replication
7002_C0002	parB	14	-0.402098	14	-0.402098	4	-2.20945	14	-0.402098	52	1.49099	13	-0.509014	plasmid partitioning protein ParB	Mobile and extrachromosomal element functions	Plasmid functions	plasmid pAQ3 replication
7002_C0017		4	-2.12928	6	-1.54432	1	-4.12928	5	-1.80735	86	2.29698	3	-2.54432	site-specific recombinase for integration and excision	Mobile and extrachromosomal element functions	Plasmid functions	plasmid pAQ3 integration
7002_D0001	parA	34	0.306103	26	-0.08092	22	-0.321928	19	-0.533432	40	0.540568	24	-0.196397	plasmid partitioning protein ParA	Mobile and extrachromosomal element functions	Plasmid functions	plasmid pAQ4 replication
7002_E0001	parA	14	-0.265894	7	-1.26589	5	-1.75132	12	-0.488286	35	1.05603	28	0.734106	plasmid partitioning protein ParA	Mobile and extrachromosomal element functions	Plasmid functions	plasmid pAQ5 replication
7002_F0002	parB	13	0.135655	9	-0.39486	10	-0.242857	9	-0.39486	14	0.24257	16	0.435215	plasmid partitioning protein ParB	Mobile and extrachromosomal element functions	Plasmid functions	plasmid pAQ6 replication
7002_F0031		33	-0.152003	31	-0.242201	32	-0.196397	41	0.161155	51	0.476028	32	-0.196397	DEAD/H helicase	Mobile and extrachromosomal element functions	Plasmid functions
7002_G0001	parA	32	0.158698	29	0.0166787	20	-0.519374	38	0.406625	24	-0.25634	29	0.0166787	plasmid partitioning protein ParA	Mobile and extrachromosomal element functions	Plasmid functions	plasmid pAQ7 replication
7002_G0049	parA	29	0.214125	21	-0.251539	22	-0.184425	27	0.111031	30	0.263034	21	-0.251539	plasmid partitioning protein ParA	Mobile and extrachromosomal element functions	Plasmid functions	plasmid pAQ7 replication
7002_A2122	tnpA_ISSysp3	85	0.266433	67	-0.0768688	56	-0.335603	62	-0.188762	72	0.026967	82	0.214594	ISSysp3 transposase TnpA_ISSysp3	Mobile and extrachromosomal element functions	Selfish genetic elements	insertion element
7002_A2141	tnpA_ISSysp3	49	0.257158	41	0	28	-0.550197	34	-0.270089	45	0.134301	49	0.257158	ISSysp3 transposase TnpA_ISSysp3	Mobile and extrachromosomal element functions	Selfish genetic elements	insertion element
7002_E0025	nuc	16	-0.333901	19	-0.0859732	9	-1.16398	22	0.125531	40	0.988027	15	-0.42701	DNA/RNA non-specific endonuclease Nuc	Nucleic acid metabolism	DNA degradation
7002_A0060	mutT	17	0.695145	4	-1.39232	1	-3.39232	11	0.0671142	18	0.777608	12	0.192645	7_8-dihydro-8-oxoguanine-triphosphatase MutT	Nucleic acid metabolism	DNA replication_ recombination_ and repair	Double strand breaks repair
7002_A0365	priA	21	0.422691	13	-0.269187	11	-0.510195	15	-0.0627358	19	0.278301	15	-0.0627358	primosomal protein N' (replication factor Y) PriA	Nucleic acid metabolism	DNA replication_ recombination_ and repair	replication restart_ PriA/PriB primosome pathway
7002_A0426	recA	65	-0.0401281	65	-0.0401281	54	-0.307608	64	-0.0624959	64	-0.0624959	89	0.413238	recombination protein RecA	Nucleic acid metabolism	DNA replication_ recombination_ and repair	SOS response
7002_A0451	recN	15	0.152003	13	-0.0544478	12	-0.169925	11	-0.295456	16	0.245112	14	0.0524674	DNA repair protein RecN	Nucleic acid metabolism	DNA replication_ recombination_ and repair	recFOR recombination pathway
7002_A0613		24	0.0509839	18	-0.364054	17	-0.446516	21	-0.141661	34	0.553484	25	0.109878	helicase SNF2 family	Nucleic acid metabolism	DNA replication_ recombination_ and repair	DNA Repair
7002_A1169		74	0.355624	55	-0.0724696	40	-0.531901	47	-0.299241	61	0.076908	70	0.275454	single-stranded DNA-binding protein	Nucleic acid metabolism	DNA replication_ recombination_ and repair	DNA replication
7002_A1263	dnaN	44	0.269607	22	-0.730393	23	-0.666263	33	-0.14543	46	0.333737	51	0.482601	DNA polymerase III beta subunit DnaN	Nucleic acid metabolism	DNA replication_ recombination_ and repair	DNA replication elongation factor and DNA polymerase IIIl
7002_A1271	dnaB	28	0.106915	27	0.0544478	18	-0.530515	27	0.0544478	24	-0.115477	32	0.29956	replicative DNA helicase DnaB	Nucleic acid metabolism	DNA replication_ recombination_ and repair	DNA replication initiation factor
7002_A1567	holA	16	-0.142958	17	-0.0554951	11	-0.683526	16	-0.142958	27	0.61193	19	0.10497	DNA polymerase III delta subunit HolA	Nucleic acid metabolism	DNA replication_ recombination_ and repair	DNA replication elongation factor and DNA polymerase IIIl
7002_A1938	gyrA	13	0	16	0.29956	8	-0.70044	10	-0.378512	15	0.206451	16	0.29956	DNA gyrase alpha subunit GyrA	Nucleic acid metabolism	DNA replication_ recombination_ and repair	Double strand breaks repair
7002_A2121	yjjG	15	-0.249614	18	0.0134205	10	-0.834576	19	0.091423	27	0.598383	18	0.0134205	nucleotide phosphatase YjjG	Nucleic acid metabolism	DNA replication_ recombination_ and repair	phosphate homeostasis
7002_A2381		12	-0.33787	15	-0.0159415	9	-0.752907	16	0.0771679	22	0.536599	17	0.164631	RecB family nuclease	Nucleic acid metabolism	DNA replication_ recombination_ and repair	DNA repair
7002_A2472	rnhB	36	0.239188	39	0.354665	22	-0.471306	21	-0.53842	33	0.113657	32	0.0692627	ribonuclease HII RnhB	Nucleic acid metabolism	DNA replication_ recombination_ and repair	DNA replication elongation factors and Rnase H
7002_A2647	ligA	12	0	13	0.115477	12	0	9	-0.415037	17	0.5025	9	-0.415037	DNA ligase (NAD+) LigA	Nucleic acid metabolism	DNA replication_ recombination_ and repair	DNA replication elongation factors and DNA single strand break repair
7002_A0492	surE	11	-0.165059	13	0.0759489	8	-0.624491	11	-0.165059	14	0.182864	17	0.462972	5'-nucleotidase SurE	Nucleic acid metabolism	General	nucleotide salvage
7002_A0007	purN	14	0.106915	12	-0.115477	7	-0.893085	9	-0.530515	10	-0.378512	26	1	phosphoribosylglycinamide formyltransferase 1 PurN	Nucleic acid metabolism	Purine metabolism	purine (inosine-5'-phosphate) biosynthesis from ribose-5-phosphate
7002_A0317	purC	46	0.160157	36	-0.19348	35	-0.234122	36	-0.19348	40	-0.0414766	54	0.391483	phosphoribosylaminoimidazole-succinocarboxamide synthase PurC	Nucleic acid metabolism	Purine metabolism	purine (inosine-5'-phosphate) biosynthesis from ribose-5-phosphate
7002_A0601	rdgB	40	0.726982	16	-0.594947	14	-0.787592	22	-0.135515	24	-0.00998409	29	0.263034	dITP/XTP pyrophosphatase RdgB	Nucleic acid metabolism	Purine metabolism	dITP degradation
7002_A0606	purK	40	0.00602379	45	0.175949	35	-0.186621	29	-0.457923	46	0.207658	44	0.143527	phosphoribosylaminoimidazole carboxylase ATPase subunit PurK	Nucleic acid metabolism	Purine metabolism	purine (inosine-5'-phosphate) biosynthesis from ribose-5-phosphate
7002_A1362	guaA	306	0.792502	165	-0.0985638	96	-0.879924	124	-0.51069	162	-0.125036	207	0.228601	glutamate hydrolyzing GMP synthase GuaA	Nucleic acid metabolism	Purine metabolism	guanine ribonucleotide biosynthesis from IMP
7002_A1316	tmk	9	0.026967	10	0.17897	4	-1.14296	3	-1.558	13	0.557482	14	0.664397	dTMP kinase Tmk	Nucleic acid metabolism	Pyrimidine metabolism	pyrimidine deoxyribonucleotide biosynthesis
7002_A1420	pyrG	73	0.323576	51	-0.193823	42	-0.473931	50	-0.222392	61	0.0644887	73	0.323576	CTP synthase PyrG	Nucleic acid metabolism	Pyrimidine metabolism	pyrimidine ribonucleotide biosynthesis from UMP
7002_A1689	upp	35	0.485427	20	-0.321928	15	-0.736966	19	-0.395929	35	0.485427	26	0.0565835	uracil phosphoribosyltransferase Upp	Nucleic acid metabolism	Pyrimidine metabolism	Pyrimidine conversions
7002_A1692	pyrR	13	0.135655	9	-0.39486	5	-1.24286	13	0.135655	22	0.894647	9	-0.39486	bifunctional pyrimidine regulatory protein / uracil phosphoribosyltransferase PyrR	Nucleic acid metabolism	Pyrimidine metabolism
7002_A2097	pyrC	21	0.290779	15	-0.194647	15	-0.194647	15	-0.194647	19	0.146389	18	0.068387	dihydroorotase PyrC	Nucleic acid metabolism	Pyrimidine metabolism	uridine monophosphate biosynthesis from glutamine
7002_A2726	prsA	369	0.750496	184	-0.253419	137	-0.678949	207	-0.0834943	191	-0.199552	228	0.0559087	ribose-phosphate pyrophosphokinase PrsA	Nucleic acid metabolism	Pyrimidine metabolism	pyrimidine (uridine-5'-phosphate) de novo biosynthesis
7002_A0061	rnc	55	-0.0557426	55	-0.0557426	55	-0.0557426	48	-0.25214	72	0.332823	58	0.0208787	ribonuclease III Rnc	Nucleic acid metabolism	RNA degradation	rRNA processing factors
7002_A0788	rne	113	0.103645	92	-0.192972	89	-0.2408	94	-0.161945	110	0.064826	133	0.338749	ribonuclease E Rne	Nucleic acid metabolism	RNA degradation	rRNA processing factors
7002_A1066	pnpA	244	0.160349	215	-0.0221957	188	-0.2158	204	-0.0979633	219	0.00439846	240	0.136502	polynucleotide phosphorylase/polyadenylase PnpA	Nucleic acid metabolism	RNA degradation	tRNA degradation factors
7002_A1273		197	-0.0644487	204	-0.0140752	155	-0.410376	198	-0.0571439	244	0.244237	238	0.208317	RNA-metabolising metallo-beta-lactamase	Nucleic acid metabolism	RNA degradation	bacterial RNA degradation
7002_A1543	zam	159	0.10343	135	-0.132638	128	-0.209453	142	-0.0597062	176	0.249978	148	0	3'-5' exoribonuclease RNase R Zam	Nucleic acid metabolism	RNA degradation	tRNA degradation factors
7002_A2077	rph	30	0.311944	20	-0.273018	14	-0.787592	19	-0.347019	32	0.405053	30	0.311944	ribonuclease PH Rph	Nucleic acid metabolism	RNA degradation	3' processing factors
7002_A2542	rnc	36	0.766203	10	-1.08179	9	-1.2338	21	-0.0114048	27	0.351165	24	0.18124	ribonuclease III Rnc	Nucleic acid metabolism	RNA degradation	rRNA processing factors
7002_A2807	rnz	50	0.184425	35	-0.330149	39	-0.174029	43	-0.0331669	59	0.423211	38	-0.211504	ribonuclease Z RnZ	Nucleic acid metabolism	RNA degradation	3' processing factors
7002_A0309	bioB	99	0.0927856	89	-0.0608376	75	-0.307752	99	0.0927856	104	0.163869	91	-0.0287764	biotin synthase BioB	Prosthetic groups_ cofactors_ and carriers	Biotin and lipoate metabolism	biotin biosynthesis
7002_A0785	lipA1	47	0.068089	45	0.00535323	43	-0.0602351	41	-0.128948	42	-0.0941824	51	0.185925	lipoyl synthase LipA1	Prosthetic groups_ cofactors_ and carriers	Biotin and lipoate metabolism	lipoic acid metabolism
7002_A1577	lipA2	24	0.455679	14	-0.321928	12	-0.544321	13	-0.428843	25	0.514573	17	-0.0418202	lipoyl synthase LipA2	Prosthetic groups_ cofactors_ and carriers	Biotin and lipoate metabolism	lipoic acid metabolism
7002_A2727	bioD	30	0.393821	21	-0.120752	7	-1.70571	18	-0.343145	21	-0.120752	40	0.808859	dethiobiotin synthetase BioD	Prosthetic groups_ cofactors_ and carriers	Biotin and lipoate metabolism	biotin biosynthesis
7002_A0616	FolQ	50	0.358454	20	-0.963474	24	-0.70044	36	-0.115477	54	0.469485	50	0.358454	ADP-ribose pyrophosphatase FolQ	Prosthetic groups_ cofactors_ and carriers	Folate biosynthesis	folic acid biosynthesis
7002_A1098	pabB	10	0.206451	6	-0.530515	8	-0.115477	5	-0.793549	18	1.05445	5	-0.793549	aminodeoxychorismate synthase aminase subunit PabB	Prosthetic groups_ cofactors_ and carriers	Folate biosynthesis	para-aminobenzoic acid (PABA) biosynthesis from chorismate
7002_A1294	folP	7	-0.652077	11	0	2	-2.45943	6	-0.874469	20	0.862496	20	0.862496	dihydropteroate synthase FolP	Prosthetic groups_ cofactors_ and carriers	Folate biosynthesis	tetrahydrofolate biosynthesis from GTP and PABA
7002_A1417	cofG	28	0.777608	14	-0.222392	12	-0.444785	15	-0.122857	15	-0.122857	14	-0.222392	7_8-didemethyl-8-hydroxy-5-deazariboflavin synthase subunit CofG	Prosthetic groups_ cofactors_ and carriers	General	7_8-didemethyl-8-hydroxy-5-deazariboflavin (FO) biosynthesis
7002_A0642	pncA	18	0.0544478	13	-0.415037	9	-0.945552	21	0.27684	24	0.469485	19	0.13245	nicotinamidase PncA	Prosthetic groups_ cofactors_ and carriers	Nicotinate and nicotinamide metabolism	Cofactor NAD salvage
7002_A1437		21	0.304855	10	-0.765535	14	-0.280108	14	-0.280108	20	0.234465	23	0.436099	SurE family 5'-nucleotidase	Prosthetic groups_ cofactors_ and carriers	Nicotinate and nicotinamide metabolism	NAD(P) biosynthesis
7002_A0889	folD	52	0.439912	38	-0.0126	26	-0.560088	28	-0.453173	34	-0.173065	52	0.439912	bifunctional methylenetetrahydrofolate dehydrogenase (NADP+) / methenyltetrahydrofolate cyclohydrolase FolD	Prosthetic groups_ cofactors_ and carriers	One carbon pool by folate	folic acid biosynthesis
7002_A0316	coaD	41	0.109624	30	-0.341037	35	-0.118644	36	-0.0780025	37	-0.0384741	49	0.366782	pantetheine-phosphate adenylyltransferase CoaD	Prosthetic groups_ cofactors_ and carriers	Pantothenate and CoA biosynthesis	coenzyme A biosynthesis from panthenate
7002_A2714	coaE	293	0.352407	194	-0.242438	194	-0.242438	227	-0.0158019	239	0.0585165	230	0.00313971	dephospho-CoA kinase CoaE	Prosthetic groups_ cofactors_ and carriers	Pantothenate and CoA biosynthesis	coenzyme A biosynthesis from pantothenate
7002_A0067	bchB	32	0.158698	20	-0.519374	30	0.0655883	14	-1.03395	31	0.112894	45	0.650551	light-independent protochlorophyllide reductase subunit BchB	Prosthetic groups_ cofactors_ and carriers	Porphyrin and chlorophyll metabolism	chlorophyll biosynthesis
7002_A0360	comM	17	0.196692	18	0.279154	12	-0.305808	12	-0.305808	16	0.109229	14	-0.083416	competence membrane protein ComM	Prosthetic groups_ cofactors_ and carriers	Porphyrin and chlorophyll metabolism	chlorophyll biosynthesis
7002_A0898	cobL	40	0.0489096	35	-0.143735	34	-0.185556	40	0.0489096	33	-0.228624	50	0.370838	precorrin-6Y C5_15-methyltransferase (decarboxylating) CobL	Prosthetic groups_ cofactors_ and carriers	Porphyrin and chlorophyll metabolism	coenzyme B12 biosynthesis upper pathway
7002_A1302	hemA	102	0.0774788	87	-0.152003	81	-0.255097	87	-0.152003	106	0.132974	117	0.275418	glutamyl-tRNA reductase HemA	Prosthetic groups_ cofactors_ and carriers	Porphyrin and chlorophyll metabolism	5-aminolevulinate biosynthesis (glutamate pathway)
7002_A1561	cobP	29	0.843031	13	-0.314511	3	-2.42999	9	-0.845025	24	0.570012	19	0.232977	bifunctional adenosylcobinamide kinase / adenosylcobinamide-phosphate guanylyltransferase CobP	Prosthetic groups_ cofactors_ and carriers	Porphyrin and chlorophyll metabolism	coenzyme B12 biosynthesis from cob(II)yrinate diamide
7002_A2769	cobA	31	0.632268	8	-1.32193	9	-1.152	11	-0.862496	33	0.722466	28	0.485427	uroporphyrin-III C-methyltransferase CobA	Prosthetic groups_ cofactors_ and carriers	Porphyrin and chlorophyll metabolism	coenzyme B12 biosynthesis upper pathway
7002_A0136	ribH	95	0.566103	60	-0.0968615	47	-0.449163	49	-0.389042	44	-0.544321	90	0.488101	6_7-dimethyl-8-ribityllumazine synthase RibH	Prosthetic groups_ cofactors_ and carriers	Riboflavin metabolism	riboflavin_ FAD and FMN from GTP and ribulose-5-P
7002_A0427	ribA-ribB	54	0.379848	29	-0.517058	22	-0.915608	34	-0.287577	59	0.507604	51	0.297386	bifunctional 3_4-dihydroxy 2-butanone 4-phosphate synthase / GTP cyclohydrolase II RibB-RibA	Prosthetic groups_ cofactors_ and carriers	Riboflavin metabolism	riboflavin biosynthesis from GTP
7002_A1465	ribD	30	0.491853	17	-0.327575	18	-0.245112	11	-0.955606	31	0.539159	21	-0.0227201	bifunctional diaminohydroxyphosphoribosylaminopyrimidine deaminase / 5-amino-6-(5-phosphoribosylamino)uracil reductase RibD	Prosthetic groups_ cofactors_ and carriers	Riboflavin metabolism	riboflavin_ FAD and FMN from GTP and ribulose-5-P
7002_A2264	ribE	45	0.169925	34	-0.234465	30	-0.415037	52	0.378512	28	-0.514573	51	0.350497	riboflavin synthase RibE	Prosthetic groups_ cofactors_ and carriers	Riboflavin metabolism	riboflavin_ FAD and FMN from GTP and ribulose-5-P
7002_A2469	ssuE	28	0.392317	22	0.0443941	15	-0.508147	19	-0.16711	22	0.0443941	22	0.0443941	NADPH-dependent FMN reductase SsuE	Prosthetic groups_ cofactors_ and carriers	Riboflavin metabolism	riboflavin (B2)_ FMN_ and FAD biosynthesis and salvage
7002_A0226	sufA	343	0.461097	253	0.0220263	166	-0.585928	187	-0.414073	252	0.0163127	294	0.238705	putative redox sensory protein SufA	Prosthetic groups_ cofactors_ and carriers	Sulfur relay system	iron-sulfur cluster assembly SUF system
7002_A0787	iscS1	41	-0.0347654	48	0.192645	35	-0.263034	42	0	45	0.0995357	41	-0.0347654	cysteine desulfurase IscS1	Prosthetic groups_ cofactors_ and carriers	Sulfur relay system	common component sulfur relay systems
7002_A1690	moaE	24	0.921997	7	-0.85561	8	-0.662965	6	-1.078	21	0.729352	10	-0.341037	molybdopterin synthase catalytic subunit MoaE	Prosthetic groups_ cofactors_ and carriers	Sulfur relay system	Moco biosynthesis sulfur relay
7002_A2709	mnmA	62	-0.1682	58	-0.264416	52	-0.421957	67	-0.0563074	106	0.605524	73	0.0674279	tRNA-specific 2-thiouridylase MnmA	Prosthetic groups_ cofactors_ and carriers	Sulfur relay system	tRNA thiolation sulfur relay system
7002_A0831	thiC	268	0.252308	192	-0.228819	168	-0.421464	242	0.105082	225	0	255	0.180572	phosphomethylpyrimidine synthase ThiC	Prosthetic groups_ cofactors_ and carriers	Thiamine metabolism	thiamine: hydroxyethylthiazole from 1-deoxy-D-xylulose-5-phosphate_ cysteine_ either Tyr or Gly
7002_A0268	menB	22	-0.155278	26	0.0857299	23	-0.0911479	19	-0.366782	25	0.0291463	32	0.38529	naphthoate synthase MenB	Prosthetic groups_ cofactors_ and carriers	Ubiquinone and other terpenoid-quinone biosynthesis	phylloquinone biosynthesis via SEPHCHC
7002_A1100	menG	39	0.142444	24	-0.557995	27	-0.38807	33	-0.0985638	39	0.142444	50	0.500898	2-heptaprenyl-1_4-naphthoquinone methyltransferase MenG	Prosthetic groups_ cofactors_ and carriers	Ubiquinone and other terpenoid-quinone biosynthesis	phylloquinone biosynthesis via SEPHCHC
7002_A1120		11	-0.510195	15	-0.0627358	7	-1.16227	12	-0.384664	26	0.730813	23	0.553936	UbiE/COQ5 family methyltransferase	Prosthetic groups_ cofactors_ and carriers	Ubiquinone and other terpenoid-quinone biosynthesis	plastoquinone 9 biosynthesis
7002_A1949	ubiH	38	0.196265	31	-0.0974658	25	-0.407806	35	0.0776209	35	0.0776209	35	0.0776209	2-octaprenyl-6-methoxyphenol hydroxylase UbiH	Prosthetic groups_ cofactors_ and carriers	Ubiquinone and other terpenoid-quinone biosynthesis	plastoquinone 9 biosynthesis
7002_A1984	menA	18	-0.210897	19	-0.132894	7	-1.57347	19	-0.132894	37	0.828632	25	0.263034	1_4-dihydroxy-2-naphthoate octaprenyltransferase MenA	Prosthetic groups_ cofactors_ and carriers	Ubiquinone and other terpenoid-quinone biosynthesis	phylloquinone biosynthesis via SEPHCHC
7002_A2739	vte3	37	0.739133	16	-0.47032	15	-0.563429	19	-0.222392	24	0.114643	22	-0.0108883	bifunctional 2-methyl-6-phytyl-1_4-benzoquinone methyltransferase / 2-methyl-6-solanyl-1_4-benzoquinone methyltransferase Vte3	Prosthetic groups_ cofactors_ and carriers	Ubiquinone and other terpenoid-quinone biosynthesis	tocopherol biosynthesis and Plastiquione-9 biosynthesis
7002_A0094	pdxJ	62	0.71898	35	-0.105933	19	-0.987289	34	-0.147754	32	-0.235216	44	0.224215	pyridoxine 5'-phosphate synthase PdxJ	Prosthetic groups_ cofactors_ and carriers	Vitamin B6 metabolism	pyridoxal phosphate biosynthesis_ PdxA/PdxJ pathway
7002_A2591	pdxH	26	-0.0274807	18	-0.557995	14	-0.920566	33	0.316474	42	0.664397	26	-0.0274807	pyridoxamine 5'-phosphate oxidase PdxH	Prosthetic groups_ cofactors_ and carriers	Vitamin B6 metabolism	pyridoxal biosynthesis from erythrose-4P
7002_A0171	ccmR	44	0.107756	39	-0.0662732	19	-1.10375	37	-0.142222	60	0.555215	46	0.171887	transcriptional regulator of carbon dixoide fixation CcmR	Regulatory functions	DNA interactions	CO2 fixation
7002_A1632	ntcB	5	-0.302563	4	-0.624491	1	-2.62449	1	-2.62449	20	1.69744	6	-0.0395284	nitrite-responsive transcriptional regulator of nitrogen assimilation NtcB	Regulatory functions	DNA interactions	assimilatory nitrate reduction
7002_A1882		27	0.159941	14	-0.787592	12	-1.00998	25	0.0489096	17	-0.507484	50	1.04891	bacteriophage Xre family repressor	Regulatory functions	DNA interactions	bacteriophage
7002_A2358		39	0.59424	17	-0.603699	14	-0.883807	20	-0.369234	39	0.59424	26	0.00927781	Xre family transcriptional regulator with DUF4115 domain	Regulatory functions	DNA interactions
7002_A2441		10	-0.415037	17	0.350497	7	-0.929611	10	-0.415037	14	0.0703893	22	0.722466	TetR family transcriptional regulator	Regulatory functions	DNA interactions
7002_A2498	zur	16	0.245112	16	0.245112	8	-0.754888	10	-0.432959	14	0.0524674	17	0.332575	Zn2+-responsive transcriptional regulator of zinc homeostasis Zur	Regulatory functions	DNA interactions	zinc homeostasis
7002_A2564	smtB	67	0.850152	31	-0.261741	18	-1.04601	29	-0.357956	33	-0.171543	45	0.275916	Zn(II)-responsive transcriptional repressor of zinc resistance SmtB	Regulatory functions	DNA interactions	zinc homeostasis
7002_A2120	ndh	24	0.401741	15	-0.276331	16	-0.183222	15	-0.276331	20	0.138706	19	0.0647057	type II NADH dehydrogenase Ndh	Regulatory functions	General	plastoquinone pool redox sensory system
7002_A2311	ndbA	130	0.60733	55	-0.633678	46	-0.891476	82	-0.0574855	82	-0.0574855	117	0.455327	type II NADH dehydrogenase NdbA	Regulatory functions	General	plastoquinone pool redox sensory system
7002_A0371	rsbU	64	0.322868	40	-0.355204	40	-0.355204	56	0.130223	45	-0.185279	62	0.277064	sigma factor SigG modulating serine phosphatase RsbU	Regulatory functions	Protein interactions
7002_A0453		88	0.433369	62	-0.071866	42	-0.633745	49	-0.411352	61	-0.095325	89	0.449671	Mn++ or Mg++ dependent protein serine/threonine phosphatase	Regulatory functions	Protein interactions
7002_A0454		32	0.125531	18	-0.704544	20	-0.552541	30	0.0324215	45	0.617384	31	0.0797272	ABC1 family kinase-like protein	Regulatory functions	Protein interactions
7002_A1101	pppA	79	0.274033	61	-0.09901	54	-0.27486	64	-0.0297473	80	0.292181	54	-0.27486	serine/threonine protein phosphatase PppA	Regulatory functions	Protein interactions
7002_A1244	trxA	18	0.667425	9	-0.332575	5	-1.18057	10	-0.180572	19	0.745427	7	-0.695145	periplasmic thioredoxin TrxA	Regulatory functions	Protein interactions	thiol redox system periplasmic thioreoxin system
7002_A1285	glnB	808	0.442274	474	-0.327194	428	-0.47447	663	0.156928	463	-0.361069	732	0.299762	nitrogen regulatory protein P-II GlnB	Regulatory functions	Protein interactions	nitrogen homeostasis GlnA regulatory system GlnBDE
7002_A1614	trxA	3527	0.201457	2758	-0.153362	3134	0.0310202	3366	0.13405	2364	-0.375755	3255	0.0856726	m-type thioredoxin TrxA	Regulatory functions	Protein interactions	thiol redox pathways thioreoxin system
7002_A1682		51	0.169925	32	-0.5025	41	-0.144948	46	0.0210616	62	0.451696	40	-0.180572	serine/threonine protein kinase	Regulatory functions	Protein interactions
7002_A1788	prpJ1	33	0.0146468	36	0.140178	32	-0.0297473	28	-0.222392	33	0.0146468	34	0.0577155	PP2C-type membrane protein phosphatase PrpJ1	Regulatory functions	Protein interactions	heterocyst-specific glycolipid layer formation
7002_A1916	pipX	88	-0.0641303	83	-0.148523	80	-0.201634	113	0.296617	55	-0.742202	133	0.53172	co-activator of the NtcA global nitrogen control transcription factor PipX	Regulatory functions	Protein interactions	PII signal transduction system
7002_A2035	ycf53	209	0.173381	174	-0.0910351	172	-0.107714	169	-0.133099	188	0.0206103	200	0.109878	posttranslational regulator of chlorophyll biosynthesis Ycf53	Regulatory functions	Protein interactions	chlorophyllide a biosynthesis from protoporphyrin IX
7002_A2110		45	1.16993	13	-0.621488	4	-2.32193	15	-0.415037	24	0.263034	19	-0.0740006	SigH anti-sigma factor	Regulatory functions	Protein interactions
7002_A2261	petP	1401	0.187603	1049	-0.229839	1245	0.017292	1243	0.0149725	1041	-0.240884	1402	0.188633	cytochrome b6f complex regulatory protein PetP	Regulatory functions	Protein interactions	plastoquinol—plastocyanin reductase (cytochrome b6-f complex)
7002_A2281	clpS	16	0.109229	13	-0.190331	7	-1.08342	8	-0.890771	20	0.431157	25	0.753085	ATP-dependent Clp protease adaptor protein ClpS	Regulatory functions	Protein interactions	clpXP degradation machine
7002_A2511	ftrV	177	0.12331	107	-0.602829	129	-0.333069	173	0.0903323	112	-0.536941	277	0.769446	ferredoxin-thioredoxin reductase alpha subunit FtrV	Regulatory functions	Protein interactions	redox regulatory system FtrCV
7002_A0636	cpdA	22	0.652077	9	-0.63743	8	-0.807355	10	-0.485427	18	0.36257	17	0.280108	3'_5'-cyclic-nucleotide phosphodiesterase CpdA	Regulatory functions	Small molecule interactions	cAMP signalling
7002_A1906	cyaD	12	0.040642	12	0.040642	12	0.040642	10	-0.222392	17	0.543142	7	-0.736966	adenylate cyclase CyaD	Regulatory functions	Small molecule interactions
7002_A2167		30	-0.130199	33	0.0073048	22	-0.577658	31	-0.082893	37	0.172364	44	0.422342	diguanylate phosphodiesterase	Regulatory functions	Small molecule interactions	c-di-GMP turnover
7002_G0029		31	-0.255257	40	0.112475	26	-0.509014	31	-0.255257	51	0.462972	43	0.216811	protein-tyrosine phosphatase	Regulatory functions	Small molecule interactions
7002_G0153		76	0.0515303	69	-0.0878728	70	-0.0671142	86	0.229868	62	-0.242201	77	0.0703893	diguanylate cyclase with MASE1 and Chase sensory domains	Regulatory functions	Small molecule interactions	c-di-GMP turnover
7002_A1121	pixD	9	0.432959	3	-1.152	1	-2.73697	2	-1.73697	9	0.432959	16	1.26303	flavin-binding BLUF protein PixD	Signal transduction	General	pixDE light intensity sensor
7002_A2289	yjeE	75	0.478391	33	-0.706034	45	-0.258575	48	-0.165465	68	0.337035	54	0.00445965	ATPase YjeE	Signal transduction	General	YjeE/YeaZ/YgjD essential signal transduction network
7002_A2603		21	0.19592	18	-0.0264722	16	-0.196397	15	-0.289507	27	0.55849	13	-0.495957	ABC1 family kinase-like protein	Signal transduction	General
7002_A2611		17	0.971986	5	-0.793549	5	-0.793549	9	0.0544478	7	-0.308122	9	0.0544478	Ser/Thr protein kinase	Signal transduction	Small molecule interactions
7002_A0148		31	0.0155969	29	-0.0806185	32	0.0614005	25	-0.294743	44	0.520832	23	-0.415037	two component signal transduction system hybrid histidine kinase with PAS domain	Signal transduction	Two-component systems
7002_A0442	hik34	101	1.19333	34	-0.377423	15	-1.558	42	-0.0725686	40	-0.142958	33	-0.420492	heat stress-responsive two component signal transduction system histidine kinase Hik34	Signal transduction	Two-component systems	heat shock
7002_A0608	rre1	119	0.345354	78	-0.264062	72	-0.379539	87	-0.10652	93	-0.010305	113	0.270715	heat stress-responsive two component signal transduction system response regulator Rre1	Signal transduction	Two-component systems	heat shock
7002_A0851	sphR	82	0.228269	63	-0.152003	62	-0.175087	66	-0.0848889	52	-0.428843	95	0.440573	inorganic phosphate-responsive two component signal transduction system response regulator of phosphate metabolism SphR	Signal transduction	Two-component systems	phosphate signalling cascade PhoBRU-PstABCS
7002_A0997		21	0.0584167	21	0.0584167	10	-1.01197	15	-0.42701	37	0.875553	17	-0.246438	two component signal transduction system phosphotransferase	Signal transduction	Two-component systems
7002_A1384		52	0.161281	42	-0.146841	41	-0.181607	49	0.075551	47	0.01543	48	0.0458037	two component signal transduction system histidine kinase with DICT and GAF sensory domains	Signal transduction	Two-component systems
7002_A1548		40	0.717066	20	-0.282934	19	-0.356935	21	-0.212545	21	-0.212545	25	0.0389941	two component signal transduction system hybrid response regulator	Signal transduction	Two-component systems
7002_A1954	hik2	37	0.286621	28	-0.115477	27	-0.167945	27	-0.167945	28	-0.115477	35	0.206451	two component signal transduction system histidine kinase with GAF sensory domain Hik2	Signal transduction	Two-component systems
7002_A2033		27	0.231326	20	-0.201634	21	-0.131245	26	0.176878	20	-0.201634	24	0.0614005	two component signal transduction system LuxR family response regulator	Signal transduction	Two-component systems
7002_A2100	sphS	13	0.0374747	10	-0.341037	8	-0.662965	12	-0.0780025	19	0.584963	14	0.14439	two component signal transduction system controlling phosphate regulon histidine kinase SphS	Signal transduction	Two-component systems	phosphate signalling cascade PhoBRU-PstABCS
7002_A0915	crtR	61	0.579062	28	-0.544321	16	-1.35168	25	-0.707819	51	0.32075	64	0.648325	beta-carotene oxygenase CrtR	Terpenoids and polyketides metabolism	Carotenoid metabolism	myxoxanthophyll biosynthesis
7002_A1425	diox1	29	0.214125	23	-0.120294	21	-0.251539	21	-0.251539	28	0.163499	28	0.163499	all-trans-8'-apo-beta-carotenal 15_15'-oxygenase Diox1	Terpenoids and polyketides metabolism	Carotenoid metabolism	carotenoid cleavage
7002_A1935	crtP	88	0.626542	45	-0.341037	40	-0.510962	49	-0.21818	59	0.049753	61	0.0978473	15-cis-phytoene desaturase CrtP	Terpenoids and polyketides metabolism	Carotenoid metabolism	lycopene biosynthesis from isopentyl pyrophosphate (IPP)
7002_A2200	diox2	16	0.777608	5	-0.900464	6	-0.63743	4	-1.22239	14	0.584963	11	0.237039	carotenoid oxygenase-like protein Diox2	Terpenoids and polyketides metabolism	Carotenoid metabolism	carotenoid cleavage
7002_A0517	ispH	151	0.280335	100	-0.314213	112	-0.150714	117	-0.0877046	126	0.0192106	140	0.171214	4-hydroxy-3-methylbut-2-enyl diphosphate reductase IspH	Terpenoids and polyketides metabolism	Terpenoid backbone biosynthesis	IPP biosynthesis via deoxyxylulose
7002_A1166	ispF	25	0.514573	14	-0.321928	5	-1.80735	10	-0.807355	25	0.514573	26	0.571157	2-C-methyl-D-erythritol 2_4-cyclodiphosphate synthase IspF	Terpenoids and polyketides metabolism	Terpenoid backbone biosynthesis	IPP biosynthesis via deoxyxylulose
7002_A1905	ispD	21	0.567889	7	-1.01707	7	-1.01707	10	-0.5025	22	0.635003	18	0.345497	2-C-methyl-D-erythritol 4-phosphate cytidylyltransferase IspD	Terpenoids and polyketides metabolism	Terpenoid backbone biosynthesis	IPP biosynthesis via deoxyxylulose
7002_A2043	rpoC2	418	0.0449875	338	-0.261492	340	-0.252981	387	-0.0661819	493	0.283072	455	0.167351	DNA-directed RNA polymerase delta subunit RpoC2	Transcription	RNA polymerase	RNA polymerase RpoABCEZ
7002_A0272	rbpA	4494	0.31314	3172	-0.189467	2761	-0.389669	3803	0.0722779	2877	-0.330295	4596	0.345519	RNA-binding protein RbpA	Transcription	Transcription factors
7002_A1629	rbpD	10334	0.299596	7059	-0.250267	7315	-0.198873	8542	0.0248431	7839	-0.0990612	9288	0.145637	RNA-binding protein RbpD	Transcription	Transcription factors
7002_A1832	sigD	17	0.180572	13	-0.206451	10	-0.584963	9	-0.736966	20	0.415037	21	0.485427	group 2 RNA polymerase sigma-70 subunit SigD	Transcription	Transcription factors	RNA polymerase sigma factors
7002_A2014	sigA	146	0.333918	129	0.155321	72	-0.685982	96	-0.270944	123	0.0866078	129	0.155321	group 1 RNA polymerase sigma-70 subunit SigA	Transcription	Transcription factors	RNA polymerase sigma factors
7002_A0072	rbgA	25	0.370838	17	-0.185556	9	-1.10309	16	-0.273018	22	0.186413	27	0.481869	ribosome biogenesis GTPase RbgA	Translation	Ribosomal proteins: synthesis and modification	Ribosome biogeneses GTPases
7002_A0752	rimP	1387	0.197358	1071	-0.175651	1175	-0.0419488	1123	-0.107252	1519	0.328512	983	-0.299346	ribosome maturation factor rimP	Translation	Ribosomal proteins: synthesis and modification	other ribosome maturation factor
7002_A1521	obgE	33	-0.0848889	25	-0.485427	21	-0.736966	33	-0.0848889	52	0.571157	46	0.394279	GTPase ObgE	Translation	Ribosomal proteins: synthesis and modification	Ribosome biogeneses GTPases
7002_A1893	rpmF	1271	0.420218	801	-0.245872	758	-0.325477	1070	0.171865	596	-0.672362	1203	0.34089	LSU ribosomal protein L32 RpmF	Translation	Ribosomal proteins: synthesis and modification	ribosome large subunit
7002_A0493	pheS	155	0.283658	108	-0.237579	118	-0.109823	129	0.0187609	119	-0.0976486	135	0.0843493	phenylalanyl-tRNA synthetase alpha subunit PheS	Translation	Transfer RNA biogenesis	tRNA aminoacylation
7002_A2328	serS	112	0.192645	82	-0.257158	81	-0.27486	80	-0.292782	142	0.535037	91	-0.106915	seryl-tRNA synthetase SerS	Translation	Transfer RNA biogenesis	tRNA aminoacylation
7002_A0341	fusA	349	-0.0666444	296	-0.304274	262	-0.480305	346	-0.0790994	464	0.344253	476	0.38109	translation elongation factor G FusA	Translation	Translation factors	translation elongation_ bacterial
7002_A0755	infB	316	0.0975804	245	-0.269562	277	-0.0924582	246	-0.263686	417	0.497703	271	-0.124051	translation initiation factor InfB	Translation	Translation factors	translation initiation
7002_A1036	prfA	35	0.129283	28	-0.192645	27	-0.245112	30	-0.0931094	39	0.285402	33	0.0443941	peptide chain release factor 1 PrfA	Translation	Translation factors	release factors
7002_A1943		150	0.0389941	125	-0.22404	109	-0.42164	142	-0.0400774	201	0.461227	149	0.029344	putative translation initiation factor SUI1	Translation	Translation factors	translation
7002_A2249	pth1	76	0.15341	61	-0.16378	68	-0.00705476	69	0.0140069	51	-0.422092	85	0.314873	peptidyl-tRNA hydrolase Pth1	Translation	Translation factors	release factors
7002_A2421	lepA	84	0.19592	73	-0.00657265	47	-0.641808	74	0.0130562	77	0.0703893	85	0.212994	GTP-binding protein LepA	Translation	Translation factors	translation elongation factor
7002_A0390	yeaZ	19	-0.0374747	16	-0.285402	16	-0.285402	16	-0.285402	34	0.802061	16	-0.285402	tRNA threonylcarbamoyl adenosine modification protein YeaZ	Translation	tRNA and rRNA base modification	tRNA N6-threonylcarbamoyladenosine modification
7002_A0475	tlyA	31	0.744743	16	-0.209453	9	-1.03953	12	-0.624491	25	0.434403	18	-0.0395284	bifunctional 23S rRNA (cytidine1920-2'-O)/16S rRNA (cytidine1409-2'-O)-methyltransferase TlyA	Translation	tRNA and rRNA base modification	16S and 23S rRNA modification
7002_A0485	truB	20	0.337035	15	-0.0780025	6	-1.39993	11	-0.525461	22	0.474539	21	0.407424	tRNA pseudouridine55 synthase TruB	Translation	tRNA and rRNA base modification	tRNA modification factors - pseudoridine synthases
7002_A0507	rsmB	40	0.314434	28	-0.20014	27	-0.252607	28	-0.20014	42	0.384823	28	-0.20014	16S rRNA (cytosine967-C5)-methyltransferase RsmB	Translation	tRNA and rRNA base modification	16S rRNA modification
7002_A0748	gidB	11	-0.347923	17	0.280108	6	-1.22239	13	-0.106915	17	0.280108	20	0.514573	16S rRNA (guanine527-N7)-methyltransferase GidB	Translation	tRNA and rRNA base modification	16S rRNA modification
7002_A1107	spoU	135	-0.0678426	80	-0.82273	81	-0.804808	130	-0.12229	225	0.669123	198	0.484698	RNA methyltransferase SpoU	Translation	tRNA and rRNA base modification	tRNA modification factors - methyltransferases
7002_A1184	rlmI	17	0.246161	12	-0.25634	9	-0.671377	13	-0.140863	20	0.480626	15	0.0655883	23S rRNA (cytosine1962-C5)-methyltransferase RlmI	Translation	tRNA and rRNA base modification	23S rRNA modification
7002_A1200	queA	34	-0.0554951	36	0.026967	30	-0.236067	29	-0.284977	47	0.411631	36	0.026967	S-adenosylmethionine:tRNA ribosyltransferase-isomerase QueA	Translation	tRNA and rRNA base modification	queuosine (Q-tRNA) biosynthesis from preQ0
7002_A1242		32	-0.0588937	21	-0.666576	26	-0.358454	34	0.0285692	62	0.895303	25	-0.415037	L-threonylcarbamoyladenylate synthase TsaC	Translation	tRNA and rRNA base modification	tRNA N6-threonylcarbamoyladenosine modification
7002_A1563	queF1	35	0.129283	26	-0.29956	28	-0.192645	28	-0.192645	37	0.209453	38	0.247928	7-cyano-7-deazaguanine reductase QueF1	Translation	tRNA and rRNA base modification	queuosine (Q-tRNA) biosynthesis from preQ0
7002_A1957	queG	55	0.191397	45	-0.0981101	44	-0.130532	50	0.053893	54	0.164924	41	-0.232411	epoxyqueuosine (oQ) reductase QueG	Translation	tRNA and rRNA base modification	queuosine (Q-tRNA) biosynthesis from preQ0
7002_A2357	rsuA	254	0.617997	114	-0.537797	102	-0.698262	175	0.0805237	200	0.273169	148	-0.161234	16S rRNA pseudouridylate 516 synthase RsuA	Translation	tRNA and rRNA base modification	16S rRNA modification
7002_A2465		39	0.419154	24	-0.281286	18	-0.696324	25	-0.222392	30	0.040642	39	0.419154	TonB family protein	Transport and binding proteins	Accesory functions	TonB energy transduction system
7002_A0393	gsiB	47	0.133927	44	0.0387696	35	-0.291379	38	-0.172735	54	0.334225	39	-0.13526	ABC-type glutathione uptake system substrate-binding component GsiB	Transport and binding proteins	Amino acids_ peptides and amines	glutathione upake system GsiABCD
7002_A0395	urtD	39	0.690456	13	-0.894507	18	-0.425022	17	-0.507484	34	0.492516	24	-0.00998409	ABC-type high affinity urea uptake system ATPase component UrtD	Transport and binding proteins	Amino acids_ peptides and amines	high affinity urea uptake system UrtABCDE
7002_A0396	urtC	43	0.374603	29	-0.193681	18	-0.881737	31	-0.0974658	44	0.407769	34	0.0358007	ABC-type high affinity urea uptake system permease component UrtC	Transport and binding proteins	Amino acids_ peptides and amines	high affinity urea uptake system UrtABCDE
7002_A0397	urtB	38	0.432011	19	-0.567989	16	-0.815917	25	-0.172061	38	0.432011	33	0.228477	ABC-type high affinity urea uptake system permease component UrtB	Transport and binding proteins	Amino acids_ peptides and amines	high affinity urea uptake system UrtABCDE
7002_A0398	urtA	173	0.72497	67	-0.643569	46	-1.1861	107	0.0318087	131	0.323765	104	-0.00921853	ABC-type high affinity urea uptake system substrate-binding component UrtA	Transport and binding proteins	Amino acids_ peptides and amines	high affinity urea uptake system UrtABCDE
7002_A0445		32	0.0227201	34	0.110183	25	-0.333424	27	-0.222392	37	0.232173	34	0.110183	oligopeptide ABC transport system substrate-binding component	Transport and binding proteins	Amino acids_ peptides and amines	peptide and amino acid salvage
7002_A0825	oppB	21	0.119299	15	-0.366128	18	-0.103093	15	-0.366128	28	0.534336	19	-0.025091	ABC-type oligopeptide uptake system permease component OppB	Transport and binding proteins	Amino acids_ peptides and amines
7002_A1186	gltS	36	0.0614005	30	-0.201634	29	-0.250543	34	-0.0210616	51	0.563901	27	-0.353637	Na:glutamate symporter GltS	Transport and binding proteins	Amino acids_ peptides and amines	glutamate salvage
7002_A2019	oppA	21	-0.141661	23	-0.0104166	22	-0.074547	26	0.166461	26	0.166461	21	-0.141661	ABC-type oligopeptide uptake system substrate-binding component OppA	Transport and binding proteins	Amino acids_ peptides and amines
7002_A2566	natD	72	0.0648895	63	-0.127756	51	-0.43261	72	0.0648895	87	0.337908	68	-0.0175726	ABC-type netural amino acid transport system permease protein NatD	Transport and binding proteins	Amino acids_ peptides and amines	neutral amino acid uptake sysetm NatABCDE
7002_A0563		20	0.383329	13	-0.23816	10	-0.616671	15	-0.0317089	21	0.453718	13	-0.23816	Cl:H antiporter	Transport and binding proteins	Anions
7002_A0713	phnC	13	-0.253757	11	-0.494765	12	-0.369234	17	0.133267	27	0.800691	13	-0.253757	phosphonate ABC transport system ATPase component PhnC	Transport and binding proteins	Anions	phosphonate ABC transport PhnCDE1
7002_A0794	sac1	25	0.274622	17	-0.281771	16	-0.369234	23	0.154328	22	0.0901978	21	0.0230836	Na:sulfate symporter Sac1	Transport and binding proteins	Anions	sulfate reduction to sulfide_ assimilatory
7002_A0862	cynD	19	0.766801	10	-0.159199	8	-0.481127	11	-0.0216951	10	-0.159199	9	-0.311202	ABC-type bispecific high affinity cyanate/nitrite uptake system ATPase component CynD	Transport and binding proteins	Anions	cyanate utilization system CynABDS
7002_A1171		20	-0.273018	19	-0.347019	17	-0.507484	22	-0.135515	44	0.864485	23	-0.0713846	nitrate/sulfonate/bicarbonate ABC transport system substrate-binding component	Transport and binding proteins	Anions	sulfonate/bicarbonate
7002_A1313	nrtP	12	-0.133856	11	-0.259387	6	-1.13386	14	0.0885367	20	0.60311	16	0.281182	high affinity nitrate/nitrite transporter NrtP	Transport and binding proteins	Anions	nitrate uptake NrtP
7002_A2286	pstA	53	-0.00452966	50	-0.0885939	35	-0.603167	48	-0.147488	71	0.417297	62	0.221746	ABC-type phosphate uptake system permease component PstA	Transport and binding proteins	Anions	phosphate signalling cascade PhoBRU-PstABCS
7002_A2371	bicA	22	-0.0216951	18	-0.311202	14	-0.673772	21	-0.0888093	34	0.606336	25	0.16273	medium affinity high-flux Na+/bicarbonate symporter BicA	Transport and binding proteins	Anions	CO2 fixation
7002_A0712		33	0.36257	20	-0.359896	19	-0.433897	27	0.0730635	26	0.0186157	29	0.176157	ABC-type export system hybrid permease / ATPase	Transport and binding proteins	Carbohydrates_ organic alcohols_ and acids
7002_A0769	lptB	40	0.255839	29	-0.208108	28	-0.258734	30	-0.159199	43	0.360176	31	-0.111893	ABC-type lipopolysaccharide export system ATPase component LptB	Transport and binding proteins	Carbohydrates_ organic alcohols_ and acids	lipopolysaccharide export system LptABCDEFG
7002_A2036	ggtD	60	0.357427	47	0.00512503	31	-0.595268	40	-0.227536	65	0.472904	38	-0.301536	ABC-type compatable solute uptake system permease component GgtD	Transport and binding proteins	Carbohydrates_ organic alcohols_ and acids	Glucosylglycerol uptake system GgtABCD
7002_A2427	lptF	23	0.327165	17	-0.108934	14	-0.389042	16	-0.196397	20	0.125531	20	0.125531	ABC-type lipopolysaccharide export system permease component LptF	Transport and binding proteins	Carbohydrates_ organic alcohols_ and acids	lipopolysaccharide export system LptABCDEFG
7002_A2554		40	-0.126532	37	-0.239007	47	0.106128	35	-0.319177	63	0.528819	40	-0.126532	ABC-type multiple sugar uptake system ATPase component	Transport and binding proteins	Carbohydrates_ organic alcohols_ and acids	multiple sugar uptake system
7002_A2845		17	0.332575	10	-0.432959	8	-0.754888	11	-0.295456	25	0.888969	10	-0.432959	glycoside-pentoside-hexuronide:cation family symporter	Transport and binding proteins	Carbohydrates_ organic alcohols_ and acids
7002_A0245	pacL	13	-0.0544478	14	0.0524674	13	-0.0544478	11	-0.295456	20	0.567041	10	-0.432959	P-type calcium uptake ATPase PacL	Transport and binding proteins	Cations and iron carrying compounds	calcium homeostasis
7002_A0273		27	0.0360693	27	0.0360693	17	-0.631355	27	0.0360693	27	0.0360693	33	0.325576	MgtE family Mg2+/Co2+ uptake channel	Transport and binding proteins	Cations and iron carrying compounds	Mg and Co uptake
7002_A0325	kch	37	0.518291	21	-0.298844	17	-0.603699	17	-0.603699	36	0.478763	27	0.0637256	voltage gated potassium channel Kch	Transport and binding proteins	Cations and iron carrying compounds	potassium homeostasis
7002_A0338	gluRO	17	0.522678	11	-0.105353	6	-0.979822	10	-0.242857	21	0.827533	6	-0.979822	glutamate-gated potassium channel GluRO	Transport and binding proteins	Cations and iron carrying compounds	potassium homeostasis
7002_A0577	nhaS3	25	0.570607	16	-0.073249	11	-0.613817	13	-0.372809	19	0.174679	17	0.0142139	high-affinity Na+(Li+):H+ thylakoid membrane antiporter NhaS3	Transport and binding proteins	Cations and iron carrying compounds	osmoprotection
7002_A0587		182	-0.213305	163	-0.372371	182	-0.213305	166	-0.34606	385	0.867615	188	-0.16651	RND-type HME family export system permease component	Transport and binding proteins	Cations and iron carrying compounds	RND-type exporter Rnd3
7002_A1142		209	0.0408392	181	-0.166674	182	-0.158725	193	-0.0740629	288	0.503405	166	-0.29148	sodium:solute symporter	Transport and binding proteins	Cations and iron carrying compounds
7002_A1243	nikL	36	0.303676	33	0.178146	11	-1.40682	22	-0.406817	33	0.178146	40	0.455679	ECF-type Co2+/Ni2+ uptake system accessory component NikL	Transport and binding proteins	Cations and iron carrying compounds	nickel uptake system CibKL
7002_A1657	pma1	48	0.22741	34	-0.270089	36	-0.187627	39	-0.0721498	52	0.342888	37	-0.148099	calcium export P-type ATPase Pma1	Transport and binding proteins	Cations and iron carrying compounds
7002_A1963		22	0.415037	14	-0.237039	13	-0.343954	16	-0.0443941	21	0.347923	13	-0.343954	CCC family cation:chloride cotransporter	Transport and binding proteins	Cations and iron carrying compounds
7002_A2377	mrpF	10	-0.359896	9	-0.511899	4	-1.68182	13	0.0186157	29	1.17616	12	-0.0968615	Na+/H+ antiporter complex subunit F MrpF	Transport and binding proteins	Cations and iron carrying compounds	Sodium:hydrogen antiport MrpABCD1D2EFG
7002_A2380	mrpB	8	-0.297681	6	-0.712718	6	-0.712718	7	-0.490326	23	1.22588	9	-0.127756	Na+/H+ antiporter complex subunit B MrpB	Transport and binding proteins	Cations and iron carrying compounds	Sodium:hydrogen antiport MrpABCD1D2EFG
7002_A2463		69	0.622025	39	-0.201098	26	-0.78606	44	-0.0270682	43	-0.0602351	48	0.0984626	CDF family iron uptake facilitator	Transport and binding proteins	Cations and iron carrying compounds	Iron homeostasis
7002_A2500	znuC	19	-0.0619277	19	-0.0619277	18	-0.13993	17	-0.222392	28	0.4975	18	-0.13993	ABC-type zinc uptake system ATPase component ZnuC	Transport and binding proteins	Cations and iron carrying compounds	zinc uptake system ZnuABC
7002_A2501	znuA	14	0	11	-0.347923	12	-0.222392	12	-0.222392	23	0.716207	12	-0.222392	ABC-type zinc uptake system substrate-binding component ZnuA	Transport and binding proteins	Cations and iron carrying compounds	zinc uptake system ZnuABC
7002_A2754	amt	27	0.710493	15	-0.137504	11	-0.584963	16	-0.0443941	14	-0.237039	16	-0.0443941	ammonium permease Amt	Transport and binding proteins	Cations and iron carrying compounds	ammonium uptake
7002_A2758		40	-0.0119726	30	-0.42701	28	-0.526546	44	0.125531	59	0.548742	41	0.0236513	CAC2 family Ca2::H+ antiporter	Transport and binding proteins	Cations and iron carrying compounds
7002_A2799	pcxA	69	0.513578	42	-0.202629	36	-0.425022	48	-0.00998409	59	0.287696	36	-0.425022	light-induced Na+-dependent proton extrusion protein PcxA	Transport and binding proteins	Cations and iron carrying compounds
7002_A0634	btuC	21	0.13179	17	-0.173065	17	-0.173065	17	-0.173065	26	0.439912	17	-0.173065	ABC-type cobalamin uptake system permease component BtuC	Transport and binding proteins	Cofactors and prosthetic groups	cobalamin uptake system BtuBCDF
7002_A2557	fbp	31	-0.126177	23	-0.556811	24	-0.495411	34	0.00708942	63	0.896907	28	-0.273018	folate transporter Fbp	Transport and binding proteins	Cofactors and prosthetic groups	folic acid uptake
7002_A2428	apqZ	189	0.735694	83	-0.451509	78	-0.541146	108	-0.071661	97	-0.226636	126	0.150731	aquaporin ApqZ	Transport and binding proteins	General	osmotic stress
7002_A0585	hgdD	57	0.223096	52	0.0906454	38	-0.361867	36	-0.439869	59	0.272849	51	0.062631	ABC-type glycolipid export system outer membrane secretin component HgdD	Transport and binding proteins	Porins and secretins	heterocyst-specific glycolipid layer formation
7002_A0782		34	0.462972	23	-0.100929	15	-0.7176	26	0.0759489	26	0.0759489	24	-0.0395284	porin OprB family	Transport and binding proteins	Porins and secretins
7002_A2435		367	0.957394	177	-0.0946369	110	-0.780883	144	-0.392317	150	-0.333424	186	-0.0230836	CsgG family secretin	Transport and binding proteins	Porins and secretins	Curli pilin system
7002_A2531		7448	-0.0454425	6895	-0.156745	7420	-0.0508764	7493	-0.0367521	11063	0.525375	5799	-0.406491	T5SS autotransporter	Transport and binding proteins	Porins and secretins	Omp T5SS secretion system:probable adhesin
7002_A0029		18	0.415037	14	0.0524674	6	-1.16993	9	-0.584963	25	0.888969	9	-0.584963	LysE family transporter	Transport and binding proteins	Unknown substrate
7002_A0160	ycf60	36	0.132836	32	-0.0370893	22	-0.577658	30	-0.130199	43	0.389175	34	0.0503735	chloroplast import component Tic20 family protein YCF60	Transport and binding proteins	Unknown substrate
7002_A0166		29	0.420576	17	-0.349942	20	-0.115477	16	-0.437405	27	0.317482	21	-0.0450879	ABC-type transport system ATPase component	Transport and binding proteins	Unknown substrate	ABC-2 type transport system
7002_A0611		24	0.0201779	21	-0.172467	21	-0.172467	20	-0.242857	26	0.135655	30	0.342106	RND type transport system FtsX family permease component	Transport and binding proteins	Unknown substrate
7002_A0705		42	0.235813	25	-0.512648	26	-0.456065	25	-0.512648	42	0.235813	54	0.598383	ABC-type drug export system ATPase component	Transport and binding proteins	Unknown substrate
7002_A0719		58	0.130061	49	-0.113211	54	0.026967	48	-0.142958	52	-0.0274807	57	0.10497	major facilitator superfamily permease	Transport and binding proteins	Unknown substrate
7002_A0764		42	0.655352	27	0.0179219	11	-1.27753	20	-0.415037	32	0.263034	28	0.0703893	ABC transport system ATPase component	Transport and binding proteins	Unknown substrate
7002_A1013		26	0.342888	19	-0.109624	14	-0.550197	15	-0.450661	25	0.286304	24	0.22741	RND-type export system HAE1 family permease component	Transport and binding proteins	Unknown substrate	RND-type exporter Rnd1
7002_A1177	mscS	13	-0.0365259	14	0.0703893	11	-0.277534	15	0.169925	16	0.263034	11	-0.277534	small conductance mechanosensitive channel MscS	Transport and binding proteins	Unknown substrate
7002_A1334	ycf38	58	0.542077	36	-0.145979	22	-0.856473	29	-0.457923	50	0.327952	44	0.143527	ABC type tranport system permease component YCF38	Transport and binding proteins	Unknown substrate
7002_A1346		11	-0.0641303	10	-0.201634	9	-0.353637	11	-0.0641303	18	0.646363	10	-0.201634	DUF318 family permease	Transport and binding proteins	Unknown substrate
7002_A1461		24	-0.289507	28	-0.0671142	16	-0.874469	22	-0.415037	49	0.740241	37	0.334984	RND type export system MFP component Rnd2a	Transport and binding proteins	Unknown substrate	RND-type exporter Rnd2
7002_A1793		62	0.425417	29	-0.670799	24	-0.943817	40	-0.206852	72	0.641145	50	0.115077	major facilitator family transporter	Transport and binding proteins	Unknown substrate
7002_A1940	evrB	6	-0.584963	8	-0.169925	1	-3.16993	9	0	18	1	12	0.415037	ethyl (methyl and benzyl) viologen export pump permease component EvrB	Transport and binding proteins	Unknown substrate	ABC-2 type transport system EvrABC
7002_A2106	evrA	45	0.800691	19	-0.443234	17	-0.603699	22	-0.23173	23	-0.1676	29	0.166819	ethyl (methyl and benzyl) viologen export pump ATPase component EvrA	Transport and binding proteins	Unknown substrate	ABC-2 type transport system EvrABC
7002_A2182		38	0.938072	17	-0.222392	7	-1.5025	12	-0.724893	20	0.0120728	25	0.334001	ABC-2 type transport system permease component	Transport and binding proteins	Unknown substrate
7002_A2230		28	0.473454	18	-0.163976	15	-0.42701	19	-0.0859732	22	0.125531	19	-0.0859732	ABC-type transport system for gliding motility ATPase component	Transport and binding proteins	Unknown substrate	ABC-2 export system 2
7002_A2382		26	0.670692	10	-0.707819	11	-0.570316	12	-0.444785	21	0.36257	18	0.140178	membrane protein of unknown function DUF140	Transport and binding proteins	Unknown substrate
7002_A2689		35	0.0921937	31	-0.082893	35	0.0921937	29	-0.179108	38	0.210838	29	-0.179108	ABC-type transport system ATPase component	Transport and binding proteins	Unknown substrate
7002_A2738		40	0.941106	18	-0.210897	9	-1.2109	15	-0.473931	19	-0.132894	24	0.204141	mechanosensitive ion channel family protein	Transport and binding proteins	Unknown substrate
7002_A2839		12	0.147557	10	-0.115477	3	-1.85244	8	-0.437405	17	0.650058	15	0.469485	ABC-type transport system ATPase component	Transport and binding proteins	Unknown substrate
7002_G0064	drrA	19	0.10497	20	0.17897	14	-0.335603	14	-0.335603	22	0.316474	17	-0.0554951	daunorubicin resistance ABC export system ATPase component DrrA	Transport and binding proteins	Unknown substrate	ABC-2 export system 3
7002_G0107		19	0	21	0.14439	14	-0.440573	15	-0.341037	23	0.275634	22	0.211504	bifunctional ABC transport system permease and ATPase component	Transport and binding proteins	Unknown substrate	Iron homeostasis
7002_A0057		164	0.28967	104	-0.367443	99	-0.438526	124	-0.113686	152	0.180045	162	0.271968	dioxygenase	Unknown function	Enzymes of unknown specificity
7002_A0116		7	-0.131245	15	0.968291	2	-1.9386	3	-1.35364	14	0.868755	5	-0.616671	oxidoreductase aldo/keto reductase family	Unknown function	Enzymes of unknown specificity
7002_A0124		68	0.4975	35	-0.46068	40	-0.268035	49	0.0247467	49	0.0247467	48	-0.00500068	conserved hypothetical protein with saccharopine dehydrogenase/reductase domain	Unknown function	Enzymes of unknown specificity
7002_A0144		21	0.249359	17	-0.0554951	13	-0.442518	18	0.026967	22	0.316474	15	-0.236067	GTPase of unknown function DUF697	Unknown function	Enzymes of unknown specificity
7002_A0314		25	0.0892673	19	-0.306661	21	-0.162271	19	-0.306661	40	0.767339	17	-0.467126	oxidoreductase (NAD-binding Rossmann fold)	Unknown function	Enzymes of unknown specificity
7002_A0388		73	0.255151	50	-0.290818	42	-0.542356	60	-0.0277832	78	0.350728	64	0.0653262	fructosamine kinase family protein	Unknown function	Enzymes of unknown specificity
7002_A0424		22	0.415037	11	-0.584963	11	-0.584963	20	0.277534	24	0.540568	11	-0.584963	oxidoreductase aldo/keto reductase family	Unknown function	Enzymes of unknown specificity
7002_A0436		86	0.614622	53	-0.0837218	36	-0.641717	45	-0.319789	50	-0.167786	67	0.254447	NADH-dependent dehydrogenase family protein	Unknown function	Enzymes of unknown specificity
7002_A0462		14	0.0347654	12	-0.187627	15	0.134301	13	-0.0721498	17	0.314873	11	-0.313158	putative amidoligase enzyme	Unknown function	Enzymes of unknown specificity
7002_A0506		41	0.66639	16	-0.691162	19	-0.443234	13	-0.990722	35	0.438121	31	0.263034	haloacid dehalogenase-like hydrolase	Unknown function	Enzymes of unknown specificity
7002_A0549		24	0.103836	25	0.16273	18	-0.311202	16	-0.481127	29	0.376854	22	-0.0216951	PHP family metal-dependent phosphoesterase	Unknown function	Enzymes of unknown specificity
7002_A0559		13	-0.0183785	13	-0.0183785	8	-0.718818	14	0.0885367	20	0.60311	11	-0.259387	PMT family O-linked glycosylase	Unknown function	Enzymes of unknown specificity
7002_A0576		20	0.549339	10	-0.450661	9	-0.602665	12	-0.187627	21	0.619728	10	-0.450661	sialate-O-acetylesterase-like subfamily hydrolase	Unknown function	Enzymes of unknown specificity
7002_A0704		12	-0.384664	16	0.0303736	9	-0.799701	22	0.489805	22	0.489805	13	-0.269187	alpha/beta hydrolase fold protein	Unknown function	Enzymes of unknown specificity
7002_A0765	omt	14	-0.237039	14	-0.237039	7	-1.23704	21	0.347923	23	0.479168	20	0.277534	cation- and S-adenosyl-l-methionine-dependent O-methyltransferase Omt	Unknown function	Enzymes of unknown specificity
7002_A0810		51	0.180572	41	-0.134301	45	0	33	-0.447459	50	0.152003	50	0.152003	haloacid dehalogenase superfamily subfamily IA hydrolase	Unknown function	Enzymes of unknown specificity
7002_A0971		29	0.387661	18	-0.300395	17	-0.382857	19	-0.222392	27	0.284568	23	0.053242	NAD-dependent epimerase/dehydratase family protein	Unknown function	Enzymes of unknown specificity
7002_A0972		14	-0.146841	15	-0.0473057	11	-0.494765	10	-0.632268	27	0.800691	16	0.0458037	GDSL-like lipase/acylhydrolase domain-containing protein	Unknown function	Enzymes of unknown specificity
7002_A1081		24	0.455679	17	-0.0418202	10	-0.807355	20	0.192645	14	-0.321928	20	0.192645	GNAT family acetyltransferase	Unknown function	Enzymes of unknown specificity
7002_A1158		22	0.915111	12	0.040642	4	-1.54432	9	-0.374396	12	0.040642	11	-0.0848889	Cof subfamily of IIB subfamily of haloacid dehalogenase superfamily	Unknown function	Enzymes of unknown specificity
7002_A1174		84	0.396079	57	-0.163348	55	-0.214878	53	-0.268318	58	-0.138257	76	0.251689	alpha/beta hydrolase fold protein	Unknown function	Enzymes of unknown specificity
7002_A1239		652	0.188857	500	-0.194087	449	-0.3493	656	0.197681	454	-0.333323	721	0.333984	4Fe-4S type iron-sulfur protein	Unknown function	Enzymes of unknown specificity
7002_A1349		15	0.134301	17	0.314873	10	-0.450661	12	-0.187627	14	0.0347654	14	0.0347654	radical SAM domain protein	Unknown function	Enzymes of unknown specificity
7002_A1359		31	0.632268	15	-0.415037	22	0.137504	11	-0.862496	17	-0.234465	24	0.263034	rhomboid family protease	Unknown function	Enzymes of unknown specificity
7002_A1377		14	-0.131245	13	-0.23816	16	0.0614005	13	-0.23816	21	0.453718	15	-0.0317089	flavin-containing amine oxidoreductase	Unknown function	Enzymes of unknown specificity
7002_A1385	ycf39	65	0.970706	20	-0.729734	13	-1.35122	30	-0.144772	20	-0.729734	51	0.620763	NAD-dependent epimerase/dehydratase family protein Ycf39	Unknown function	Enzymes of unknown specificity	outer membrane biogenesis
7002_A1410		19	0.85561	10	-0.0703893	2	-2.39232	8	-0.392317	13	0.308122	11	0.0671142	glucose/sorbosone dehydrogenase	Unknown function	Enzymes of unknown specificity
7002_A1464		20	0.0614005	15	-0.353637	20	0.0614005	18	-0.0906025	27	0.49436	15	-0.353637	methyltransferase type 11	Unknown function	Enzymes of unknown specificity
7002_A1550		34	0.246161	15	-0.934412	18	-0.671377	31	0.112894	24	-0.25634	50	0.802554	alpha/beta hydrolase fold protein	Unknown function	Enzymes of unknown specificity
7002_A1556		22	0.174029	19	-0.0374747	12	-0.70044	16	-0.285402	19	-0.0374747	29	0.572579	methyltransferase type 11	Unknown function	Enzymes of unknown specificity
7002_A1761		76	0.35311	58	-0.0368368	50	-0.250962	58	-0.0368368	54	-0.13993	61	0.0359196	periplasmic Zn-dependent hydrolase	Unknown function	Enzymes of unknown specificity
7002_A1835		74	0.270854	58	-0.0806185	47	-0.384011	56	-0.131245	50	-0.294743	83	0.43644	putative 2-phosphosulfolactate phosphatase	Unknown function	Enzymes of unknown specificity
7002_A2207		34	0.753562	14	-0.526546	7	-1.52655	11	-0.874469	30	0.57299	25	0.309955	ferredoxin	Unknown function	Enzymes of unknown specificity
7002_A2252		27	-0.0264722	29	0.0766213	26	-0.08092	27	-0.0264722	28	0.0259952	28	0.0259952	DEAD/DEAH box helicase protein	Unknown function	Enzymes of unknown specificity
7002_A2330		21	0.14439	18	-0.0780025	16	-0.247928	15	-0.341037	24	0.337035	20	0.0740006	CobB/CobQ-like glutamine amidotransferase	Unknown function	Enzymes of unknown specificity
7002_A2337	yraN	20	0.0614005	16	-0.260528	15	-0.353637	15	-0.353637	21	0.13179	28	0.546827	putative endonuclease YraN	Unknown function	Enzymes of unknown specificity
7002_A2361		28	0.438121	19	-0.121306	13	-0.668794	17	-0.281771	23	0.154328	24	0.215729	methyltransferase type 11	Unknown function	Enzymes of unknown specificity
7002_A2399		29	-0.126912	37	0.22456	23	-0.461331	25	-0.341037	40	0.337035	36	0.185032	MoxR-like ATPase	Unknown function	Enzymes of unknown specificity
7002_A2434		17	0.314873	13	-0.0721498	13	-0.0721498	9	-0.602665	16	0.22741	14	0.0347654	family 4 glycosyltransferase	Unknown function	Enzymes of unknown specificity
7002_A2543		70	0.837729	42	0.100763	21	-0.899237	32	-0.291554	33	-0.24716	37	-0.0821011	ABC1 family kinase-like protein	Unknown function	Enzymes of unknown specificity
7002_A2571	ycf45	37	0.0395284	37	0.0395284	35	-0.040642	35	-0.040642	41	0.187627	31	-0.215729	ATPase-like protein Ycf45	Unknown function	Enzymes of unknown specificity
7002_A2590		28	0.0524674	21	-0.36257	21	-0.36257	25	-0.111031	43	0.671377	24	-0.169925	short chain dehydrogenase	Unknown function	Enzymes of unknown specificity
7002_A2637		95	0.577389	52	-0.292027	45	-0.500613	53	-0.264546	78	0.292936	59	-0.109823	polyketide cyclase / dehydrase family enzyme	Unknown function	Enzymes of unknown specificity
7002_A2658		13	-0.157541	15	0.0489096	12	-0.273018	16	0.142019	18	0.311944	13	-0.157541	PKHD-type hydroxylase	Unknown function	Enzymes of unknown specificity
7002_E0016		1449	0.266623	775	-0.636166	1171	-0.0406933	1646	0.45053	887	-0.441428	1299	0.108967	membrane-bound metal-dependent hydrolase	Unknown function	Enzymes of unknown specificity
7002_A0050		128	0.201258	108	-0.0438543	89	-0.323008	107	-0.0572748	109	-0.0305575	127	0.189943	protein of unknown function DUF3318	Unknown function	General
7002_A0062		105	1.16478	47	0.00512503	23	-1.0259	37	-0.34001	19	-1.30154	50	0.0943924	hypothetical protein	Unknown function	General
7002_A0063		49	0.27486	36	-0.169925	28	-0.532495	45	0.152003	50	0.304006	35	-0.210567	UPF0182 family membrane protein	Unknown function	General
7002_A0114		76	0.139403	68	-0.0210616	64	-0.108524	65	-0.0861566	62	-0.154328	79	0.195256	uncharacterized protein	Unknown function	General
7002_A0143		57	0.0384741	46	-0.270854	46	-0.270854	58	0.0635651	67	0.271673	59	0.0882272	membrane protein of unknown function DUF3611	Unknown function	General
7002_A0146		11	0.237039	7	-0.415037	4	-1.22239	4	-1.22239	21	1.16993	9	-0.0524674	protein with fibronectin-binding N-terminal domain and C-terminal domain of unknown function DUF814	Unknown function	General
7002_A0161		90	0.942389	38	-0.301536	22	-1.09003	44	-0.0900322	37	-0.34001	50	0.0943924	circadian oscillating protein Cop23	Unknown function	General
7002_A0225		125	0.235597	83	-0.355148	72	-0.560262	87	-0.287244	97	-0.130274	173	0.704441	TPR repeat-containing protein	Unknown function	General
7002_A0277		79	0.531191	38	-0.524662	25	-1.12873	49	-0.15788	51	-0.100164	86	0.653675	uncharacterized protein	Unknown function	General
7002_A0297		80	0.640104	47	-0.127235	38	-0.433897	48	-0.0968615	45	-0.189971	50	-0.0379679	HAS barrel domain protein	Unknown function	General
7002_A0303	chaB	19	0.278301	15	-0.0627358	12	-0.384664	11	-0.510195	30	0.937264	7	-1.16227	uncharacterized protein ChaB	Unknown function	General
7002_A0304		59	1.33832	16	-0.544321	3	-2.95936	3	-2.95936	20	-0.222392	39	0.741082	apolipophorin family protein	Unknown function	General
7002_A0305		134	0.322377	75	-0.514894	68	-0.65625	90	-0.251859	131	0.289711	145	0.436197	membrane protein of unknown function DUF4079	Unknown function	General
7002_A0323		48	0.36257	32	-0.222392	24	-0.63743	42	0.169925	34	-0.13493	44	0.237039	uncharacterized protein	Unknown function	General
7002_A0357		21	0.333424	14	-0.251539	13	-0.358454	13	-0.358454	22	0.400538	17	0.0285692	protein of unknown function DUF482	Unknown function	General
7002_A0378		22	0.568661	16	0.109229	3	-2.30581	7	-1.08342	27	0.864117	14	-0.083416	protein of unknown function DUF3146	Unknown function	General
7002_A0386		90	0.218835	56	-0.465664	59	-0.390375	78	0.0123837	65	-0.250651	116	0.584963	protein of unknown function DUF1816	Unknown function	General
7002_A0402		136	0.174574	107	-0.171422	93	-0.373731	152	0.335038	99	-0.283533	136	0.174574	uncharacterized protein	Unknown function	General
7002_A0455		36	1.32862	15	0.0655883	1	-3.8413	8	-0.841302	9	-0.671377	17	0.246161	hypothetical protein	Unknown function	General
7002_A0499		52	0.0614005	46	-0.115477	32	-0.639039	35	-0.509756	51	0.0333862	83	0.736	protein of unknown function DUF3531	Unknown function	General
7002_A0519	ylqC	867	0.348377	604	-0.173106	576	-0.241586	643	-0.0828361	556	-0.29257	840	0.302735	KH domain RNA binding protein YlqC	Unknown function	General
7002_A0561		63	0.36257	53	0.113211	32	-0.61471	35	-0.485427	55	0.16665	56	0.192645	protein of unknown function DUF3007	Unknown function	General
7002_A0581		32	-0.0149503	33	0.0294438	26	-0.314511	25	-0.371094	44	0.444481	34	0.0725125	protein of unknown function DUF39	Unknown function	General
7002_A0604	ycf51	50	0.454032	31	-0.235628	29	-0.331844	30	-0.282934	40	0.132104	39	0.0955777	protein of unknown function DUF2518 Ycf51	Unknown function	General
7002_A0673		78	0.415037	17	-1.7829	24	-1.2854	46	-0.346803	81	0.469485	105	0.843881	hypothetical protein	Unknown function	General
7002_A0676		152	0.0531707	113	-0.374578	83	-0.819717	139	-0.0758158	107	-0.45329	285	0.960061	protein of unknown function DUF2869	Unknown function	General
7002_A0679		39	0.651196	25	0.00965017	15	-0.727315	25	0.00965017	19	-0.386279	26	0.0662337	protein of unknown function DUF1823	Unknown function	General
7002_A0680		14	0.106915	12	-0.115477	7	-0.893085	10	-0.378512	18	0.469485	17	0.387023	MOSC domain-containing protein	Unknown function	General
7002_A0685		24	0.324435	16	-0.260528	21	0.13179	15	-0.353637	26	0.439912	13	-0.560088	protein of unknown function DUF785	Unknown function	General	Ribosome biogenesis
7002_A0702		15	0.0324215	14	-0.0671142	13	-0.174029	11	-0.415037	23	0.649093	12	-0.289507	protein of unknown function DUF185	Unknown function	General
7002_A0711		439	0.438969	286	-0.179236	243	-0.414295	323	-0.00371733	267	-0.278412	385	0.249607	hypothetical protein	Unknown function	General
7002_A0729		17	0.180572	11	-0.447459	12	-0.321928	21	0.485427	8	-0.906891	21	0.485427	membrane protein of unknown function DUF2231	Unknown function	General
7002_A0745		52	0.36059	45	0.152003	25	-0.695994	58	0.518131	26	-0.63941	37	-0.130397	hypothetical protein	Unknown function	General
7002_A0760	ycf66	679	0.0464207	608	-0.11292	632	-0.0570663	616	-0.0940605	796	0.275778	614	-0.0987522	uncharacterized protein YCF66	Unknown function	General
7002_A0774		16	0.375509	7	-0.817136	7	-0.817136	10	-0.302563	20	0.697437	14	0.182864	protein of unknown function DUF1350	Unknown function	General
7002_A0777		58	1.23349	24	-0.0395284	4	-2.62449	8	-1.62449	27	0.130397	27	0.130397	hypothetical protein	Unknown function	General
7002_A0800		86	0.0225426	70	-0.274439	84	-0.0114048	112	0.403633	59	-0.521079	97	0.196191	hypothetical protein	Unknown function	General
7002_A0806		46	0.429044	27	-0.33963	26	-0.394078	32	-0.0945176	37	0.114936	37	0.114936	protein of unknown function DUF3352	Unknown function	General
7002_A0830		64	0.158698	51	-0.168877	66	0.203092	59	0.0413408	35	-0.712019	69	0.267222	protein of unknown function DUF2283	Unknown function	General
7002_A0856		51	0.0924809	53	0.147976	33	-0.53555	43	-0.15368	47	-0.0253556	60	0.326946	uncharacterized protein	Unknown function	General
7002_A0875		13	0.308122	10	-0.0703893	5	-1.07039	10	-0.0703893	20	0.929611	5	-1.07039	hypothetical protein	Unknown function	General
7002_A0880		30	-0.0159415	39	0.36257	24	-0.33787	15	-1.01594	32	0.0771679	42	0.469485	uncharacterized protein	Unknown function	General
7002_A0896		96	0.52968	62	-0.101086	44	-0.595851	60	-0.148392	51	-0.382857	86	0.370982	cupin3 family protein of unknown function DUF861	Unknown function	General
7002_A0935		37	0.783189	19	-0.178337	16	-0.426265	20	-0.104337	12	-0.841302	25	0.217591	hypothetical protein	Unknown function	General
7002_A0987		115	0.668901	64	-0.176589	51	-0.504163	65	-0.154221	63	-0.199309	76	0.0713388	protein of unknown function DUF2808	Unknown function	General
7002_A0990		341	0.493771	225	-0.106075	159	-0.606974	204	-0.247431	220	-0.138497	304	0.328071	uncharacterized protein	Unknown function	General
7002_A0992	jag	340	0.153576	215	-0.507623	237	-0.367072	331	0.114872	300	-0.0269967	411	0.427179	RNA-binding protein Jag	Unknown function	General
7002_A1012		35	0.466318	12	-1.078	19	-0.415037	22	-0.203533	43	0.7633	21	-0.270648	protein of unknown function DUF3119	Unknown function	General
7002_A1014		37	0.343205	27	-0.111361	20	-0.544321	30	0.040642	21	-0.473931	40	0.455679	periplasmic GerMN domain protein	Unknown function	General
7002_A1020		46	0.148523	36	-0.205114	42	0.017278	32	-0.375039	58	0.482942	35	-0.245756	protein of unknown function DUF3370	Unknown function	General
7002_A1077		38	0.058103	30	-0.282934	14	-1.38247	32	-0.189825	44	0.269607	61	0.740913	cyclic nucleotide-binding domain-containing protein	Unknown function	General
7002_A1091	ycf36	33	0.169925	18	-0.704544	25	-0.230613	26	-0.174029	25	-0.230613	49	0.740241	protein of unknown function DUF1230 YCF36	Unknown function	General
7002_A1129		46	0.053242	36	-0.300395	30	-0.563429	44	-0.0108883	63	0.50696	47	0.0842689	protein of unknown function DUF58	Unknown function	General
7002_A1167		16	-0.0443941	16	-0.0443941	13	-0.343954	15	-0.137504	22	0.415037	17	0.0430687	hypothetical protein	Unknown function	General
7002_A1178		25	0.0892673	22	-0.0951572	19	-0.306661	22	-0.0951572	21	-0.162271	32	0.445411	S-layer like protein	Unknown function	General
7002_A1207		377	0.392676	250	-0.19996	261	-0.137838	273	-0.0729873	275	-0.0624567	287	-0.000837559	uncharacterized protein	Unknown function	General
7002_A1215		20	0.0867116	15	-0.328326	14	-0.427862	18	-0.0652915	30	0.671674	16	-0.235216	hypothetical protein	Unknown function	General
7002_A1260		5	-0.519374	17	1.24616	1	-2.8413	6	-0.25634	10	0.480626	4	-0.841302	hypothetical protein	Unknown function	General
7002_A1265		78	0.435736	54	-0.0947782	28	-1.04231	41	-0.492114	56	-0.0423108	89	0.626068	membrane protein of unknown function DUF3177	Unknown function	General
7002_A1268		1142	0.403573	857	-0.0106225	603	-0.51776	776	-0.153861	857	-0.0106225	945	0.130397	RNA-binding protein	Unknown function	General
7002_A1283		28	0.38109	17	-0.338802	19	-0.178337	21	-0.0339473	26	0.274175	18	-0.25634	hypothetical protein	Unknown function	General
7002_A1324		25	0.184425	23	0.0641303	20	-0.137504	17	-0.371969	15	-0.552541	32	0.540568	hypothetical protein	Unknown function	General
7002_A1329		76	0.251689	52	-0.295798	56	-0.188883	57	-0.163348	66	0.048156	76	0.251689	hypothetical protein	Unknown function	General
7002_A1330		152	0.247928	107	-0.258533	96	-0.415037	122	-0.0692627	163	0.348728	128	0	membrane protein of unknown function DUF1517	Unknown function	General
7002_A1339		3	-2.0199	15	0.302029	6	-1.0199	4	-1.60486	10	-0.282934	35	1.52442	protein of unknown function DUF2288	Unknown function	General
7002_A1340		48	0.158698	39	-0.140863	35	-0.296982	37	-0.216811	44	0.0331669	55	0.355095	protein of unknown function DUF3038	Unknown function	General
7002_A1428		1313	0.148183	1044	-0.182562	1166	-0.0231163	1327	0.163484	938	-0.337024	1321	0.156946	protein of unknown function DUF2555	Unknown function	General
7002_A1430		68	0.590276	38	-0.249259	28	-0.689832	25	-0.85333	72	0.672738	40	-0.175258	protein of unknown function DUF393	Unknown function	General
7002_A1454		15	0.0161197	13	-0.190331	7	-1.08342	17	0.196692	24	0.694192	13	-0.190331	hypothetical protein	Unknown function	General
7002_A1462		39	0.859137	10	-1.10434	16	-0.426265	20	-0.104337	27	0.328623	17	-0.338802	DedA family protein	Unknown function	General
7002_A1467		140	-0.0866544	147	-0.0162651	138	-0.107413	164	0.141615	167	0.167767	136	-0.128475	AIPR protein	Unknown function	General
7002_A1469		376	0.350833	182	-0.695961	174	-0.760812	262	-0.170333	399	0.436489	376	0.350833	fasciclin-like repeat-containing protein	Unknown function	General
7002_A1488		32	1.09311	18	0.263034	3	-2.32193	10	-0.584963	17	0.180572	10	-0.584963	hypothetical protein	Unknown function	General
7002_A1539		102	0.246161	73	-0.23644	31	-1.47207	76	-0.178337	85	-0.0168738	149	0.792904	hypothetical protein	Unknown function	General
7002_A1540		27	-0.0264722	31	0.172837	18	-0.611435	23	-0.257798	35	0.347923	31	0.172837	hypothetical protein	Unknown function	General
7002_A1541		45	0.369456	31	-0.1682	33	-0.0780025	26	-0.421957	36	0.0475284	38	0.125531	protein of unknown function DUF1824	Unknown function	General
7002_A1557		34	0.00708942	34	0.00708942	28	-0.273018	31	-0.126177	43	0.345891	33	-0.0359793	hypothetical lipoprotein	Unknown function	General
7002_A1570		250	0.375821	132	-0.545569	140	-0.46068	151	-0.351558	152	-0.342036	331	0.780724	conserved hypothetical membrane protein	Unknown function	General
7002_A1582		224	0.243841	136	-0.476051	170	-0.154123	166	-0.188475	225	0.250267	214	0.177953	outer membrane protein	Unknown function	General
7002_A1590		77	0.266787	43	-0.573735	52	-0.29956	65	0.0223678	89	0.475733	58	-0.142019	protein of unknown function DUF1997	Unknown function	General
7002_A1593		532	0.0482552	511	-0.00984779	463	-0.152159	570	0.147791	533	0.0509645	478	-0.10616	hypothetical protein	Unknown function	General
7002_A1619		21	0.249359	19	0.10497	15	-0.236067	15	-0.236067	15	-0.236067	21	0.249359	hypothetical protein	Unknown function	General
7002_A1645		90	0.503168	46	-0.465123	54	-0.233797	59	-0.106042	67	0.0774045	65	0.0336831	ABC1 family protein	Unknown function	General
7002_A1663		388	0.323013	232	-0.418919	231	-0.425151	292	-0.0870753	389	0.326727	329	0.0850439	uncharacterized protein	Unknown function	General
7002_A1664		152	0.171112	112	-0.269461	142	0.0729315	141	0.0627358	86	-0.650551	177	0.39079	hypothetical protein	Unknown function	General
7002_A1678		28	-0.177538	33	0.059501	30	-0.0780025	25	-0.341037	34	0.10257	40	0.337035	protein of unknown function DUF1311	Unknown function	General
7002_A1710		23	0.68226	9	-0.671377	10	-0.519374	10	-0.519374	21	0.551015	13	-0.140863	protein of unknown function DUF111	Unknown function	General
7002_A1724		23	0.14274	18	-0.210897	20	-0.0588937	20	-0.0588937	26	0.319618	18	-0.210897	hypothetical protein	Unknown function	General
7002_A1731		19	0.0780025	18	0	14	-0.36257	22	0.289507	22	0.289507	13	-0.469485	hypothetical protein	Unknown function	General
7002_A1765		13	0.530515	6	-0.584963	2	-2.16993	4	-1.16993	14	0.63743	15	0.736966	protein of unknown function DUF3285	Unknown function	General
7002_A1820		15	0.383329	19	0.724366	6	-0.938599	2	-2.52356	13	0.176878	14	0.283793	protein of unknown function DUF1092	Unknown function	General
7002_A1824		708	0.411871	416	-0.355295	372	-0.516576	500	-0.0899501	619	0.218061	578	0.119191	protein of unknown function DUF3464	Unknown function	General
7002_A1853		18	0.415037	10	-0.432959	9	-0.584963	14	0.0524674	13	-0.0544478	17	0.332575	protein of unknown function TIGR03492	Unknown function	General
7002_A1854		16	0.435215	15	0.342106	5	-1.24286	9	-0.39486	12	0.0201779	14	0.24257	protein of unknown function UPF0227	Unknown function	General
7002_A1891		450	0.432959	264	-0.336428	231	-0.529073	304	-0.132894	392	0.233888	359	0.107018	SpoIID/LytB domain protein	Unknown function	General
7002_A1894		17	-0.108934	20	0.125531	9	-1.02647	20	0.125531	30	0.710493	14	-0.389042	protein of unknown function DUF389	Unknown function	General
7002_A1908		66	1.0073	23	-0.513527	18	-0.867164	27	-0.282202	31	-0.082893	32	-0.0370893	protein of unknown function DUF3067	Unknown function	General
7002_A1912		26	0.156119	19	-0.296393	19	-0.296393	30	0.36257	12	-0.959358	34	0.543142	hypothetical protein	Unknown function	General
7002_A1952		19	0.510962	11	-0.277534	10	-0.415037	9	-0.567041	17	0.350497	14	0.0703893	protein of unknown function COG4222 family	Unknown function	General
7002_A1956		15	-0.0780025	19	0.263034	10	-0.662965	14	-0.177538	22	0.474539	15	-0.0780025	protein of unknown function DUF3529	Unknown function	General
7002_A1972		246	-0.173829	288	0.053581	225	-0.302563	294	0.0833284	422	0.604755	190	-0.546488	hypothetical protein	Unknown function	General
7002_A1981		142	0.496305	71	-0.503695	45	-1.16159	80	-0.331514	97	-0.0535294	169	0.747437	hypothetical protein	Unknown function	General
7002_A2006		37	1.01306	14	-0.389042	8	-1.1964	13	-0.495957	17	-0.108934	21	0.19592	protein of unknown function DUF3110	Unknown function	General
7002_A2029		287	0.215567	245	-0.0127024	216	-0.194453	281	0.185086	218	-0.181156	236	-0.0666973	hypothetical protein	Unknown function	General
7002_A2055		69	0.0714351	63	-0.0598094	50	-0.393233	68	0.0503735	78	0.248313	66	0.0073048	protein of unknown function DUF924	Unknown function	General
7002_A2078		23	0.314109	19	0.0384741	12	-0.624491	16	-0.209453	22	0.249978	19	0.0384741	TPR domain-containing protein	Unknown function	General
7002_A2090		41	0.39562	30	-0.0550414	20	-0.640004	38	0.285996	23	-0.43837	35	0.167351	protein of unknown function DUF362	Unknown function	General
7002_A2096		109	0.666646	68	-0.0140752	45	-0.609685	69	0.00698643	59	-0.218895	62	-0.147342	hypothetical protein	Unknown function	General
7002_A2142		17	-0.0280144	23	0.408085	10	-0.793549	16	-0.115477	19	0.13245	19	0.13245	hypothetical protein	Unknown function	General
7002_A2183		6	-0.63743	14	0.584963	4	-1.22239	5	-0.900464	22	1.23704	5	-0.900464	hypothetical protein	Unknown function	General
7002_A2194		47	0.704923	17	-0.762203	14	-1.04231	39	0.435736	23	-0.326104	33	0.194728	hypothetical protein	Unknown function	General
7002_A2197		22	-0.074547	20	-0.21205	22	-0.074547	22	-0.074547	31	0.420218	22	-0.074547	putative aluminum resistance protein	Unknown function	General
7002_A2205	rfrA	30	0.272685	21	-0.241889	16	-0.634206	26	0.0662337	28	0.173149	28	0.173149	pentapeptide repeat-containing protein RfrA	Unknown function	General	manganese homeostasis
7002_A2237		342	0.180244	264	-0.193214	167	-0.853904	306	0.0197795	376	0.316981	356	0.238125	hypothetical protein	Unknown function	General
7002_A2241		118	0.425946	74	-0.247243	69	-0.348172	89	0.0190368	64	-0.456697	113	0.363482	uncharacterized protein	Unknown function	General
7002_A2244		279	0.177702	148	-0.736966	164	-0.588867	251	0.0251246	326	0.402309	312	0.338983	protein of unknown function DUF1825	Unknown function	General
7002_A2251		43	0.801774	11	-1.16506	20	-0.302563	27	0.130397	29	0.23349	18	-0.454566	uncharacterized protein	Unknown function	General
7002_A2272		30	0.372912	20	-0.21205	22	-0.074547	17	-0.446516	26	0.166461	24	0.0509839	protein of unknown function DUF187	Unknown function	General
7002_A2273		33	0.228477	28	-0.00856201	23	-0.292355	25	-0.172061	32	0.184083	28	-0.00856201	hypothetical protein	Unknown function	General
7002_A2279		30	0.862496	9	-0.874469	7	-1.23704	16	-0.0443941	26	0.656046	11	-0.584963	hypothetical protein	Unknown function	General
7002_A2287		23	-0.0513469	17	-0.487446	6	-1.98995	20	-0.252981	24	0.0100537	53	1.15301	hypothetical protein	Unknown function	General
7002_A2291		160	0.680478	65	-0.619082	49	-1.02674	114	0.19144	81	-0.3016	130	0.380918	uncharacterized conserved 2 transmembrane protein	Unknown function	General
7002_A2333		24	0.0201779	26	0.135655	16	-0.564785	23	-0.0412227	33	0.47961	20	-0.242857	hypothetical protein	Unknown function	General
7002_A2350		77	0.686842	55	0.201415	34	-0.492482	40	-0.258016	35	-0.450661	46	-0.0563825	CHAD domain protein	Unknown function	General
7002_A2386		177	0.38901	122	-0.147858	112	-0.271241	127	-0.0899109	116	-0.220615	157	0.216025	hypothetical protein	Unknown function	General
7002_A2408		23	0.450313	10	-0.751321	9	-0.903324	21	0.319068	16	-0.073249	22	0.386183	hypothetical protein	Unknown function	General
7002_A2415		49	-0.188345	62	0.151142	52	-0.102615	48	-0.218092	68	0.284408	56	0.00430014	protein associated with carbon-concentrating mechanism	Unknown function	General	CCM
7002_A2439		43	0.210327	25	-0.572081	27	-0.46105	37	-0.00648403	50	0.427919	41	0.141615	hypothetical protein	Unknown function	General
7002_A2440		39	0.566584	18	-0.548893	10	-1.39689	38	0.529109	28	0.0885367	25	-0.0749621	hypothetical protein	Unknown function	General
7002_A2442		503	0.595036	251	-0.407835	288	-0.209453	338	0.0215011	236	-0.496735	382	0.19805	conserved hypothetical membrane protein	Unknown function	General
7002_A2475		23	0.053242	25	0.173536	17	-0.382857	19	-0.222392	37	0.739133	12	-0.885357	hypothetical membrane protein	Unknown function	General
7002_A2492		15	1.09954	5	-0.485427	3	-1.22239	3	-1.22239	7	0	9	0.36257	PsiE family phosphate starvation-inducible membrane protein	Unknown function	General	Phosphorus metabolism
7002_A2544		188	0.381328	105	-0.459015	80	-0.851333	137	-0.0752286	110	-0.391901	246	0.769254	hypothetical protein	Unknown function	General
7002_A2567	ycf33	42	0.60224	24	-0.205114	25	-0.146221	16	-0.790077	22	-0.330645	37	0.419376	protein of unknown function DUF751 YCF33	Unknown function	General	photorespiration (oxidative C2 cycle)
7002_A2576		26	0.145851	25	0.0892673	19	-0.306661	15	-0.647698	30	0.352302	26	0.145851	hypothetical protein	Unknown function	General
7002_A2606		15	-0.152003	18	0.111031	16	-0.0588937	11	-0.599462	19	0.189034	21	0.333424	prohibitin family protein	Unknown function	General	FtsH modulation
7002_A2618		63	0.704261	24	-0.688056	26	-0.572579	39	0.0123837	37	-0.0635651	43	0.153246	TspO/MBR family protein	Unknown function	General
7002_A2657		13	-0.253757	19	0.293731	12	-0.369234	10	-0.632268	19	0.293731	20	0.367732	hypothetical protein	Unknown function	General
7002_A2684		18	-0.210897	18	-0.210897	18	-0.210897	20	-0.0588937	33	0.663572	18	-0.210897	hypothetical protein	Unknown function	General
7002_A2688		89	0.289206	77	0.0802596	55	-0.405167	70	-0.057244	67	-0.120438	79	0.117254	protein of unknown function DUF55	Unknown function	General
7002_A2707		240	0.294636	175	-0.161043	155	-0.33613	194	-0.0123414	234	0.258111	176	-0.152823	protein of unknown function DUF88	Unknown function	General
7002_A2722		110	0.229331	94	0.00256024	82	-0.194477	86	-0.125764	78	-0.266626	113	0.26815	liporotein of unknown function DUF3153	Unknown function	General
7002_A2729		30	0.491853	13	-0.714598	10	-1.09311	17	-0.327575	32	0.584963	26	0.285402	protein of unknown function DUF2930	Unknown function	General
7002_A2773		13	-0.206451	18	0.263034	9	-0.736966	12	-0.321928	21	0.485427	17	0.180572	COG2187 family uncharacterized protein	Unknown function	General
7002_A2808		49	1.15528	22	0	13	-0.758992	14	-0.652077	11	-1	23	0.0641303	hypothetical protein	Unknown function	General
7002_A2824		55	0.631613	30	-0.242857	26	-0.449307	35	-0.0204641	34	-0.0622843	33	-0.105353	protein of unknown function DUF1232	Unknown function	General
7002_A2830	ycf81	27	-0.127756	31	0.0715533	25	-0.238787	32	0.117357	39	0.402759	23	-0.359081	membrane PIN/TRAM domain protein YCF81	Unknown function	General	gliding motility
7002_A2865		40	-0.0356239	38	-0.109624	35	-0.228269	44	0.10188	50	0.286304	39	-0.0721498	uncharacterized protein CofD-related	Unknown function	General
7002_C0010		18	-0.364054	14	-0.726624	6	-1.94902	9	-1.36405	84	1.85834	8	-1.53398	uncharacterized protein	Unknown function	General
7002_C0015		94	0.111645	66	-0.398549	98	0.171766	80	-0.121015	122	0.487794	62	-0.488747	uncharacterized protein	Unknown function	General
7002_D0002		57	0.452068	40	-0.0588937	24	-0.795859	31	-0.426625	49	0.233888	49	0.233888	hypothetical protein	Unknown function	General	plasmid pAQ4 replication
7002_D0009		33	0.489805	13	-0.854149	13	-0.854149	16	-0.554589	45	0.937264	21	-0.162271	membrane protein of unknown function DUF1097	Unknown function	General	nitrile hydratase
7002_D0014		4	-0.5025	2	-1.5025	1	-2.5025	1	-2.5025	25	2.14136	1	-2.5025	uncharacterized protein	Unknown function	General
7002_E0003		64	0.390206	24	-1.02483	26	-0.909355	34	-0.522332	72	0.560131	73	0.58003	hypothetical protein	Unknown function	General
7002_E0006		2	-1.27302	4	-0.273018	1	-2.27302	1	-2.27302	19	1.97491	2	-1.27302	hypothetical protein	Unknown function	General
7002_E0007		5	-1.39689	10	-0.39689	1	-3.71882	5	-1.39689	51	1.95361	7	-0.911463	hypothetical protein	Unknown function	General
7002_E0009		12	0.337035	1	-3.24793	2	-2.24793	1	-3.24793	40	2.074	1	-3.24793	hypothetical protein	Unknown function	General
7002_E0014		79	0.202243	42	-0.709221	40	-0.77961	63	-0.124258	119	0.79328	69	0.00698643	hypothetical protein	Unknown function	General
7002_E0017		168	0.245961	125	-0.180572	150	0.0824622	113	-0.326178	173	0.288272	121	-0.227493	hypothetical protein	Unknown function	General
7002_E0028		36	0.192645	23	-0.453718	27	-0.222392	29	-0.119299	46	0.546282	28	-0.169925	uncharacterized protein	Unknown function	General
7002_E0031		81	0.227845	52	-0.411565	61	-0.181268	64	-0.112005	74	0.0974483	83	0.263034	hypothetical protein	Unknown function	General
7002_E0034		192	-0.141823	161	-0.395869	154	-0.459999	159	-0.413903	377	0.831635	228	0.106104	Abi-like protein	Unknown function	General
7002_F0033		18	-0.0395284	26	0.490986	18	-0.0395284	8	-1.20945	17	-0.121991	24	0.375509	hypothetical protein	Unknown function	General
7002_F0109		22	0.796467	12	-0.0780025	4	-1.66297	8	-0.662965	19	0.584963	11	-0.203533	hypothetical protein	Unknown function	General
7002_G0047		7	-0.584963	7	-0.584963	5	-1.07039	8	-0.392317	28	1.41504	8	-0.392317	hypothetical protein	Unknown function	General
7002_G0124		27	0.101445	23	-0.12988	15	-0.746552	17	-0.565979	33	0.390952	36	0.516483	protein of unknown function DUF4126	Unknown function	General
7002_G0126		35	1.95936	8	-0.169925	1	-3.16993	2	-2.16993	4	-1.16993	4	-1.16993	uncharacterized protein	Unknown function	General
a - RPKM is defined as a number of reads per kilobase of transcript per million of mapped reads. If the number of reads that map to a given transcript t is Mt, the length of that transcript is Lt, and the total number of mapped reads is M, such that M= ΣMt, then RPKM = (109*Mt)/(Lt*M)
b - RPKM values were transformed to log-base-2 values and standardized (mean=0 and standard devation=1).
