# Supplementary material for: Unlocking the Constraints of Cyanobacterial Productivity: Acclimations Enabling Ultrafast Growth
Source: mBio. 2016 Jul 26;7(4):e00949-16. doi: 10.1128/mBio.00949-16 (PMC4981716; doi:10.1128/mBio.00949-16)
Supplement: Table S5 — All genes that were grouped into cluster IV. Expression levels under all conditions examined in this study and annotation data are also shown. [file mbo003162888st5.xlsx]

## Sheet: Sheet1
Table S5. List of Synechococcus 7002 transcripts grouped in cluster IV
Locus_Tag	Gene abbr	33 µmol photons·m-2 ·sec-1		98 µmol photons·m-2 ·sec-1		164 µmol photons·m-2 ·sec-1		395 µmol photons·m-2 ·sec-1		610 µmol photons·m-2 ·sec-1		760 µmol photons·m-2 ·sec-1		Curated Product Descriptor	Main Role	Subrole	Subsytem
		RPKMa	LOG2(RPKM/mean)b	RPKMa	LOG2(RPKM/mean)b	RPKMa	LOG2(RPKM/mean)b	RPKMa	LOG2(RPKM/mean)b	RPKMa	LOG2(RPKM/mean)b	RPKMa	LOG2(RPKM/mean)b
7002_A1630	glnA	40	-0.0817941	60	0.503168	50	0.240134	33	-0.359328	44	0.0557094	27	-0.648835	type I glutamine synthetase GlnA	Amino acid metabolism	Alanine_ aspartate and glutamate metabolism	glutamate biosynthesis
7002_A1751	espeB	49	0.341691	37	-0.0635651	46	0.250543	39	0.0123837	33	-0.228624	28	-0.465664	agmatinase EspeB	Amino acid metabolism	Arginine and proline metabolism	putrescine biosynthesis from arginine utilizing agmatinase
7002_A2516	argB	28	-0.465664	39	0.0123837	38	-0.025091	40	0.0489096	53	0.454902	34	-0.185556	acetylglutamate kinase ArgB	Amino acid metabolism	Arginine and proline metabolism	ornithine biosynthesis from glutamate_ acetylated branch
7002_A2131	thrA	323	0.00372693	288	-0.161738	354	0.135942	382	0.245765	260	-0.309296	326	0.0170647	homoserine dehydrogenase ThrA	Amino acid metabolism	Glycine_ serine and threonine metabolism	homoserine biosynthesis from aspartate
7002_G0154	egtD	15	-0.54157	27	0.306427	22	0.0109711	26	0.251979	25	0.195396	16	-0.448461	hercynine synthase EgtD	Amino acid metabolism	Histidine metabolism	Hercynine biosynthesis
7002_G0155	egtB	13	-0.29956	16	0	20	0.321928	16	0	23	0.523562	8	-1	hercynyl-gamma-glutamylcysteine sulfoxide synthase EgtB	Amino acid metabolism	Histidine metabolism	Hercynine biosynthesis
7002_A1159	ldcC	9	-0.511899	13	0.0186157	15	0.225067	13	0.0186157	18	0.488101	9	-0.511899	lysine decarboxylase LdcC	Amino acid metabolism	Lysine degradation	cadaverine biosynthesis
7002_A2517	aroK	87	-0.298523	127	0.247218	104	-0.0410273	101	-0.0832555	140	0.387816	83	-0.366428	shikimate kinase AroK	Amino acid metabolism	Phenylalanine_ tyrosine and tryptophan biosynthesis	chorismate from erythrose-4P
7002_A2812		46	-0.422857	62	0.00777735	76	0.301509	61	-0.0156816	52	-0.245979	73	0.243406	4a-hydroxytetrahydrobiopterin dehydratase PcbD	Amino acid metabolism	Tyrosine metabolism	homogentisate pathway (Phe and Tyr degradation)
7002_A0730	cimA	21	-0.546282	33	0.105795	36	0.231326	34	0.148863	35	0.190684	25	-0.294743	(R)-citramalate synthase CimA	Amino acid metabolism	Valine_ leucine and isoleucine metabolism	leucine biosynthesis from pyruvate and acetyl-CoA
7002_A1422	murQ	142	-0.45635	165	-0.239774	249	0.353905	173	-0.171468	282	0.533455	158	-0.302316	N-acetylmuramic acid 6-phosphate etherase MurQ	Carbohydrate metabolism	Amino sugar and nucleotide sugar metabolism	murein amino sugar recycling
7002_A0891	sucC	40	-0.307429	55	0.152003	59	0.253286	50	0.0144996	52	0.0710831	41	-0.271805	succinyl-CoA ligase beta subunit Succ	Carbohydrate metabolism	Citrate cycle (TCA cycle)	citrate cycle_ second carbon oxidation
7002_A2093	mdh	242	0.189809	222	0.0653617	223	0.0718457	196	-0.114344	223	0.0718457	167	-0.34535	NAD-dependent malate dehydrogenase Mdh	Carbohydrate metabolism	Citrate cycle (TCA cycle)	citrate cycle_ second carbon oxidation
7002_A2771	gabD	137	-0.457835	174	-0.112924	223	0.245033	208	0.144572	207	0.13762	180	-0.0640142	bifunctional succinate-semialdehyde dehydrogenase / glutarate-semialdehyde dehydrogenase GabD	Carbohydrate metabolism	Citrate cycle (TCA cycle)	citrate cycle_ 2-OGDH bypass
7002_A1492	pgm	353	-0.654984	554	-0.00476638	446	-0.317609	566	0.0261497	958	0.785373	458	-0.279305	phosphoacetylglucosamine mutase Pgm	Carbohydrate metabolism	Fructose and mannose metabolism	biosynthesis of UDP-N-acetylglucosamine
7002_A0452	galM	16	-0.260528	21	0.13179	20	0.0614005	21	0.13179	23	0.263034	14	-0.453173	aldose 1-epimerase GalM	Carbohydrate metabolism	Glycolysis / Gluconeogenesis	glucose catabolism
7002_A0964	pgi	87	-0.736966	156	0.105493	170	0.229482	176	0.279523	135	-0.103093	146	0.00991547	glucose-6-phosphate isomerase Pgi	Carbohydrate metabolism	Glycolysis / Gluconeogenesis	Embden-Meyerhof pathway and Pentose phosphate pathway
7002_A2858	glcD	38	-0.678863	60	-0.0198996	76	0.321137	74	0.282663	56	-0.119435	61	0.00394718	glycolate oxidase FAD-binding subunit GlcD	Carbohydrate metabolism	Glyoxylate and dicarboxylate metabolism	photorespiration (oxidative C2 cycle)
7002_A0221	gnd	70	-0.473107	116	0.255591	151	0.636015	105	0.111856	72	-0.432465	69	-0.493865	6-phosphogluconate dehydrogenase Gnd	Carbohydrate metabolism	Pentose phosphate pathway	pentose phosphate pathway_ oxidative phase
7002_A0928	pglS	56	-0.207595	59	-0.132307	85	0.394441	65	0.00741747	57	-0.18206	66	0.0294438	6-phosphogluconolactonase PglS	Carbohydrate metabolism	Pentose phosphate pathway	pentose phosphate pathway_ oxidative phase
7002_A1459	zwf	27	-0.917538	79	0.631355	90	0.819428	37	-0.462972	44	-0.212994	29	-0.814444	glucose-6-phosphate 1-dehydrogenase Zwf	Carbohydrate metabolism	Pentose phosphate pathway	pentose phosphate pathway_ oxidative phase
7002_A1460	talA	72	-0.49304	111	0.131451	153	0.594423	109	0.105219	84	-0.270648	79	-0.359184	transaldolase TalA	Carbohydrate metabolism	Pentose phosphate pathway	pentose phosphate cycle_ non-oxidative phase
7002_A0250	ppsA	55	-0.650486	84	-0.0395284	112	0.375509	108	0.323042	80	-0.109918	79	-0.128065	phosphoenolpyruvate synthase PpsA	Carbohydrate metabolism	Pyruvate metabolism	anaplerotic reactions
7002_A1838	acs	55	-0.19592	75	0.251539	76	0.270648	52	-0.27684	67	0.0888093	53	-0.249359	acetyl-CoA synthetase Acs	Carbohydrate metabolism	Pyruvate metabolism	acetyl-CoA biosynthesis from acetate_ direct
7002_A0330	malQ	71	-0.344775	80	-0.172594	100	0.149334	104	0.205917	100	0.149334	86	-0.0682575	4-alpha-glucanotransferase MalQ	Carbohydrate metabolism	Starch and sucrose metabolism	maltose degradation
7002_A0481	glgP	131	-0.484902	196	0.0963845	227	0.308223	181	-0.0184794	184	0.00523665	181	-0.0184794	starch phosphorylase GlgP	Carbohydrate metabolism	Starch and sucrose metabolism	glycogen metabolism
7002_A0888	spsA	45	-0.430979	67	0.143257	84	0.469485	68	0.164631	54	-0.167945	46	-0.39927	sucrose-phosphate synthase SpsA	Carbohydrate metabolism	Starch and sucrose metabolism	sucrose biosynthesis
7002_A2118	bcsA	57	-0.289507	90	0.369456	93	0.416762	75	0.106422	60	-0.215506	43	-0.696132	UDP-forming cellulose synthase BcsA	Carbohydrate metabolism	Starch and sucrose metabolism	cellulose biosynthesis
7002_A2139	agpA	43	0.0112273	56	0.392317	66	0.629357	36	-0.245112	35	-0.285754	20	-1.09311	alpha-glucan phosphorylase AgpA	Carbohydrate metabolism	Starch and sucrose metabolism	glycogen metabolism
7002_A0696	pilB	61	-0.0427209	74	0.235995	76	0.274469	52	-0.273018	64	0.0265418	50	-0.329602	type IV fimbrial assembly ATPase PilB	Cell motility and adherance	Surface structures and assembly platforms	T2bSS type IVa pilus complex
7002_A0697	pilT	54	-0.00887815	73	0.426059	69	0.344759	44	-0.304334	51	-0.0913403	35	-0.634483	pilin retraction protein PilT	Cell motility and adherance	Surface structures and assembly platforms	T2bSS type IVa pilus complex
7002_A1603		158	-0.0493661	218	0.415037	224	0.454208	158	-0.0493661	106	-0.625226	117	-0.482782	type IV pilin protein	Cell motility and adherance	Surface structures and assembly platforms	type IV pilus
7002_A1604	fimT	117	-0.13713	131	0.0259285	128	-0.00749454	131	0.0259285	148	0.201959	117	-0.13713	type IV fimbrial biogenesis protein FimT	Cell motility and adherance	Surface structures and assembly platforms	T2bSS secretion: type IVa pili
7002_A2335	pilA4	203	0.0359793	255	0.364997	201	0.0216951	156	-0.343954	245	0.307281	128	-0.629357	type IV pilin protein PilA4	Cell motility and adherance	Surface structures and assembly platforms	Competence | twitching motility
7002_A2803	pilE	281	-0.85189	630	0.312892	690	0.444136	536	0.0797731	557	0.135217	349	-0.539233	type IV minor pilin protein PilE	Cell motility and adherance	Surface structures and assembly platforms	T2bSS type IVa pilus complex
7002_D0028		21	-0.0339473	25	0.217591	21	-0.0339473	21	-0.0339473	31	0.527932	10	-1.10434	toxin-antitoxin system PIN family toxin	Cell structure, growth, and death	Toxin-antitoxin systems	toxin-antitoxin system 25
7002_F0010		11	-0.555519	18	0.154975	21	0.377367	17	0.0725125	15	-0.10806	15	-0.10806	toxin-antitoxin system MazE family antidote	Cell structure, growth, and death	Toxin-antitoxin systems	toxin-antitoxin system 29
7002_F0075		11	-1.11548	34	0.512554	31	0.379287	23	-0.0513469	30	0.331982	14	-0.767554	toxin-antitoxin system Fic family toxin	Cell structure, growth, and death	Toxin-antitoxin systems	toxin-antitoxin system 35
7002_F0084		18	-0.404984	33	0.469485	33	0.469485	30	0.331982	12	-0.989946	17	-0.487446	toxin-antitoxin system Mnt family antidote	Cell structure_ growth_ and death	Toxin-antitoxin systems	toxin-antitoxin system 37
7002_A0332		689	-0.410319	835	-0.133046	1042	0.186461	992	0.115518	1005	0.134301	931	0.0239587	ATPase involved in chromosome partitioning	Cell structure_ growth_ and death	Cell division
7002_A0432	parA	251	-1.05728	629	0.268089	735	0.492773	632	0.274954	434	-0.267276	453	-0.20546	chromosome partitioning ATPase ParA	Cell structure_ growth_ and death	Cell division	cytoskeleton proteins
7002_A0433	parB	534	-0.479432	1115	0.5827	1219	0.711354	660	-0.173806	451	-0.723144	488	-0.609391	chromosome partitioning protein ParB	Cell structure_ growth_ and death	Cell division	cytoskeleton proteins
7002_A0407		47	-0.0940683	57	0.184233	59	0.233986	59	0.233986	39	-0.363255	40	-0.326729	toxin-antitoxin system PIN family toxin	Cell structure_ growth_ and death	Toxin-antitoxin systems	toxin-antitoxin system 2
7002_A0410		42	-0.469803	72	0.307804	78	0.423281	50	-0.218265	45	-0.370268	62	0.0920756	putative toxin-antitoxin system antidote	Cell structure_ growth_ and death	Toxin-antitoxin systems	toxin-antitoxin system 3
7002_A0819		35	-0.040642	42	0.222392	38	0.0780025	44	0.289507	25	-0.526069	32	-0.169925	toxin-antitoxin system TIGR00305 family toxin	Cell structure_ growth_ and death	Toxin-antitoxin systems	toxin-antitoxin system 5
7002_A0820		46	-0.176878	57	0.13245	79	0.603341	41	-0.342888	43	-0.274175	46	-0.176878	toxin-antitoxin system antidote	Cell structure_ growth_ and death	Toxin-antitoxin systems	toxin-antitoxin system 5
7002_A0837		254	-0.434081	356	0.0529678	417	0.281138	440	0.358594	239	-0.521899	353	0.0407588	toxin-antitoxin system Phd family antidote	Cell structure_ growth_ and death	Toxin-antitoxin systems	addiction module_ RelE-RelB class
7002_A1165		277	-0.194597	303	-0.065165	366	0.207361	342	0.109513	301	-0.0747194	313	-0.0183202	toxin-antitoxin system UPF0150 family toxin	Cell structure_ growth_ and death	Toxin-antitoxin systems	toxin-antitoxin system 6
7002_A1323		103	-0.101402	138	0.320622	148	0.421551	111	0.00651331	85	-0.378512	78	-0.5025	toxin-antitoxin system HepN family toxin	Cell structure_ growth_ and death	Toxin-antitoxin systems	toxin-antitoxin system 8
7002_A1685		190	-0.467234	352	0.422342	438	0.737698	257	-0.0314648	144	-0.867164	195	-0.429759	toxin-antitoxin system PIN family toxin	Cell structure_ growth_ and death	Toxin-antitoxin systems	toxin-antitoxin system 11
7002_A1775		16	0.0771679	19	0.325095	14	-0.115477	16	0.0771679	17	0.164631	9	-0.752907	toxin-antitoxin system PIN family toxin	Cell structure_ growth_ and death	Toxin-antitoxin systems	toxin-antitoxin system 12
7002_A1817		8	-2.71425	38	-0.466318	72	0.455679	72	0.455679	74	0.495208	51	-0.0418202	toxin-antitoxin system PIN family toxin	Cell structure_ growth_ and death	Toxin-antitoxin systems	toxin-antitoxin system 13
7002_A1998		25	0.00965017	21	-0.241889	47	0.920383	20	-0.312278	15	-0.727315	21	-0.241889	toxin-antitoxin system PIN family toxin	Cell structure_ growth_ and death	Toxin-antitoxin systems	toxin-antitoxin system 14
7002_A2134		45	-0.166358	107	1.08326	85	0.751179	12	-2.07325	34	-0.570749	20	-1.33628	toxin-antitoxin system toxin	Cell structure_ growth_ and death	Toxin-antitoxin systems	toxin-antitoxin system 16
7002_A2315		56	-0.0995357	113	0.913288	63	0.0703893	48	-0.321928	52	-0.206451	28	-1.09954	toxin-antitoxin system Phd family antidote	Cell structure_ growth_ and death	Toxin-antitoxin systems	toxin-antitoxin system 18
7002_A2485		6	-0.874469	18	0.710493	14	0.347923	9	-0.289507	14	0.347923	5	-1.1375	toxin-antitoxin system toxin PIN family	Cell structure_ growth_ and death	Toxin-antitoxin systems	toxin-antitoxin system 19
7002_A2802		85	-0.234465	133	0.411426	108	0.111031	129	0.367371	58	-0.785875	87	-0.200913	toxin-antitoxin system VapC family toxin	Cell structure_ growth_ and death	Toxin-antitoxin systems	toxin-antitoxin system 20
7002_A2861		37	0.0262315	46	0.34034	42	0.209096	32	-0.183222	34	-0.095759	27	-0.428334	toxin-antitoxin system VapC family toxin	Cell structure_ growth_ and death	Toxin-antitoxin systems	toxin-antitoxin system 21
7002_C0011		2303	-0.191366	2754	0.0666486	2897	0.13968	3040	0.209191	2045	-0.362779	2739	0.0587693	hypothetical protein	Cell structure_ growth_ and death	Toxin-antitoxin systems	toxin-antitoxin system 22
7002_E0036		64	-0.559696	128	0.440304	130	0.462672	69	-0.451171	62	-0.605499	113	0.260483	toxin-antitoxin system COG2886 family antidote	Cell structure_ growth_ and death	Toxin-antitoxin systems	toxin-antitoxin system 27
7002_F0009	chpB	18	-0.688056	26	-0.157541	38	0.389947	39	0.427421	32	0.142019	21	-0.465664	toxin-antitoxin system PemK family single-stranded RNA nuclease toxin	Cell structure_ growth_ and death	Toxin-antitoxin systems	toxin-antitoxin system 29
7002_F0020		52	-0.128226	73	0.361159	78	0.456737	55	-0.0473057	37	-0.619212	46	-0.305103	toxin-antitoxin system PIN family toxin	Cell structure_ growth_ and death	Toxin-antitoxin systems	toxin-antitoxin system 31
7002_F0021		30	-0.557995	37	-0.255433	48	0.120076	53	0.263034	63	0.512394	34	-0.377423	protein of unknown function DUF559	Cell structure_ growth_ and death	Toxin-antitoxin systems	toxin-antitoxin system 31
7002_F0099		79	-0.796005	129	-0.0885589	147	0.0998862	184	0.423776	113	-0.279607	171	0.318066	toxin-antitoxin system RHH family antidote	Cell structure_ growth_ and death	Toxin-antitoxin systems	toxin-antitoxin system 38
7002_F0101		51	-0.425607	125	0.867752	93	0.441127	34	-1.01057	33	-1.05364	75	0.130787	toxin-antitoxin system Xre family antidote	Cell structure_ growth_ and death	Toxin-antitoxin systems	toxin-antitoxin system 39
7002_A0009		7	-1.06711	12	-0.289507	19	0.373458	23	0.649093	13	-0.174029	14	-0.0671142	ArsC family thermostabile arsenate reductase	Defense and invasion systems	Detoxification and inactivation	arsenical resistance system
7002_A0109	prxQ-B2	9	-1.76081	50	0.713119	36	0.239188	36	0.239188	12	-1.34577	40	0.391191	BCP-B family periplasmic peroxiredoxin PrxQ-B2	Defense and invasion systems	Detoxification and inactivation	peroxide detoxification_ periplasmic
7002_A0127		1	-0.874469	2	0.125531	3	0.710493	1	-0.874469	3	0.710493	1	-0.874469	glutathione-dependent formaldehyde-activating protein	Defense and invasion systems	Detoxification and inactivation
7002_A1196	trxC	74	-0.38051	102	0.0824622	89	-0.11423	119	0.304855	85	-0.180572	109	0.178221	thioredoxin TrxC	Defense and invasion systems	Detoxification and inactivation	thiol redox pathways thioreoxin system
7002_A1295	merA1	41	-0.232411	57	0.242927	54	0.164924	48	-0.00500068	49	0.0247467	40	-0.268035	mercuric reductase MerA1	Defense and invasion systems	Detoxification and inactivation	mercury detoxification
7002_A1587		280	-0.274439	368	0.11984	422	0.317377	416	0.296718	222	-0.609306	324	-0.0638722	universal stress protein	Defense and invasion systems	Detoxification and inactivation
7002_A1743	flv1	130	-0.264575	157	0.00767801	248	0.667254	178	0.188791	113	-0.466764	111	-0.492527	flavodiiron protein Flv1	Defense and invasion systems	Detoxification and inactivation	oxygen and nitric oxide detoxification:photosystem I
7002_A2150		418	-0.0514193	465	0.102308	535	0.304617	451	0.0582052	400	-0.114922	330	-0.392456	universal stress family protein	Defense and invasion systems	Detoxification and inactivation
7002_A2413		13	-0.714598	22	0.0443941	31	0.539159	19	-0.16711	26	0.285402	17	-0.327575	ECM4-like family glutathione transferase	Defense and invasion systems	Detoxification and inactivation	oxidative stress (non-redox reactions)
7002_A2422	katG	74	-0.355331	112	0.24257	118	0.317858	104	0.135655	86	-0.13852	74	-0.355331	catalase-peroxidase KatG	Defense and invasion systems	Detoxification and inactivation	resistance to reactive oxygen species (ROS)
7002_A2573		14	-0.162271	16	0.0303736	16	0.0303736	14	-0.162271	23	0.553936	11	-0.510195	alpha-2-macroglobulin-like protein	Defense and invasion systems	Detoxification and inactivation
7002_A1786	comFB	95	-0.424498	149	0.224815	174	0.44859	143	0.165518	91	-0.486559	113	-0.174174	late competence development protein ComFB	Defense and invasion systems	DNA transformation	competence-related DNA transformation transporter
7002_A0192		27	-0.859822	55	0.16665	71	0.535037	50	0.0291463	44	-0.155278	47	-0.060121	Uma2 family endonuclease toxin	Defense and invasion systems	General	polymorphic toxins
7002_A0532		31	-0.293731	41	0.109624	42	0.14439	42	0.14439	34	-0.160465	38	0	Uma2 family endonuclease toxin	Defense and invasion systems	General	polymorphic toxins
7002_A0650		56	-0.427862	77	0.0315701	93	0.303942	91	0.272578	67	-0.169127	68	-0.147754	Uma2 family endonuclease toxin	Defense and invasion systems	General	polymorphic toxins
7002_A1409		15	-0.874469	20	-0.459432	46	0.742202	28	0.0259952	38	0.466568	18	-0.611435	Uma2 family endonuclease toxin	Defense and invasion systems	General	polymorphic toxins
7002_A1466		13	-0.206451	16	0.0931094	19	0.341037	13	-0.206451	15	0	14	-0.0995357	Uma2 family endonuclease toxin	Defense and invasion systems	General	polymorphic toxins
7002_A1504		169	-0.0197826	179	0.0631537	188	0.133927	180	0.071191	151	-0.182257	161	-0.0897452	Uma2 family endonuclease toxin	Defense and invasion systems	General	polymorphic toxins
7002_A1679		18	-0.0264722	19	0.0515303	17	-0.108934	22	0.263034	17	-0.108934	17	-0.108934	Uma2 family endonuclease toxin	Defense and invasion systems	General	polymorphic toxins
7002_A1680		12	-0.584963	19	0.0780025	23	0.353637	13	-0.469485	29	0.688056	12	-0.584963	Uma2 family endonuclease toxin	Defense and invasion systems	General	polymorphic toxins
7002_A2042		34	-0.0140752	42	0.290779	45	0.390315	28	-0.294183	35	0.027745	22	-0.642106	Uma2 family endonuclease toxin	Defense and invasion systems	General	polymorphic toxins
7002_A2840		54	-0.14799	64	0.0971225	78	0.382525	53	-0.174957	64	0.0971225	46	-0.379316	Uma2 family endonuclease toxin	Defense and invasion systems	General	polymorphic toxins
7002_F0003		7	-1.06711	21	0.517848	16	0.125531	11	-0.415037	23	0.649093	10	-0.552541	abortive infection phage resistance protein AIPR family	Defense and invasion systems	Invasion response
7002_F0047	cmr3	28	-0.567685	57	0.457851	78	0.910363	33	-0.330645	36	-0.205114	17	-1.28758	type III-A CRISPR immunity system RAMP protein Cmr3	Defense and invasion systems	Invasion response	CRISPR RAMP module
7002_F0048	cas10	81	-1.56102	330	0.465455	441	0.883768	234	-0.0305021	178	-0.425133	170	-0.491476	type III-A CRISPR immunity system protein Cas10	Defense and invasion systems	Invasion response	CRISPR RAMP module
7002_A1412	iaiH	64	-0.0552824	69	0.053242	69	0.053242	80	0.266646	45	-0.563429	72	0.114643	IscA FeS stabilizing protein IaiH	Defense and invasion systems	Protein_ prosthetic group_ membrane repair	Iron-sulfur cluster repair
7002_E0035		173	-0.233075	251	0.303841	272	0.41976	191	-0.0902741	160	-0.345775	173	-0.233075	type III restriction-modification system endonuclease	Defense and invasion systems	Restriction-modification systems	type III restriction-modification system pAQ5
7002_F0022		22	-0.194011	28	0.153913	31	0.300754	20	-0.331514	29	0.204539	21	-0.261125	DNA methylase containing a Zn-ribbon module	Defense and invasion systems	Restriction-modification systems	type II restriction-modification system pAQ6
7002_A1096	ecaA	6	-0.830075	9	-0.245112	14	0.392317	12	0.169925	16	0.584963	7	-0.607683	periplasmic alpha carbonic anhydrase EcaA	Energy metabolism	Carbon fixation in prokaryotes	CO2 uptake_ carboxysome
7002_A1443	nifJ	23	-0.359081	35	0.24664	43	0.543622	26	-0.182203	29	-0.0246621	21	-0.490326	pyruvate:ferredoxin oxidoreductase NifJ	Energy metabolism	Carbon fixation in prokaryotes	2-oxoacid:ferredoxin oxidoreductase
7002_A2665	prkB	639	0.0323445	661	0.0811789	657	0.072422	657	0.072422	496	-0.333131	639	0.0323445	phosphoribulokinase PrkB	Energy metabolism	Carbon fixation in prokaryotes	Calvin-Benson cycle
7002_A2697	gapA	13	-1.06333	22	-0.304334	34	0.323697	39	0.521637	31	0.190431	24	-0.178803	glyceraldehyde 3-phosphate dehydrogenase GapA	Energy metabolism	Carbon fixation in prokaryotes	Calvin-Benson cycle and Embden-Meyerhof pathway
7002_A0195	hoxE	245	-0.98669	553	0.187808	840	0.790918	438	-0.14854	381	-0.34968	456	-0.0904375	NAD-reducing hydrogenase subunit HoxE	Energy metabolism	Electron transport	nickel-dependent hydrogenase
7002_A0196	hoxF	46	-0.584963	92	0.415037	121	0.810339	58	-0.250543	49	-0.493815	48	-0.523562	NAD-reducing hydrogenase subunit HoxF	Energy metabolism	Electron transport	nickel-dependent hydrogenase
7002_A0197	hoxU	36	-0.358855	68	0.558683	87	0.914164	38	-0.280852	28	-0.721425	20	-1.20685	NAD-reducing hydrogenase subunit HoxU	Energy metabolism	Electron transport	nickel-dependent hydrogenase
7002_A0200	hoxH	11	-0.762961	25	0.421464	29	0.635589	15	-0.315502	15	-0.315502	17	-0.13493	NAD-reducing hydrogenase subunit HoxH	Energy metabolism	Electron transport	nickel-dependent hydrogenase
7002_A2190	qor	120	-0.264703	131	-0.138171	182	0.336201	172	0.254671	138	-0.0630694	122	-0.240856	NADPH2:quinone reductase Qor	Energy metabolism	Electron transport
7002_A2319		9	-0.874469	21	0.347923	16	-0.0443941	18	0.125531	25	0.599462	10	-0.722466	type 3 multicopper oxidase	Energy metabolism	Electron transport
7002_A0437	ndhQ	138	0.0317089	136	0.0106472	158	0.226965	169	0.324064	54	-1.32193	155	0.199309	NADH-plastoquinone oxidoreductase subunit NdhQ	Energy metabolism	Oxidative phosphorylation	NAD(P)H:quinone oxidoreductase (complex I) NdhABCDEFGHIJKLMNOPQS
7002_A0835	sdhC	138	-0.535332	256	0.356144	258	0.367371	215	0.104337	155	-0.367732	178	-0.168123	succinate dehydrogenase cytochrome b556 subunit SdhC	Energy metabolism	Oxidative phosphorylation	TCA cycle
7002_A1094	sdhB	123	-1.2182	285	-0.00589371	364	0.347083	389	0.442915	283	-0.0160536	273	-0.0679547	succinate dehydrogenase iron-sulfur subunit SdhB	Energy metabolism	Oxidative phosphorylation	TCA cycle second carbon oxidation
7002_A1162	coxB	66	-0.653732	115	0.147364	119	0.196692	114	0.134764	118	0.184517	91	-0.190331	aa3-type cytochrome c oxidase subunit II CoxB	Energy metabolism	Oxidative phosphorylation	cytochrome c oxidase_ mitochondrial_ caa3-type CoxABCD
7002_A1163	coxA	43	-0.118056	57	0.288569	61	0.386417	38	-0.296393	50	0.0995357	31	-0.590124	aa3-type cytochrome c oxidase subunit I CoxA	Energy metabolism	Oxidative phosphorylation	cytochrome c oxidase_ mitochondrial_ caa3-type CoxABCD
7002_A1591	ndhP	2026	-0.339575	3569	0.477311	3414	0.413254	2894	0.174856	1569	-0.708363	1910	-0.424636	NADH-plastoquinone oxidoreductase subunit NdhP	Energy metabolism	Oxidative phosphorylation	NAD(P)H:quinone oxidoreductase (complex I) NdhABCDEFGHIJKLMNOPQS
7002_A2000	ndhD2	121	-0.277534	177	0.271208	216	0.55849	143	-0.0365259	116	-0.338416	107	-0.45493	NADH-plastoquinone oxidoreductase subunit NdhD2	Energy metabolism	Oxidative phosphorylation	NAD(P)H:quinone oxidoreductase (complex I) NdhABCDEFGHIJKLMNOPQS
7002_A2094	ndhO	781	-0.879498	1160	-0.308768	1643	0.19344	2202	0.615922	1310	-0.133326	1525	0.0859165	NADH-plastoquinone oxidoreductase subunit NdhO	Energy metabolism	Oxidative phosphorylation	NAD(P)H:quinone oxidoreductase (complex I) NdhABCDEFGHIJKLMNOPQS
7002_A2569	sdhA	69	-0.350907	94	0.0951572	108	0.295456	102	0.212994	88	0	67	-0.393342	succinate dehydrogenase flavoprotein subunit SdhA	Energy metabolism	Oxidative phosphorylation	TCA cycle second carbon oxidation
7002_G0144	atpDN	47	-0.868877	103	0.263034	171	0.994386	70	-0.294183	68	-0.336003	56	-0.616111	N-type Na+ translocating ATPase F1 complex beta subunit AtpDN	Energy metabolism	Oxidative phosphorylation	N-type Na translocation ATPase
7002_G0145	atpCN	26	-0.909355	88	0.849637	74	0.599659	42	-0.217477	28	-0.802439	35	-0.480511	N-type Na+ translocating ATPase F1 complex epsilon subunit AtpCN	Energy metabolism	Oxidative phosphorylation	N-type Na translocation ATPase
7002_G0146	atpQ	21	-0.232173	28	0.182864	34	0.462972	30	0.2824	13	-0.924051	22	-0.165059	N-type Na+ translocating ATPase complex locus membrane protein AtpQ	Energy metabolism	Oxidative phosphorylation	N-type Na translocation ATPase
7002_G0149	atpE	53	-0.146549	82	0.483083	88	0.584963	38	-0.626542	64	0.125531	27	-1.11958	N-type Na+ translocating ATPase F0 complex subunit C AtpE	Energy metabolism	Oxidative phosphorylation	N-type Na translocation ATPase
7002_G0150	atpFN	13	0.115477	18	0.584963	14	0.222392	8	-0.584963	15	0.321928	4	-1.58496	N-type Na+ translocating ATPase F0 complex subunit B AtpFN	Energy metabolism	Oxidative phosphorylation	N-type Na translocation ATPase
7002_G0151	atpAN	10	0.0489096	14	0.534336	15	0.633872	4	-1.27302	9	-0.103093	6	-0.688056	N-type Na+ translocating ATPase F1 complex alpha subunit AtpAN	Energy metabolism	Oxidative phosphorylation	N-type Na translocation ATPase
7002_A0233	psbJ	5707	-0.149055	8078	0.352211	6372	0.00995867	6000	-0.0768251	5954	-0.0879284	5858	-0.111379	photosystem II reaction center protein PsbJ	Energy metabolism	Photosynthesis	photosystem II other common subunits
7002_A0374	petG	2582	-0.220955	3897	0.37292	3032	0.0108258	3483	0.210887	1861	-0.693366	3201	0.0890788	cytochrome b6-f complex subunit V PetG	Energy metabolism	Photosynthesis	plastoquinol—plastocyanin reductase (cytochrome b6-f complex)
7002_A0957	psbT	6320	-0.0890018	6072	-0.146755	9161	0.446579	6746	0.00510601	6860	0.0292823	5174	-0.377646	photosystem II reaction center protein PsbT	Energy metabolism	Photosynthesis	photosystem II other common subunits
7002_A1292	isiA	4	-1.29768	15	0.60921	10	0.0242475	8	-0.297681	14	0.509674	8	-0.297681	iron starvation-induced chlorophyll a(b) binding protein IsiA	Energy metabolism	Photosynthesis	photosystem I biogenesis
7002_A1311	petM	827	-1.36263	1486	-0.51716	2617	0.29932	3784	0.831318	1534	-0.471295	2512	0.240243	cytochrome b6-f complex subunit VII PetM	Energy metabolism	Photosynthesis	plastoquinol—plastocyanin reductase (cytochrome b6-f complex)
7002_A1347	psbY	1088	-0.476369	1320	-0.19751	1950	0.365427	2145	0.50293	862	-0.812288	1717	0.181843	photosystem II protein PsbY	Energy metabolism	Photosynthesis	photosystem II other common subunits
7002_A1393	psaE	5338	-0.362155	6937	0.015858	10228	0.575998	7929	0.208685	4746	-0.531742	5989	-0.196139	photosystem I subunit IV PsaE	Energy metabolism	Photosynthesis	photosystem I main subunits
7002_A1834	psaM	4609	-1.03927	9011	-0.0720326	14753	0.639217	13888	0.552047	6089	-0.637515	8484	-0.158975	photosystem I subunit XII PsaM	Energy metabolism	Photosynthesis	photosystem I other subunits in cyanobacteria
7002_A2151	psbM	18526	0.123253	16667	-0.0293039	18991	0.159018	17014	0.000424035	19594	0.204114	11262	-0.594835	photosystem II protein PsbM	Energy metabolism	Photosynthesis	photosystem II other common subunits
7002_A2192	petF	356	-0.324627	478	0.100506	486	0.124452	463	0.0545077	491	0.139219	401	-0.152902	2Fe-2S ferredoxin PetF	Energy metabolism	Photosynthesis	photosynthetic electron transport
7002_A2779	psbK	7187	-0.252474	7304	-0.229177	11329	0.404085	11257	0.394887	6166	-0.473529	8126	-0.0753182	photosystem II protein PsbK	Energy metabolism	Photosynthesis	photosystem II other common subunits
7002_A0348	nblB	295	-0.517098	446	0.079231	594	0.49265	397	-0.0886737	367	-0.202033	434	0.0398824	phycocyanin alpha phycocyanobilin lyase related protein NblB	Energy metabolism	Photosynthesis - antenna proteins	phycobilisome turnover
7002_A0639	cpcG	149	-0.113241	182	0.175385	238	0.562408	169	0.0684699	103	-0.645909	126	-0.35513	phycobilisome rod-core linker protein CpcG	Energy metabolism	Photosynthesis - antenna proteins	phycocyanin antenna proteins
7002_A2212	cpcD	2026	-0.528733	3213	0.136553	2614	-0.161108	3583	0.2938	3029	0.051474	3072	0.0718107	phycocyanin-associated rod-terminating linker protein CpcD	Energy metabolism	Photosynthesis - antenna proteins	phycocyanin biosynthesis
7002_A0907	sseA	45	-0.701262	68	-0.105652	93	0.346044	87	0.249829	71	-0.0433675	75	0.0357041	thiosulfate/3-mercaptopyruvate sulfurtransferase SseA	Energy metabolism	Sulfur metabolism	thiosulfate to sulfite
7002_A2629	sir	274	-0.0104924	306	0.148863	300	0.120294	259	-0.0917162	267	-0.0478285	250	-0.14274	ferredoxin-sulfite reductase Sir	Energy metabolism	Sulfur metabolism	sulfate reduction to sulfide_ assimilatory
7002_A0058	accD	154	-0.0430687	188	0.244734	170	0.0995357	158	-0.00607451	143	-0.149984	139	-0.190914	acetyl-CoA carboxylase complex carboxyl transferase beta subunit AccD	Fatty acid and lipid metabolism	Biosynthesis	acetyl-CoA carboxylase complex
7002_A1977	faaL	47	-0.177861	55	0.0489096	57	0.10044	54	0.0224374	49	-0.11774	57	0.10044	fatty acyl-AMP ligase FaaL	Fatty acid and lipid metabolism	Biosynthesis	lipid biosynthesis
7002_A2431	wecA	28	-0.0914984	39	0.386549	32	0.101147	29	-0.0408723	24	-0.313891	27	-0.143966	UDP-GlcNAc:undecaprenyl-phosphate GlcNAc-1-phosphate transferase WecA	Fatty acid and lipid metabolism	Biosynthesis	biosynthesis of Und-PP-GlcNAc
7002_A2443	accA	148	-0.419903	176	-0.169925	246	0.313158	228	0.203533	197	-0.0073048	193	-0.0368996	acetyl-CoA carboxylase complex carboxyl transferase alpha subunit AccA	Fatty acid and lipid metabolism	Biosynthesis	acetyl-CoA carboxylase complex
7002_A0675	fadD	19	-0.14439	20	-0.0703893	26	0.308122	22	0.0671142	21	0	18	-0.222392	long-chain-fatty-acid:[acyl-carrier protein] ligase (AMP-forming) FadD	Fatty acid and lipid metabolism	Fatty acid degradation	Fatty acid activation
7002_A1173	ols	73	-0.0163758	77	0.0605862	78	0.0792018	67	-0.140111	81	0.13365	67	-0.140111	olefin synthase Ols	Fatty acid and lipid metabolism	General	olefin biosynthesis
7002_A1010	plsY	78	-0.235544	86	-0.0946813	108	0.233941	102	0.151479	95	0.0489096	82	-0.163394	acyl-phosphate glycerol 3-phosphate acyltransferase PlsY	Fatty acid and lipid metabolism	Glycerolipid and glycerophospholid metabolism	1-acylglycerol-3-phosphate biosynthesis_ PlsX/Y pathway
7002_A2838	glpQ	57	0.689932	37	0.0664954	42	0.249359	32	-0.142958	31	-0.188762	13	-1.44252	glycerophosphoryl diester phosphodiesterase GlpQ	Fatty acid and lipid metabolism	Glycerolipid and glycerophospholid metabolism	phosphatidylglycerol biosynthesis
7002_A0121	murE	56	-0.188883	60	-0.0893475	67	0.0698511	69	0.112286	72	0.173687	59	-0.113595	UDP-N-acetylmuramoyl-L-alanyl-D-glutamate--2_6-diaminopimelate ligase MurE	Glycan biosynthesis and metabolism	Peptidoglycan metabolism	peptidoglycan biosynthesis
7002_A0373	mrcB	40	0.138706	35	-0.0539388	37	0.0262315	34	-0.095759	41	0.17433	31	-0.229026	bifunctional peptidoglycan transglycosylase / transpeptidase McrB	Glycan biosynthesis and metabolism	Peptidoglycan metabolism	peptidoglycan biosynthesis
7002_A0584		47	-0.103623	54	0.096676	60	0.248679	48	-0.073249	57	0.174679	37	-0.448758	N-acetylmuramoyl-L-alanine amidase	Glycan biosynthesis and metabolism	Peptidoglycan metabolism	peptidoglycan bioysnthesis and recycling
7002_A0874		35	-0.280108	46	0.114171	48	0.175572	40	-0.0874628	38	-0.161463	48	0.175572	UDP-N-acetylmuramyl tripeptide synthase	Glycan biosynthesis and metabolism	Peptidoglycan metabolism
7002_A1527	mreD	96	-0.729432	147	-0.114722	196	0.300315	187	0.2325	169	0.086485	160	0.00753367	rod shape-determining protein MreD	Glycan biosynthesis and metabolism	Peptidoglycan metabolism	MreBCD system
7002_A2609	dacD	11	-0.494765	18	0.215729	20	0.367732	15	-0.0473057	17	0.133267	12	-0.369234	serine-type D-alanyl-D-alanine carboxypeptidase DacD	Glycan biosynthesis and metabolism	Peptidoglycan metabolism
7002_A0255	rffM	38	-0.306661	51	0.117836	62	0.399607	51	0.117836	45	-0.0627358	35	-0.425306	UDP-N-acetyl-D-mannosaminuronic acid transferase RffM	Glycan biosynthesis and metabolism	Polysacharide and lipopolysaccharide metabolism	polysaccharide biosynthesis
7002_A0256		23	0.0424353	25	0.16273	29	0.376854	16	-0.481127	25	0.16273	16	-0.481127	exopolysaccharide biosynthesis polyprenyl glycosylphosphotransferase	Glycan biosynthesis and metabolism	Polysacharide and lipopolysaccharide metabolism	polysaccharide biosynthesis
7002_A1137		213	-0.293196	357	0.451874	351	0.427421	219	-0.253119	222	-0.23349	204	-0.355481	capsular polysaccharide biosynthesis protein	Glycan biosynthesis and metabolism	Polysacharide and lipopolysaccharide metabolism	polysaccharide biosynthesis
7002_A1508		490	-0.828234	1069	0.297175	1065	0.291766	901	0.0505117	820	-0.0853915	875	0.00826762	polysaccharide biosynthesis locus sulfotransferase	Glycan biosynthesis and metabolism	Polysacharide and lipopolysaccharide metabolism	polysaccharide biosynthesis
7002_A1509		339	-0.503751	618	0.36257	611	0.346136	432	-0.154005	457	-0.0728426	427	-0.170801	polysaccharide biosynthesis locus family 3 acyltransferase	Glycan biosynthesis and metabolism	Polysacharide and lipopolysaccharide metabolism	polysaccharide biosynthesis
7002_A1511		210	-1.33606	612	0.207086	689	0.378058	639	0.26937	506	-0.0673086	525	-0.0141285	uncharacterized protein	Glycan biosynthesis and metabolism	Polysacharide and lipopolysaccharide metabolism	polysaccharide biosynthesis
7002_A1512		120	-0.68432	229	0.247993	239	0.309656	201	0.059841	160	-0.269283	208	0.109229	family 2 glycosyl transferase	Glycan biosynthesis and metabolism	Polysacharide and lipopolysaccharide metabolism	polysaccharide biosynthesis
7002_A1513		271	-0.224672	328	0.0507308	366	0.208879	335	0.0811961	286	-0.14695	314	-0.0122005	sulfotransferase domain-containing protein	Glycan biosynthesis and metabolism	Polysacharide and lipopolysaccharide metabolism	polysaccharide biosynthesis
7002_A1514		40	-0.786596	82	0.249028	78	0.176878	70	0.0207586	79	0.195256	65	-0.0861566	family 4 glycosyltransferase	Glycan biosynthesis and metabolism	Polysacharide and lipopolysaccharide metabolism	polysaccharide biosynthesis
7002_A1515		114	-0.865236	236	0.184517	238	0.196692	221	0.0897767	237	0.190617	200	-0.0542697	conserved membrane protein in lipolysaccharide biosynthesis locus	Glycan biosynthesis and metabolism	Polysacharide and lipopolysaccharide metabolism	polysaccharide biosynthesis
7002_A1516		154	-1.63559	433	-0.144152	609	0.347923	566	0.242283	707	0.563191	402	-0.251323	family 4 glycosyltransferase	Glycan biosynthesis and metabolism	Polysacharide and lipopolysaccharide metabolism	polysaccharide biosynthesis
7002_A1517		131	-0.280971	176	0.145037	196	0.300315	141	-0.174843	188	0.240194	123	-0.37188	family 4 glycosyltransferase	Glycan biosynthesis and metabolism	Polysacharide and lipopolysaccharide metabolism	polysaccharide biosynthesis
7002_A1520	wcaF	39	-1.38938	87	-0.231837	120	0.23211	119	0.220037	139	0.44416	109	0.0934036	putative colanic acid biosynthesis acetyltransferase WcaF	Glycan biosynthesis and metabolism	Polysacharide and lipopolysaccharide metabolism	lipopolysaccharide biosynthesis
7002_A1904		114	-0.593375	159	-0.113382	200	0.217591	216	0.328623	188	0.128324	155	-0.15014	ADP-heptose:LPS heptosyltransferase	Glycan biosynthesis and metabolism	Polysacharide and lipopolysaccharide metabolism	LPS inner core_ ADP-L-glycero-D-manno-heptose biosynthesis
7002_A2450	rfaG	23	-0.93587	42	-0.0671142	54	0.295456	57	0.373458	44	0	44	0	family 4 glycosyl transferase RfaG	Glycan biosynthesis and metabolism	Polysacharide and lipopolysaccharide metabolism	polysaccharide biosynthesis
7002_A0622		84	0.0201779	93	0.167019	92	0.151422	70	-0.242857	88	0.0872921	70	-0.242857	TPR repeat domain protein with DnaJ domain	Intracellular trafficking_ assembly_ and processing	Chaperone and folding catalysis
7002_A1092	ppib	89	-0.624053	135	-0.0229705	151	0.138619	170	0.309605	122	-0.169049	156	0.185616	periplasmic peptidyl-prolyl cis-trans isomerase B cyclophilin type PpiB	Intracellular trafficking_ assembly_ and processing	Chaperone and folding catalysis
7002_A1123	hslO	27	-0.511899	38	-0.018859	44	0.192645	44	0.192645	28	-0.459432	50	0.37707	molecular chaperone Hsp33 HslO	Intracellular trafficking_ assembly_ and processing	Chaperone and folding catalysis
7002_A2294	ppiB	193	-0.379087	250	-0.00575927	279	0.152578	265	0.078305	274	0.126489	245	-0.0349056	peptidyl-prolyl cis-trans isomerase PpiB	Intracellular trafficking_ assembly_ and processing	Chaperone and folding catalysis
7002_A2512		9	-0.17585	21	1.04654	10	-0.0238467	7	-0.53842	9	-0.17585	5	-1.02385	DnaJ domain-containing protein	Intracellular trafficking_ assembly_ and processing	Chaperone and folding catalysis
7002_A2635	grpE	69	-0.350907	97	0.140481	103	0.227069	89	0.0163018	89	0.0163018	81	-0.119582	co-chaperone GrpE	Intracellular trafficking_ assembly_ and processing	Chaperone and folding catalysis	heat shock
7002_A0194	hypE	19	-0.222392	20	-0.148392	28	0.337035	25	0.173536	26	0.23012	15	-0.563429	[NiFe] hydrogenase expression/formation protein HypE	Intracellular trafficking_ assembly_ and processing	Enzyme assembly	nickel-dependent hydrogenase
7002_A0201	hoxW	11	-0.838249	28	0.509674	39	0.987722	21	0.0946369	16	-0.297681	3	-2.71272	NAD-reducing hydrogenase maturation factor HoxW	Intracellular trafficking_ assembly_ and processing	Enzyme assembly	nickel-dependent hydrogenase
7002_A0203	hypB	10	-0.39689	15	0.188072	17	0.368645	10	-0.39689	19	0.529109	8	-0.718818	[NiFe] hydrogenase nickel incorporation-associated protein HypB	Intracellular trafficking_ assembly_ and processing	Enzyme assembly	nickel-dependent hydrogenase
7002_A0205	hypC	43	-0.292553	63	0.258462	67	0.347271	71	0.430929	33	-0.674424	39	-0.433416	[NiFe] hydrogenase metallocenter assembly protein HypC	Intracellular trafficking_ assembly_ and processing	Enzyme assembly	nickel-dependent hydrogenase
7002_A0206	hypD	29	0.148323	32	0.290342	28	0.0976967	19	-0.461731	32	0.290342	17	-0.622195	[NiFe] hydrogenase metallocenter assembly protein HypD	Intracellular trafficking_ assembly_ and processing	Enzyme assembly	nickel-dependent hydrogenase
7002_A1093	ycf4	150	-0.483135	237	0.17679	219	0.0628334	229	0.12725	163	-0.363226	260	0.310414	photosystem I assembly protein Ycf4	Intracellular trafficking_ assembly_ and processing	Enzyme assembly	photosystem I biogenesis
7002_A1161	cox15	88	-0.179608	112	0.168316	105	0.0752063	97	-0.0391263	101	0.0191723	95	-0.0691836	cytochrome c oxidase assembly protein subunit Cox15	Intracellular trafficking_ assembly_ and processing	Enzyme assembly	heme A biosynthesis from heme O
7002_A1566	ycf3	123	-0.591464	203	0.131357	180	-0.0421255	238	0.360839	155	-0.257854	213	0.200731	photosystem I assembly protein Ycf3	Intracellular trafficking_ assembly_ and processing	Enzyme assembly	photosystem I assembly
7002_A1747	hypA	41	-0.436864	62	0.15978	80	0.527512	51	-0.121991	50	-0.15056	49	-0.179706	Ni2+-binding GTPase involved in maturation of NiFe hydrogenase and urease HypA	Intracellular trafficking_ assembly_ and processing	Enzyme assembly	nickel-dependent hydrogenase assembly
7002_A2745		16	-1.27302	48	0.311944	48	0.311944	44	0.186413	44	0.186413	32	-0.273018	photosystem II assembly/stability protein	Intracellular trafficking_ assembly_ and processing	Enzyme assembly	photosystem II
7002_A0477	ymxG	40	-0.217231	51	0.133267	52	0.161281	43	-0.112894	47	0.01543	46	-0.0155969	periplasmic processing metalloprotease YmxG	Intracellular trafficking_ assembly_ and processing	Peptidases	protease_ periplasmic
7002_A0899	pip	42	-0.648429	74	0.168707	71	0.109001	75	0.188072	86	0.385518	47	-0.486157	prolyl aminopeptidase Pip	Intracellular trafficking_ assembly_ and processing	Peptidases	proline recyling
7002_A1131	sppA1	25	-0.578536	33	-0.177998	43	0.203872	44	0.237039	44	0.237039	35	-0.0931094	signal peptide peptidase SppA1	Intracellular trafficking_ assembly_ and processing	Peptidases	signal recognition system
7002_A2494	prp1	119	-0.164076	147	0.140779	153	0.198494	146	0.130931	133	-0.00361125	102	-0.386468	cytoplasmic Zn-dependent proteinase Prp1	Intracellular trafficking_ assembly_ and processing	Peptidases	protease_ cytoplasmic
7002_A2604	pilD	83	0.215168	68	-0.0724085	79	0.143909	76	0.0880562	71	-0.0101242	52	-0.459432	prepilin peptidase PilD	Intracellular trafficking_ assembly_ and processing	Peptidases	T2bSS type IVa pilus complex
7002_A0678	pcm	137	0.34092	113	0.0630668	105	-0.0428666	108	-0.00222467	112	0.0502428	74	-0.547659	protein-L-isoaspartate O-methyltransferase Pcm	Intracellular trafficking_ assembly_ and processing	Protein modification and repair
7002_A0767	lepB1	93	0.055343	84	-0.0914984	89	-0.00808235	94	0.0707731	97	0.116097	80	-0.161888	thylakoid signal peptidase I LepB1	Intracellular trafficking_ assembly_ and processing	Protein modification and repair	signal recognition system
7002_A2406	cphB	57	-0.486029	91	0.188875	101	0.339292	82	0.0386327	81	0.0209307	67	-0.25283	cyanophycinase CphB	Metabolism of other amino acids and amines	General	cyanophycin-like storage polymers
7002_A2778	gst	121	-0.508799	172	-0.00139728	236	0.454981	183	0.0880378	183	0.0880378	138	-0.319138	glutathione S-transferase Gst	Metabolism of other amino acids and amines	Glutathione metabolism	Glutathione: Non-redox reactions
7002_A1884		9	-0.49304	12	-0.0780025	13	0.0374747	15	0.243926	18	0.50696	9	-0.49304	bacteriophage hypothetical protein	Mobile and extrachromosomal element functions	Bacteriophage and virus functions	bacteriophage
7002_A0420		74	-0.214013	92	0.100096	96	0.161496	96	0.161496	64	-0.423466	93	0.115693	protein of unknown function DUF2887	Mobile and extrachromosomal element functions	Selfish genetic elements
7002_A0840		324	-0.561017	573	0.261525	635	0.409746	541	0.178618	381	-0.32722	414	-0.20738	RusA family endodeoxyribonuclease	Nucleic acid metabolism	DNA degradation
7002_A0220	radC	4	-2.20945	13	-0.509014	27	0.545434	18	-0.0395284	28	0.597902	21	0.182864	DNA repair protein RadC	Nucleic acid metabolism	DNA replication_ recombination_ and repair	Stress response
7002_A0757	recO	19	-0.744539	32	0.00753367	41	0.365086	27	-0.237579	43	0.433798	29	-0.134485	DNA recombination and repair protein RecO	Nucleic acid metabolism	DNA replication_ recombination_ and repair	recFOR recombination pathway
7002_A0826	gyrA	122	-0.126352	129	-0.0458619	140	0.0721938	134	0.009	150	0.171729	124	-0.102893	DNA gyrase subunit A GyrA	Nucleic acid metabolism	DNA replication_ recombination_ and repair	DNA gyrase
7002_A1660	scpA	26	0.390584	28	0.4975	20	0.0120728	15	-0.402965	23	0.213707	7	-1.5025	segregation and condensation protein A ScpA	Nucleic acid metabolism	DNA replication_ recombination_ and repair	DNA replication
7002_A1744	recR	25	-0.422233	34	0.0213737	50	0.577767	31	-0.111893	31	-0.111893	30	-0.159199	recombination protein RecR	Nucleic acid metabolism	DNA replication_ recombination_ and repair	recFOR recombination pathway
7002_A2262		14	-0.083416	15	0.0161197	19	0.357157	14	-0.083416	16	0.109229	11	-0.431339	recombinase family protein	Nucleic acid metabolism	DNA replication_ recombination_ and repair
7002_A2342	sbcD	28	-0.0995357	34	0.180572	43	0.519374	28	-0.0995357	20	-0.584963	27	-0.152003	exonuclease SbcD	Nucleic acid metabolism	DNA replication_ recombination_ and repair	Double strand breaks repair
7002_A2546	topA	56	-0.369234	80	0.145339	83	0.198451	68	-0.0891259	72	-0.00666373	75	0.05223	DNA topoisomerase I TopA	Nucleic acid metabolism	DNA replication_ recombination_ and repair	Double strand breaks repair
7002_F0007	addB	16	-0.426265	33	0.618129	35	0.703018	19	-0.178337	14	-0.61891	12	-0.841302	ATP-dependent nuclease subunit AddB	Nucleic acid metabolism	DNA replication_ recombination_ and repair	DNA repair
7002_F0008	addA	8	-0.142958	15	0.763933	13	0.557482	3	-1.558	9	0.026967	5	-0.82103	ATP-dependent nuclease subunit AddA	Nucleic acid metabolism	DNA replication_ recombination_ and repair	DNA repair
7002_A0012	nudF	147	-0.163732	226	0.456774	274	0.734627	129	-0.352177	113	-0.543226	99	-0.734048	ADP-ribose pyrophosphatase NudF	Nucleic acid metabolism	Purine metabolism	NAD biosynthesis
7002_A0064	ushA	47	-0.368243	74	0.286621	84	0.469485	62	0.0313642	58	-0.0648511	39	-0.63743	5'-nucleotidase UshA	Nucleic acid metabolism	Purine metabolism	Purine conversions
7002_A0122	nudF	205	0.0452741	213	0.100504	214	0.107261	174	-0.191263	242	0.284657	144	-0.464281	ADP-ribose pyrophosphatase NudF	Nucleic acid metabolism	Purine metabolism	Cofactor NAD synth
7002_A0550	purF	200	-0.157044	239	0.0999669	240	0.105991	230	0.0445902	217	-0.0393487	212	-0.0729794	amidophosphoribosyltransferase PurF	Nucleic acid metabolism	Purine metabolism	purine (inosine-5'-phosphate) biosynthesis from ribose-5-phosphate
7002_A1401	ppx-gppA	50	-0.201634	55	-0.0641303	68	0.241973	59	0.037153	51	-0.173065	62	0.108706	bifunctional exopolyphosphatase / guanosine-5'-triphosphate_3'-diphosphate pyrophosphatase Ppx-GppA	Nucleic acid metabolism	Purine metabolism	polyphosphate kinase/exopolyphosphatase system
7002_A1846	gmk	116	-0.757955	204	0.0564892	304	0.631991	231	0.235813	154	-0.34915	168	-0.223619	guanylate kinase Gmk	Nucleic acid metabolism	Purine metabolism	guanine ribonucleotide biosynthesis from IMP
7002_A1860	ppk2	16	-0.882643	26	-0.182203	39	0.402759	41	0.474909	26	-0.182203	29	-0.0246621	polyphosphate kinase 2 Ppk2	Nucleic acid metabolism	Purine metabolism	polyphosphate kinase/exopolyphosphatase system
7002_A2425	ppk	32	-0.464886	46	0.0586759	52	0.235554	49	0.149824	39	-0.179484	47	0.0897028	polyphosphate kinase Ppk	Nucleic acid metabolism	Purine metabolism	polyphosphate kinase/exopolyphosphatase system
7002_A2555	apa2	24	-0.407504	45	0.499387	33	0.0519278	24	-0.407504	35	0.136817	30	-0.0855757	ATP adenylyltransferase Apa2	Nucleic acid metabolism	Purine metabolism
7002_A0155	dut	15	-0.276331	21	0.209096	24	0.401741	16	-0.183222	7	-1.37587	26	0.517218	deoxyuridine 5'-triphosphate nucleotidohydrolase Dut	Nucleic acid metabolism	Pyrimidine metabolism	pyrimidine deoxyribonucleotide biosynthesis
7002_A0610	pyrFE	38	-0.366782	44	-0.155278	55	0.16665	47	-0.060121	62	0.339486	48	-0.0297473	bifunctional orotidine 5'-phosphate decarboxylase/orotate phosphoribosyltransferase protein PyrFE	Nucleic acid metabolism	Pyrimidine metabolism	uridine monophosphate biosynthesis from glutamine
7002_A1442		15	0.937264	6	-0.384664	11	0.489805	4	-0.969626	10	0.352302	1	-2.96963	dihydroorotate dehydrogenase (fumarate)	Nucleic acid metabolism	Pyrimidine metabolism	uridine monophosphate biosynthesis from glutamine
7002_A1281	bioF	34	-0.482393	49	0.0448542	52	0.130584	53	0.158065	52	0.130584	45	-0.0780025	8-amino-7-oxononanoate synthase BioF	Prosthetic groups_ cofactors_ and carriers	Biotin and lipoate metabolism	biotin biosynthesis
7002_A0984	pntB	92	-0.342687	131	0.167174	175	0.584963	119	0.0285692	103	-0.179748	80	-0.544321	NAD(P) transhydrogenase beta subunit PntB	Prosthetic groups_ cofactors_ and carriers	Nicotinate and nicotinamide metabolism	NAD(P) biosynthesis common pathway
7002_A0985	pntC	98	-0.714713	145	-0.149514	233	0.534764	185	0.201959	176	0.130009	128	-0.329423	NAD(P) transhydrogenase alpha chain part 2 PntC	Prosthetic groups_ cofactors_ and carriers	Nicotinate and nicotinamide metabolism	NAD(P) biosynthesis common pathway
7002_A0986	pntA	237	-0.739398	421	0.0895347	525	0.408032	458	0.211062	427	0.109951	306	-0.370754	NAD(P) transhydrogenase alpha chain part 1 PntA	Prosthetic groups_ cofactors_ and carriers	Nicotinate and nicotinamide metabolism	NAD(P) biosynthesis
7002_A2625	nadK	20	-0.552541	33	0.169925	42	0.517848	24	-0.289507	26	-0.174029	31	0.0797272	NAD+ kinase NadK	Prosthetic groups_ cofactors_ and carriers	Nicotinate and nicotinamide metabolism	NAD(P) biosynthesis common pathway
7002_F0006	nadR	18	-0.187627	29	0.500429	23	0.16601	17	-0.270089	21	0.0347654	15	-0.450661	bifunctional nicotinamide-nucleotide adenylyltransferase / ribosylnicotinamide kinase NadR	Prosthetic groups_ cofactors_ and carriers	Nicotinate and nicotinamide metabolism	NAD(P) biosynthesis common pathway from nicotinic acid mononucleotide route 2
7002_A1427	coaB-coaC	168	-0.239466	216	0.123104	252	0.345497	183	-0.116084	187	-0.0848889	184	-0.108221	bifunctional phosphopantothenoylcysteine decarboxylase / phosphopantothenate--cysteine ligase CoaB-CoaC	Prosthetic groups_ cofactors_ and carriers	Pantothenate and CoA biosynthesis	coenzyme A biosynthesis from pantothenate
7002_A0327	crr-1	50	-0.0332762	60	0.229758	57	0.155758	47	-0.122543	50	-0.0332762	43	-0.250868	B12-dependent chill-light tolerance protein Crr-1	Prosthetic groups_ cofactors_ and carriers	Porphyrin and chlorophyll metabolism	chlorophyll biosynthesis
7002_A0528	cobH	109	-0.614079	165	-0.0159415	207	0.311223	206	0.304237	144	-0.212339	170	0.0271272	precorrin-8X methylmutase CobH	Prosthetic groups_ cofactors_ and carriers	Porphyrin and chlorophyll metabolism	coenzyme B12 biosynthesis upper pathway
7002_A1018	bchH	197	-0.0887546	214	0.0306606	199	-0.0741818	207	-0.0173195	237	0.177937	203	-0.0454705	magnesium chelatase subunit BchH	Prosthetic groups_ cofactors_ and carriers	Porphyrin and chlorophyll metabolism	chlorophyllide a biosynthesis from protoporphyrin IX
7002_A1160	cyoE	49	-0.604459	86	0.207096	82	0.138383	80	0.10276	91	0.288626	59	-0.336525	protoheme IX farnesyltransferase cyoE	Prosthetic groups_ cofactors_ and carriers	Porphyrin and chlorophyll metabolism	heme O biosynthesis from protoporphyrin IX
7002_A1650	cobQ	62	-0.321928	84	0.116193	111	0.518291	88	0.183307	63	-0.298844	57	-0.443234	adenosylcobyric acid synthase CobQ	Prosthetic groups_ cofactors_ and carriers	Porphyrin and chlorophyll metabolism	coenzyme B12 biosynthesis from cob(II)yrinate diamide
7002_A1652	chlB	323	-0.307865	487	0.284523	532	0.412027	419	0.0675515	358	-0.159439	280	-0.513972	light-independent protochlorophyllide reductase subunit ChlB	Prosthetic groups_ cofactors_ and carriers	Porphyrin and chlorophyll metabolism	light-independent protochlorophyllide reductase
7002_A2228	pcyA	51	0.138447	47	0.0206103	49	0.0807313	47	0.0206103	57	0.298911	27	-0.779091	phycocyanobilin:ferredoxin oxidoreductase PcyA	Prosthetic groups_ cofactors_ and carriers	Porphyrin and chlorophyll metabolism	chromophore attachment
7002_A2345	chlN	181	-0.59994	464	0.758195	615	1.16466	188	-0.545197	115	-1.2543	83	-1.72475	light-independent protochlorophyllide reductase subunit ChlN	Prosthetic groups_ cofactors_ and carriers	Porphyrin and chlorophyll metabolism	light-independent protochlorophyllide reductase
7002_A2347	chlL	372	-1.59505	1279	0.186588	1464	0.381487	1516	0.431842	1096	-0.0361803	1016	-0.145528	light-independent protochlorophyllide reductase FeS subunit ChlL	Prosthetic groups_ cofactors_ and carriers	Porphyrin and chlorophyll metabolism	light-independent protochlorophyllide reductase
7002_A2398	ribF	26	-0.645335	39	-0.0603726	39	-0.0603726	59	0.536868	44	0.113657	37	-0.136321	bifunctional riboflavin kinase / FMN adenylyltransferase RibF	Prosthetic groups_ cofactors_ and carriers	Riboflavin metabolism	riboflavin_ FAD and FMN from GTP and ribulose-5-P
7002_A1361	moaA	25	-0.0285692	28	0.13493	24	-0.0874628	29	0.185556	22	-0.212994	25	-0.0285692	molybdenum cofactor biosynthesis protein MoaA	Prosthetic groups_ cofactors_ and carriers	Sulfur relay system	Moco biosynthesis sulfur relay
7002_A1284	dncH	160	-0.259272	222	0.213215	244	0.349537	192	0.00376192	166	-0.206161	165	-0.214878	1_4-dihydroxy-2-naphthoyl-CoA thioesterease DncH	Prosthetic groups_ cofactors_ and carriers	Ubiquinone and other terpenoid-quinone biosynthesis	phylloquinone biosynthesis via SEPHCHC
7002_A1594	menH	35	0.2144	29	-0.0569024	41	0.442669	31	0.0393129	28	-0.107528	17	-0.827421	2-succinyl-6-hydroxy-2_4-cyclohexadiene-1-carboxylate synthase MenH	Prosthetic groups_ cofactors_ and carriers	Ubiquinone and other terpenoid-quinone biosynthesis	phylloquinone biosynthesis via SEPHCHC
7002_A2710	hpdD	34	0.0213737	38	0.181838	41	0.291463	27	-0.311202	34	0.0213737	27	-0.311202	4-hydroxyphenylpyruvate dioxygenase HpdD	Prosthetic groups_ cofactors_ and carriers	Ubiquinone and other terpenoid-quinone biosynthesis	Tocopherol biosynthesis
7002_A2495		22	0.186413	28	0.534336	21	0.119299	19	-0.025091	18	-0.103093	8	-1.27302	FMN-dependent pyridoxine 5'-phosphate oxidase	Prosthetic groups_ cofactors_ and carriers	Vitamin B6 metabolism	pyridoxal phosphate biosynthesis
7002_A1457	devH	17	-0.415037	23	0.0210616	26	0.197939	26	0.197939	17	-0.415037	27	0.252387	cAMP-responsive transcriptional regulator of glycolipid layer formation DevH	Regulatory functions	DNA interactions	glycolipid biosynthesis
7002_A1640		41	-0.123575	48	0.103836	53	0.246794	46	0.0424353	35	-0.351844	45	0.0107264	YebC family transcriptional regulator	Regulatory functions	DNA interactions
7002_A1785	sfsA	28	-0.123382	32	0.0692627	41	0.426815	29	-0.0727563	35	0.198546	18	-0.760812	sugar fermentation stimulation protein SfsA	Regulatory functions	DNA interactions
7002_A1789	crp	33	0.105795	34	0.148863	35	0.190684	25	-0.294743	35	0.190684	22	-0.479168	cyclic 3'_5'-AMP-responsive transcriptional regulator Crp	Regulatory functions	DNA interactions
7002_D0015		33	0.734539	22	0.149576	19	-0.0619277	17	-0.222392	24	0.275107	4	-2.30986	Xre family transcriptional regulator	Regulatory functions	DNA interactions
7002_G0007		14	-0.0339473	12	-0.25634	20	0.480626	12	-0.25634	17	0.246161	11	-0.381871	AraC family transcriptional regulator	Regulatory functions	DNA interactions	Iron homeostasis
7002_G0122		21	1.1193	8	-0.273018	10	0.0489096	8	-0.273018	10	0.0489096	1	-3.27302	AraC family transcriptional regulator	Regulatory functions	DNA interactions
7002_A2028		62	0.0920756	55	-0.080761	69	0.246404	52	-0.161681	65	0.160247	46	-0.338559	cell envelope-related function transcriptional attenuator	Regulatory functions	General
7002_C0007		99	-0.888969	185	0.0130562	243	0.406487	198	0.111031	218	0.249859	157	-0.223705	abortive infection bacteriophage resistance protein	Regulatory functions	General
7002_A0199	hyp3	93	-0.142665	141	0.457727	148	0.527629	81	-0.341974	96	-0.0968615	57	-0.848934	NAD-reducing hydrogenase associated CP12-CBS domain protein Hyp3	Regulatory functions	Protein interactions	nickel-dependent hydrogenase
7002_A0263	lrtA	4356	-0.343058	9038	0.709942	9178	0.732118	4296	-0.363068	3593	-0.620873	2691	-1.03792	light-repressed ribosomal subunit interface protein LrtA	Regulatory functions	Protein interactions	ribosome activity modulation
7002_A0446	spkB	60	-0.0780025	74	0.22456	76	0.263034	53	-0.256973	70	0.14439	47	-0.430304	serine/threonine protein kinase regulator of Mn uptake SpkB	Regulatory functions	Protein interactions	serine/threonine protein kinases
7002_A0582	gifA	1971	-0.908792	5133	0.472082	6085	0.717537	3988	0.107945	2262	-0.710121	2764	-0.420963	glutamine synthetase inactivating factor IF7 GifA	Regulatory functions	Protein interactions	Glutamate inactivation
7002_A1264	cp12	1290	-0.132241	1494	0.0795681	1604	0.182062	1479	0.06501	1124	-0.33097	1492	0.0776355	light-responsive redox sensor mediating association/dissociation of PRK/CP12/GAPDH complex CP12	Regulatory functions	Protein interactions	Calvin-Benson cycle
7002_A1971	sapG	146	0.132735	121	-0.138226	156	0.228313	117	-0.186724	156	0.228313	103	-0.370589	putative SigG anti-sigma factor SapG	Regulatory functions	Protein interactions
7002_A2015	pka	5	-0.975752	12	0.287282	12	0.287282	9	-0.127756	13	0.402759	8	-0.297681	protein lysine acetyltransferase Pka	Regulatory functions	Protein interactions
7002_A2585	prpJ2	29	-0.243557	33	-0.0571439	35	0.027745	29	-0.243557	53	0.626382	27	-0.346651	serine/threonine protein phosphatase PrpJ2	Regulatory functions	Protein interactions
7002_A2586		76	-0.254573	122	0.428237	108	0.252387	90	-0.0106472	57	-0.66961	91	0.0052943	NfeD family membrane-bound serine protease	Regulatory functions	Protein interactions
7002_G0147	atpR	34	-0.382857	67	0.595769	70	0.658963	31	-0.516124	33	-0.425926	31	-0.516124	N-type Na+ translocating ATPase regulating membrane protein AtpR	Regulatory functions	Protein interactions	N-type Na translocation ATPase
7002_A0909		1	-2.70044	6	-0.115477	8	0.29956	14	1.10692	6	-0.115477	4	-0.70044	adenylate cyclase	Regulatory functions	Small molecule interactions
7002_A1499		62	-0.595268	99	0.0798928	110	0.231896	111	0.244952	98	0.065246	82	-0.191912	diguanylate cyclase	Regulatory functions	Small molecule interactions	c-di-GMP turnover
7002_A1859		117	-0.382301	182	0.255129	208	0.447774	146	-0.0628409	129	-0.241438	133	-0.197383	bifunctional diguanylate cyclase/phosphodiesterase	Regulatory functions	Small molecule interactions	c-di-GMP turnover
7002_A2587		38	-0.138654	45	0.105272	58	0.4714	40	-0.064653	36	-0.216656	34	-0.299118	bifunctional diguanylate cyclase/phosphodiesterase with PAS sensory domain	Regulatory functions	Small molecule interactions	c-di-GMP turnover
7002_A2701		90	-0.217805	119	0.18516	125	0.256126	105	0.00458727	103	-0.0231577	86	-0.283393	Mn/Mg-dependent protein serine/threonine phosphatase	Regulatory functions	Small molecule interactions
7002_A2795	ylmH	62	-0.75086	94	-0.150467	110	0.0763034	124	0.24914	143	0.454815	93	-0.165898	photosystem II ETS energy balancing protein with S4 RNA binding domain YlmH	Signal transduction	General	photosystem II
7002_A2654		30	-0.249614	48	0.428458	49	0.458205	36	0.0134205	28	-0.34915	23	-0.632943	diguanylate phosphodiesterase	Signal transduction	Small molecule interactions
7002_A1373	pilI	88	0.0275858	95	0.13801	108	0.323042	74	-0.222392	53	-0.703925	100	0.21201	pilin-mediated motility/competence modulating chemotaxis signal transduction system adaptor protein PilI	Signal transduction	Taxis	T2bSS twitching motility Pil-Chp system
7002_A1375	pilG	83	-0.264	122	0.291698	145	0.54087	97	-0.0391263	83	-0.264	68	-0.551576	two component signal transduction system twitching motility response regualator PilG	Signal transduction	Taxis	T2bSS type IVa pili ChpA-ChpB/PilGH chemosensory system
7002_A2534	pixG	26	-0.0983021	27	-0.0438543	33	0.245652	27	-0.0438543	26	-0.0983021	28	0.00861313	light-responsive two component signal transduction system response regulator PixG	Signal transduction	Taxis	PixL-PixGH (positive phototaxis) two-component regulatory system
7002_A2598	pilL	18	-0.152003	25	0.321928	28	0.485427	14	-0.514573	23	0.201634	12	-0.736966	chemotaxis signal transduction system histidine kinase PilL	Signal transduction	Taxis	T2bSS twitching motility chemosensory response system ChpABC/pilGHJK
7002_A2599		39	-0.348804	56	0.173149	47	-0.0796172	48	-0.0492435	68	0.453257	40	-0.312278	chemotaxis signal transduction system methyl-accepting receptor	Signal transduction	Taxis	T2bSS twitching motility chemosensory response system ChpABC/pilGHJK
7002_A0139	manR	18	-0.222392	28	0.415037	24	0.192645	16	-0.392317	22	0.0671142	18	-0.222392	Mn-responsive two component signal transduction system response regulator ManR	Signal transduction	Two-component systems	manganese homeostasis response system ManRS
7002_A0689		41	-0.207233	58	0.293196	54	0.190103	43	-0.13852	42	-0.172467	46	-0.0412227	two component signal transduction system hybrid response regulator with GAF sensory domain	Signal transduction	Two-component systems
7002_A0867		32	-0.00749454	32	-0.00749454	32	-0.00749454	33	0.0368996	33	0.0368996	31	-0.0532982	two component signal transduction system hybrid histidine kinase with MASE1 domain	Signal transduction	Two-component systems
7002_A0900	cikA	15	-0.450661	24	0.22741	21	0.0347654	24	0.22741	24	0.22741	15	-0.450661	class II cyanobacteriochrome controlling circadium rythym CikA	Signal transduction	Two-component systems	circadian clock input_ redox state ETS
7002_A0937		327	-0.119882	398	0.163595	371	0.0622462	389	0.130597	282	-0.333478	365	0.0387234	two component signal transduction system response regulator	Signal transduction	Two-component systems
7002_A0996		96	-0.233087	108	-0.063162	141	0.321502	126	0.15923	116	0.0399315	90	-0.326196	two component signal transduction system hybrid histidine kinase with PAS sensory domain	Signal transduction	Two-component systems
7002_A1110		11	-0.540568	17	0.0874628	10	-0.678072	16	0	31	0.954196	11	-0.540568	two component signal transduction system response regulator	Signal transduction	Two-component systems
7002_A1224		59	-1.5338	228	0.416444	289	0.75848	223	0.384454	96	-0.831483	130	-0.394078	two component signal transduction system response regulator	Signal transduction	Two-component systems
7002_A1382		30	-0.321928	40	0.0931094	40	0.0931094	42	0.163499	39	0.0565835	34	-0.141356	two component signal transduction system hybrid histidine kinase with PAS sensory domain	Signal transduction	Two-component systems
7002_A1405	nblS	31	-0.119053	40	0.248679	37	0.136204	32	-0.073249	35	0.056034	27	-0.318361	low temperature/osmotic stress-responsive two component signal transduction system histidine kinase with PAS domain NblS	Signal transduction	Two-component systems	photosynthesis response system NblRS
7002_A1955		122	-0.489925	172	0.00560271	206	0.265838	196	0.194048	133	-0.36538	199	0.215963	two component signal transduction system LuxR family response regulator	Signal transduction	Two-component systems
7002_A2271		27	-0.849975	50	0.0389941	70	0.524421	53	0.123058	50	0.0389941	42	-0.212545	two component signal transduction system histidine kinase with MASE1 domain	Signal transduction	Two-component systems
7002_A2364		35	-0.324673	50	0.1899	55	0.327403	45	0.0378966	39	-0.168554	39	-0.168554	two component signal transduction system response regulator with diguanylate cyclase/phosphodiesterase activity	Signal transduction	Two-component systems
7002_A2365		54	-0.936274	151	0.547243	154	0.575625	97	-0.0912491	66	-0.646768	98	-0.0764521	two component signal transduction system histidine kinase with PAS sensory domain	Signal transduction	Two-component systems
7002_A2504		32	-0.0874628	40	0.234465	45	0.40439	31	-0.133267	30	-0.180572	26	-0.387023	two component signal transduction system hybrid response regulator with PAS sensory domains	Signal transduction	Two-component systems
7002_A2575		9	-0.530515	12	-0.115477	14	0.106915	14	0.106915	17	0.387023	12	-0.115477	two component signal transduction system histidine kinase with GAF domain	Signal transduction	Two-component systems
7002_A2815		163	-0.55716	314	0.388732	293	0.288868	310	0.370236	126	-0.928608	233	-0.0417022	two component signal transduction system response regulator with diguanylate cyclase activity	Signal transduction	Two-component systems
7002_G0061	hik20	20	0.531851	16	0.209923	13	-0.0896372	12	-0.205114	16	0.209923	6	-1.20511	potassium-responsive two component signal transduction system histidine kinase Hik20	Signal transduction	Two-component systems	high affinity potassium uptake
7002_G0116		39	-1.26663	102	0.120397	150	0.67679	104	0.148411	87	-0.109085	81	-0.212179	two component regulator propeller repeat protein	Signal transduction	Two-component systems
7002_A0043	cruP	14	-0.673772	23	0.0424353	33	0.563267	17	-0.393664	31	0.47307	16	-0.481127	lycopene cyclase CruP	Terpenoids and polyketides metabolism	Carotenoid metabolism	carotenoid biosynthesis
7002_A2153	cruA	105	-0.129152	116	0.0145833	143	0.316474	126	0.133882	94	-0.288809	105	-0.129152	lycopene cyclase CruA	Terpenoids and polyketides metabolism	Carotenoid metabolism	myxoxanthophyll biosynthesis
7002_A0364	sigC	212	-0.624491	347	0.0863805	375	0.198335	399	0.287834	358	0.131404	270	-0.275596	group 2 RNA polymerase sigma-70 subunit SigC	Transcription	Transcription factors	RNA polymerase sigma factors
7002_A0520	era	23	0.225881	23	0.225881	25	0.346176	17	-0.210218	18	-0.127756	12	-0.712718	GTP-binding protein Era	Translation	Ribosomal proteins: synthesis and modification	Ribosome biogeneses GTPases
7002_A0872	ybeB	419	-0.048527	454	0.0672151	520	0.263034	479	0.144548	280	-0.63005	448	0.0480215	ribosome-associated protein YbeB	Translation	Ribosomal proteins: synthesis and modification	other ribosome maturation factor
7002_A2079	fusA	128	-0.752659	339	0.652482	367	0.766977	194	-0.152747	163	-0.403931	103	-1.06616	elongation factor G FusA	Translation	Translation factors	translation elongation
7002_A2702	infC	474	-0.058163	452	-0.126727	534	0.11379	587	0.25031	397	-0.313911	517	0.0671142	translation initiation factor InfC	Translation	Translation factors	translation initiation
7002_A0940	dusB	32	0	32	0	32	0	36	0.169925	38	0.247928	22	-0.540568	tRNA dihydrouridine synthase DusB	Translation	tRNA and rRNA base modification	tRNA modification
7002_A1653	fmt	41	-0.798952	81	0.183346	131	0.876919	76	0.091423	59	-0.273861	40	-0.834576	methionyl-tRNA formyltransferase Fmt	Translation	tRNA and rRNA base modification
7002_A1923	tilS	63	-0.261125	82	0.119147	90	0.253448	74	-0.0289514	91	0.26939	53	-0.510484	tRNA(Ile) lysidine synthetase TilS	Translation	tRNA and rRNA base modification	tRNA modification factors
7002_A2407	trmD	11	-1.18442	17	-0.556393	31	0.31034	26	0.0565835	44	0.815575	21	-0.251539	tRNA (Guanine37-N1) -methyltransferase TrmD	Translation	tRNA and rRNA base modification	tRNA modification factors - methyltransferases
7002_A0359	tolB	41	-0.657398	70	0.114333	83	0.360089	71	0.134797	59	-0.132307	64	-0.0149503	Tol biopolymer transport system periplasmic component TolB	Transport and binding proteins	Accesory functions	TonB energy transduction system
7002_A2686		15	0.0995357	24	0.777608	15	0.0995357	7	-1	19	0.440573	4	-1.80735	TonB family protein	Transport and binding proteins	Accesory functions	TonB energy transduction system
7002_A1627	urtE	28	-0.742109	48	0.0354987	50	0.0943924	49	0.065246	63	0.427816	43	-0.123199	ABC-type high affinity urea uptake system ATPase component UrtE	Transport and binding proteins	Amino acids_ peptides and amines	high affinity urea uptake system UrtABCDE
7002_A1748	agmB	22	-0.0324215	21	-0.0995357	30	0.415037	22	-0.0324215	19	-0.243926	21	-0.0995357	ABC-type agmatine uptake system substrate-binding component AgmB	Transport and binding proteins	Amino acids_ peptides and amines	agmatine uptake system AgmABP
7002_A2091	natC	16	-0.357552	21	0.0347654	19	-0.109624	19	-0.109624	32	0.642448	16	-0.357552	ABC-type netural amino acid transport system permease component NatC	Transport and binding proteins	Amino acids_ peptides and amines	neutral amino acid uptake sysetm NatABCDE
7002_A0125	focA	15	-0.39079	23	0.225881	22	0.161751	17	-0.210218	21	0.0946369	20	0.0242475	formate uptake permease FocA	Transport and binding proteins	Anions	Formate utilization
7002_G0142	phnE	10	-1.09311	21	-0.0227201	34	0.672425	16	-0.415037	24	0.169925	23	0.108524	ABC-type phosphonate uptake system permease component PhnE	Transport and binding proteins	Anions	phosphonate ABC transport PhnCDE2
7002_G0143	phnD	29	-1.18641	59	-0.161751	89	0.431339	78	0.241008	80	0.277534	61	-0.113657	ABC-type phosphonate uptake system substrate-binding component PhnD	Transport and binding proteins	Anions	phosphonate ABC transport PhnCDE2
7002_A0087		42	0.355228	29	-0.179108	35	0.0921937	29	-0.179108	41	0.320463	21	-0.644772	major facilitator superfamily sugar transporter	Transport and binding proteins	Carbohydrates_ organic alcohols_ and acids
7002_A0418	rfbB	58	-0.295149	91	0.354665	84	0.239188	73	0.0366948	54	-0.398242	67	-0.0870406	ABC-type polysaccharide export system ATPase component RfbA	Transport and binding proteins	Carbohydrates_ organic alcohols_ and acids	Lipopolysaccharide export RfbAB
7002_A0460		48	0.305739	37	-0.0697703	41	0.0783284	32	-0.279224	50	0.364633	25	-0.635367	sugar:cation symporter	Transport and binding proteins	Carbohydrates_ organic alcohols_ and acids
7002_A0690	ictB	79	-0.258462	102	0.110183	108	0.192645	101	0.0959691	99	0.0671142	78	-0.27684	bicarbonate uptake permease IctB	Transport and binding proteins	Carbohydrates_ organic alcohols_ and acids	CO2 fixation
7002_A1218	ftsW	69	-0.123497	87	0.210922	88	0.22741	79	0.0717596	65	-0.209653	63	-0.254741	cell division protein FtsW	Transport and binding proteins	Carbohydrates_ organic alcohols_ and acids	lipid-linked murein precursor export
7002_A2451		33	-1.0466	66	-0.0466004	117	0.77937	70	0.0382885	65	-0.0686267	58	-0.233014	polysaccharide efflux permeasae	Transport and binding proteins	Carbohydrates_ organic alcohols_ and acids	polysaccharide biosynthesis
7002_A0002		15	-0.707819	28	0.192645	27	0.140178	25	0.0291463	34	0.472753	18	-0.444785	ABC-type metal transport system BtuF family substrate-binding component	Transport and binding proteins	Cations and iron carrying compounds	iron complex uptake system fhuABCD
7002_A0212	chaA	76	-0.106689	131	0.678806	92	0.168945	72	-0.184692	67	-0.288528	53	-0.626696	calcium:proton antiporter ChaA	Transport and binding proteins	Cations and iron carrying compounds
7002_A0340	ureJ	356	-0.0121066	341	-0.0742121	353	-0.0243157	466	0.376346	308	-0.221053	330	-0.121518	Ni2+ uptake transporter UreJ	Transport and binding proteins	Cations and iron carrying compounds	nickel homeostasis
7002_A1067		39	-0.933766	87	0.223775	92	0.304393	76	0.028759	91	0.288626	62	-0.264972	Kef-type K+ transporter NAD-binding component	Transport and binding proteins	Cations and iron carrying compounds
7002_A2108		43	-0.363812	61	0.14066	77	0.47671	61	0.14066	48	-0.205114	42	-0.39776	PMCA-type calcium-translocating P-type ATPase	Transport and binding proteins	Cations and iron carrying compounds
7002_A2297	nhaS1	36	-0.874469	75	0.184425	113	0.775785	76	0.203533	56	-0.237039	40	-0.722466	Na+/H+ antiporter NhaS1	Transport and binding proteins	Cations and iron carrying compounds
7002_A2610	ctaA	27	0.101445	27	0.101445	30	0.253448	21	-0.261125	30	0.253448	16	-0.653442	P-type copper uptake ATPase CtaA	Transport and binding proteins	Cations and iron carrying compounds	copper trafficking to periplasmic binding proteins
7002_A2757		103	0.0235355	97	-0.0630522	103	0.0235355	127	0.32572	70	-0.533682	108	0.0919225	CAC2 family Ca2::H+ antiporter	Transport and binding proteins	Cations and iron carrying compounds
7002_D0005	nthT	15	-0.415037	20	0	23	0.201634	15	-0.415037	35	0.807355	12	-0.736966	cobalt transporter NthT	Transport and binding proteins	Cations and iron carrying compounds	nitrile hydratase
7002_G0012	pacL	32	-0.073249	33	-0.0288549	45	0.418604	30	-0.166358	34	0.0142139	28	-0.265894	P-type calcium uptake ATPase PacL	Transport and binding proteins	Cations and iron carrying compounds	calcium homeostasis
7002_G0123		25	-0.341037	34	0.10257	35	0.14439	31	-0.0306968	35	0.14439	30	-0.0780025	Na-KCl symporter	Transport and binding proteins	Cations and iron carrying compounds
7002_A0120	gsiA	39	-0.0484985	44	0.125531	44	0.125531	38	-0.0859732	43	0.092364	34	-0.246438	ABC-type glutathione uptake system ATPase component GsiA	Transport and binding proteins	Cofactors and prosthetic groups	glutathione upake system GsiABCD
7002_A0154	cbiO	68	-0.154123	66	-0.197192	101	0.416625	70	-0.112303	74	-0.0321326	75	-0.0127673	ABC-type biotin uptake system ATPase component CbiO	Transport and binding proteins	Cofactors and prosthetic groups	biotin uptake system BioYNM and biotin uptake system BioY-EcfA12T
7002_A1969	comFB	373	-0.277147	436	-0.0519946	509	0.171343	460	0.0253111	537	0.248599	397	-0.187184	late competence development protein ComFB	Transport and binding proteins	Nucleosides_ purines and pyrimidines	competence-related DNA transformation transporter
7002_G0066	pbuG	35	-0.118644	52	0.452512	38	0	38	0	32	-0.247928	33	-0.203533	xanthine/uracil permease PbuG	Transport and binding proteins	Nucleosides_ purines and pyrimidines
7002_A0504	pilQ	466	-0.104001	642	0.358243	590	0.236384	506	0.0148068	424	-0.240266	377	-0.409766	type IV pilus secretin PilQ	Transport and binding proteins	Porins and secretins	T2bSS type IVb pilus complex
7002_A0240		32	-0.0660892	37	0.143364	36	0.103836	30	-0.159199	39	0.219313	27	-0.311202	ABC transport system ATPase component	Transport and binding proteins	Unknown substrate
7002_A0534		6	-0.852443	9	-0.26748	11	0.0220263	14	0.36995	17	0.650058	8	-0.437405	major facilitator superfamily permease	Transport and binding proteins	Unknown substrate
7002_A1575		14	-0.662965	24	0.114643	28	0.337035	26	0.23012	20	-0.148392	21	-0.0780025	autoinducer 2 family exporter	Transport and binding proteins	Unknown substrate
7002_A1722		12	-0.624491	21	0.182864	26	0.490986	17	-0.121991	19	0.0384741	16	-0.209453	ABC-2-type export system ATPase component	Transport and binding proteins	Unknown substrate	ABC-2 export system 1
7002_A1723		26	-0.802061	52	0.197939	56	0.304855	55	0.278859	48	0.0824622	35	-0.373217	ABC-2-type export system membrane fusion component	Transport and binding proteins	Unknown substrate	ABC-2 export system 1
7002_A1833		47	-0.257053	61	0.119095	58	0.0463387	57	0.0212477	56	-0.00428736	58	0.0463387	integral membrane protein TerC family	Transport and binding proteins	Unknown substrate
7002_A2163		14	-0.726624	33	0.510416	36	0.635946	20	-0.21205	14	-0.726624	22	-0.074547	small-conductance mechanosensitive channel	Transport and binding proteins	Unknown substrate
7002_A2270		19	-0.306661	27	0.200299	24	0.0303736	29	0.303392	24	0.0303736	18	-0.384664	ABC-type transport system ATPase component	Transport and binding proteins	Unknown substrate
7002_A2462	mscL	760	-0.431787	1222	0.253386	992	-0.0474464	1041	0.0221116	1395	0.444407	741	-0.468313	large-conductive mechanosensitive channel MscL	Transport and binding proteins	Unknown substrate
7002_A2580		27	-0.0351894	25	-0.146221	28	0.017278	33	0.254317	25	-0.146221	28	0.017278	small conductance mechanosensitive channel	Transport and binding proteins	Unknown substrate
7002_A2846		6	-1.68806	26	0.427421	22	0.186413	23	0.250543	23	0.250543	16	-0.273018	major facilitator superfamily permease	Transport and binding proteins	Unknown substrate
7002_G0163		32	-0.00749454	33	0.0368996	37	0.201959	34	0.0799683	23	-0.483933	34	0.0799683	DedA family integral membrane protein	Transport and binding proteins	Unknown substrate
7002_A0004		26	0.670692	10	-0.707819	10	-0.707819	17	0.0577155	32	0.970253	3	-2.44478	conserved hypothetical with alkylhydroperoxidase AhpD family core domain	Unknown function	Enzymes of unknown specificity
7002_A0016		157	-0.61227	250	0.0588937	334	0.476814	274	0.191141	217	-0.145339	208	-0.206451	glyoxalase superfamily protein	Unknown function	Enzymes of unknown specificity	oxidative stress
7002_A0019		49	-0.201207	52	-0.115477	65	0.206451	63	0.161363	58	0.0420641	51	-0.143492	AAA family ATPase	Unknown function	Enzymes of unknown specificity
7002_A0026		25	-0.197446	27	-0.0864148	37	0.368151	32	0.158698	29	0.0166787	22	-0.381871	GTPase associated with carbon-concentrating mechanism	Unknown function	Enzymes of unknown specificity
7002_A0115		60	-0.499669	84	-0.0142419	114	0.426331	96	0.178403	85	0.00283159	70	-0.277276	family 57 glycoside hydrolase	Unknown function	Enzymes of unknown specificity
7002_A0179		11	-0.584963	20	0.277534	24	0.540568	19	0.203533	10	-0.722466	15	-0.137504	glutaredoxin-like domain protein	Unknown function	Enzymes of unknown specificity
7002_A0211		7	-1.14684	24	0.630766	27	0.800691	17	0.133267	7	-1.14684	11	-0.494765	protein with nuclease-related domain (NERD)	Unknown function	Enzymes of unknown specificity
7002_A0236		123	-0.795578	209	-0.0307331	253	0.244901	267	0.322604	222	0.0563236	207	-0.0446053	PD-(D/E)XK family nuclease	Unknown function	Enzymes of unknown specificity
7002_A0254		26	-0.0721498	33	0.271805	31	0.181607	21	-0.380272	31	0.181607	22	-0.313158	haloacid dehalogenase superfamily enzyme	Unknown function	Enzymes of unknown specificity
7002_A0264		8	-0.584963	9	-0.415037	15	0.321928	10	-0.263034	22	0.874469	8	-0.584963	S-adenosyl-l-methionine hydroxide adenosyltransferase family protein	Unknown function	Enzymes of unknown specificity
7002_A0404		38	-0.121306	60	0.537657	44	0.0901978	38	-0.121306	36	-0.199309	32	-0.369234	family 2 glycosyl transferase	Unknown function	Enzymes of unknown specificity	glycolipid biosynthesis
7002_A0412		143	-0.49834	198	-0.0288549	308	0.608575	225	0.15557	176	-0.19878	162	-0.318361	nucleotidyltransferase family protein	Unknown function	Enzymes of unknown specificity	glycolipid biosynthesis
7002_A0413		374	-0.230087	412	-0.0904807	494	0.171386	452	0.0431977	460	0.0685088	440	0.00437844	unclassified glycosyl transferase	Unknown function	Enzymes of unknown specificity	polysaccharide biosynthesis
7002_A0417		195	-0.0195955	240	0.279965	272	0.460537	167	-0.243222	187	-0.0800313	125	-0.661142	putative methyltransferase	Unknown function	Enzymes of unknown specificity	glycolipid biosynthesis
7002_A0467		2	-1.62449	7	0.182864	2	-1.62449	4	-0.624491	20	1.69744	2	-1.62449	transglutaminase-like protein	Unknown function	Enzymes of unknown specificity
7002_A0523		55	-0.466568	87	0.195016	91	0.259867	82	0.109624	69	-0.139403	72	-0.0780025	methyltransferase-like protein	Unknown function	Enzymes of unknown specificity
7002_A1103		54	-0.524336	87	0.16372	105	0.435022	78	0.00617857	79	0.0245571	63	-0.301944	acyltransferase domain-containing protein	Unknown function	Enzymes of unknown specificity
7002_A1140		172	-0.885105	328	0.0461821	436	0.456814	406	0.353966	248	-0.357174	316	-0.00758916	radical SAM domain-containing protein	Unknown function	Enzymes of unknown specificity
7002_A1141		439	-1.55116	1073	-0.261801	1695	0.397834	1924	0.580657	1224	-0.0718479	1364	0.0843922	methyltransferase FkbM family protein	Unknown function	Enzymes of unknown specificity
7002_A1153		4	-1.36923	7	-0.561879	15	0.537657	8	-0.369234	19	0.878694	9	-0.199309	phosphoglycerate mutase family protein	Unknown function	Enzymes of unknown specificity
7002_A1331		46	-0.0614005	65	0.437405	51	0.0874628	48	0	45	-0.0931094	33	-0.540568	SAM-dependent O-methyltransferase	Unknown function	Enzymes of unknown specificity
7002_A1463		15	-0.194647	19	0.146389	17	-0.0140752	17	-0.0140752	17	-0.0140752	18	0.068387	cysteine-rich radical SAM domain-containing protein DUF3641	Unknown function	Enzymes of unknown specificity	rSAM/selenodomain system
7002_A1558		30	-0.359896	45	0.225067	52	0.433653	36	-0.0968615	39	0.0186157	29	-0.408806	beta-hydroxyacid dehydrogenase	Unknown function	Enzymes of unknown specificity
7002_A1592		48	-0.520073	79	0.198745	92	0.418526	68	-0.0175726	64	-0.105035	62	-0.150839	metallo-beta lactamase domain protein	Unknown function	Enzymes of unknown specificity
7002_A1766		25	0.0995357	21	-0.152003	25	0.0995357	26	0.156119	27	0.210567	16	-0.544321	NAD dependent epimerase/dehydratase family protein	Unknown function	Enzymes of unknown specificity
7002_A1976		12	-1.13386	37	0.490635	30	0.188072	21	-0.326501	28	0.0885367	30	0.188072	family 4 glycosyltransferase	Unknown function	Enzymes of unknown specificity	lipid biosynthesis
7002_A2017		27	-0.726239	59	0.401516	74	0.728327	39	-0.195724	32	-0.481127	37	-0.271673	acetyltransferase family protein	Unknown function	Enzymes of unknown specificity
7002_A2155		8	-0.922832	13	-0.222392	18	0.247093	15	-0.0159415	21	0.469485	16	0.0771679	metallophosphoesterase	Unknown function	Enzymes of unknown specificity
7002_A2355		21	0.14439	15	-0.341037	21	0.14439	25	0.395929	21	0.14439	11	-0.788496	flavoprotein HI0933 family	Unknown function	Enzymes of unknown specificity
7002_A2397		28	-0.0255351	32	0.16711	31	0.121306	22	-0.373458	36	0.337035	22	-0.373458	beta-lactamase superfamily hydrolase	Unknown function	Enzymes of unknown specificity
7002_A2700		38	-0.580738	67	0.237424	77	0.438121	61	0.102072	58	0.0293156	40	-0.506737	family 2 glycosyl transferase	Unknown function	Enzymes of unknown specificity
7002_F0040		11	-0.599462	22	0.400538	18	0.111031	14	-0.251539	21	0.333424	14	-0.251539	2OG-Fe(II) oxygenase family oxidoreductase	Unknown function	Enzymes of unknown specificity
7002_G0008		10	-0.39689	15	0.188072	14	0.0885367	15	0.188072	14	0.0885367	11	-0.259387	uncharacterized protein with predicted nucleoside-triphosphatase (NTPase) domain	Unknown function	Enzymes of unknown specificity
7002_G0135		15	-0.276331	19	0.0647057	24	0.401741	16	-0.183222	17	-0.095759	18	-0.0132968	protein of unknown function DUF942 thioredoxin-like	Unknown function	Enzymes of unknown specificity
7002_A0017		137	-1.24774	302	-0.10737	439	0.432302	388	0.254138	363	0.158051	323	-0.0103845	uncharacterized protein	Unknown function	General
7002_A0036		9	-0.0524674	13	0.478047	12	0.36257	8	-0.222392	10	0.0995357	4	-1.22239	hypothetical protein	Unknown function	General
7002_A0041		36	0.0824622	40	0.234465	37	0.121991	27	-0.332575	39	0.197939	25	-0.443607	protein of unknown function DUF490	Unknown function	General
7002_A0077		147	0.0330908	156	0.118821	183	0.349118	118	-0.283939	161	0.164335	97	-0.566669	uncharacterized protein	Unknown function	General	nitrogen assimilation
7002_A0078		258	-0.0797673	328	0.266557	343	0.33107	265	-0.041146	213	-0.356285	229	-0.251791	uncharacterized protein	Unknown function	General
7002_A0079		64	-0.403722	87	0.0392213	109	0.364462	89	0.0720112	84	-0.0114048	75	-0.174903	uncharacterized protein	Unknown function	General
7002_A0098		80	-0.452859	121	0.144076	133	0.280495	126	0.202493	86	-0.348522	111	0.0196288	protein with nucleotide-binding domain of DisA bacterial checkpoint controller	Unknown function	General
7002_A0107		28	-1.12338	48	-0.345775	76	0.31719	85	0.478654	88	0.528694	41	-0.573185	uncharacterized protein	Unknown function	General	heat shock response
7002_A0164		236	-0.218895	295	0.103033	261	-0.073632	324	0.238312	266	-0.0462556	266	-0.0462556	uncharacterized protein	Unknown function	General
7002_A0185		6	-0.760812	24	1.23919	7	-0.53842	14	0.46158	3	-1.76081	7	-0.53842	uncharacterized protein	Unknown function	General
7002_A0191		194	-0.332794	309	0.338756	421	0.78497	227	-0.106158	165	-0.566385	150	-0.703888	PhoH-like protein	Unknown function	General
7002_A0249		24	0.29956	21	0.106915	21	0.106915	16	-0.285402	21	0.106915	14	-0.478047	UvrC domain protein	Unknown function	General
7002_A0312		282	-0.802963	507	0.0433274	540	0.134301	737	0.583006	377	-0.384094	509	0.0490073	uncharacterized protein	Unknown function	General
7002_A0328		40	-0.369234	77	0.575625	53	0.0367586	50	-0.0473057	54	0.0637256	36	-0.521237	uncharacterized protein	Unknown function	General
7002_A0347		419	-0.646746	661	0.0109545	759	0.210404	727	0.14826	702	0.0977752	668	0.0261523	CBS pair BON associated domain protein	Unknown function	General
7002_A0355		11	-0.479168	17	0.148863	19	0.309328	13	-0.23816	16	0.0614005	16	0.0614005	metal-binding protein of unknown function DUF2227	Unknown function	General
7002_A0405		36	-0.0330151	46	0.320622	41	0.154612	37	0.00651331	30	-0.296049	31	-0.248744	protein of unknown function DUF29	Unknown function	General
7002_A0411		97	-0.0342932	99	-0.0048494	132	0.410188	89	-0.158473	99	-0.0048494	80	-0.312278	hypothetical protein	Unknown function	General	glycolipid biosynthesis
7002_A0463		8	-0.890771	22	0.568661	19	0.357157	10	-0.568843	8	-0.890771	22	0.568661	hypothetical protein	Unknown function	General
7002_A0480		401	-0.320728	604	0.270218	598	0.255815	498	-0.00818484	369	-0.44071	535	0.0952083	protein of unknown function DUF2839	Unknown function	General
7002_A0494		65	0.263034	54	-0.00444591	56	0.0480215	46	-0.235771	65	0.263034	39	-0.473931	membrane protein	Unknown function	General
7002_A0530		85	-0.205319	141	0.524842	100	0.0291463	100	0.0291463	99	0.0146468	63	-0.63743	protein with TerB-like domain of heat shock DnaJ-like proteins	Unknown function	General
7002_A0541		23	0.288345	23	0.288345	21	0.157101	13	-0.534777	26	0.465223	7	-1.42786	protein of unknown function DUF721	Unknown function	General	DNA replication
7002_A0543		197	-0.532766	256	-0.154818	319	0.162595	390	0.452512	198	-0.525461	350	0.296393	hypothetical protein	Unknown function	General
7002_A0544		21	-0.790904	39	0.10218	35	-0.0539388	35	-0.0539388	58	0.674759	30	-0.276331	hypothetical protein	Unknown function	General
7002_A0633		14	-0.846087	29	0.204539	34	0.434021	24	-0.0684797	26	0.0469975	24	-0.0684797	uncharacterized protein	Unknown function	General
7002_A0645		154	0.149576	140	0.0120728	174	0.325733	136	-0.0297473	140	0.0120728	89	-0.641477	uncharacterized protein	Unknown function	General
7002_A0651		76	-0.138654	95	0.183275	102	0.285844	90	0.105272	78	-0.101179	61	-0.455844	hypothetical protein	Unknown function	General
7002_A0653		73	-0.400139	142	0.559784	143	0.569908	98	0.0247467	66	-0.545569	56	-0.782608	uncharacterized protein	Unknown function	General
7002_A0658		39	-0.605369	56	-0.083416	75	0.338048	57	-0.0578809	70	0.238512	59	-0.00812788	hypothetical protein	Unknown function	General
7002_A0661		202	-0.250681	349	0.53819	334	0.474811	238	-0.0140752	147	-0.709221	172	-0.482628	uncharacterized protein	Unknown function	General
7002_A0688		63	0.281472	53	0.0321122	60	0.211082	49	-0.0810984	45	-0.203955	41	-0.338256	hypothetical protein	Unknown function	General
7002_A0717		24	0.0718929	28	0.294285	21	-0.120752	23	0.0104924	26	0.18737	15	-0.606179	uncharacterized protein	Unknown function	General
7002_A0723		59	-0.0792889	73	0.227893	68	0.125531	61	-0.0311946	64	0.038068	49	-0.347222	pentapeptide repeat-containing protein	Unknown function	General
7002_A0772		31	0.0634254	28	-0.083416	34	0.196692	27	-0.135883	36	0.279154	22	-0.431339	membrane protein of unknown function DUF4126	Unknown function	General
7002_A0779		13	-1.01838	38	0.529109	36	0.451107	27	0.0360693	22	-0.259387	22	-0.259387	hypothetical protein	Unknown function	General
7002_A0829		71	0.153509	57	-0.163348	83	0.378801	56	-0.188883	64	0.00376192	52	-0.295798	hypothetical protein	Unknown function	General
7002_A0839		373	-0.316503	553	0.251601	566	0.285123	490	0.0771032	407	-0.19065	398	-0.22291	hypothetical protein	Unknown function	General
7002_A0845		21	-0.473931	43	0.560016	32	0.133751	33	0.178146	21	-0.473931	25	-0.222392	hypothetical protein	Unknown function	General
7002_A0873	rfrK	215	0.218112	180	-0.0382281	222	0.264335	180	-0.0382281	171	-0.112229	141	-0.39053	pentapeptide repeat-containing protein RfrK	Unknown function	General
7002_A0913		2399	0.00361276	3379	0.497776	2806	0.229695	2241	-0.0946777	1764	-0.43997	1769	-0.435886	uncharacterized protein	Unknown function	General
7002_A0916		31	-0.133267	40	0.234465	43	0.338802	32	-0.0874628	34	0	24	-0.5025	membrane protein of unknown function DUF540	Unknown function	General
7002_A0922		358	0.121872	283	-0.217286	387	0.234246	313	-0.0719249	390	0.245387	243	-0.437131	uncharacterized protein	Unknown function	General
7002_A0934		314	0.0949484	346	0.234956	321	0.126757	248	-0.245476	382	0.377756	153	-0.942285	outer membrane protein	Unknown function	General
7002_A0936		498	-0.0916602	659	0.312473	939	0.823319	505	-0.0715225	321	-0.725233	262	-1.01824	putative outer membrane protein	Unknown function	General
7002_A0942		354	-0.111082	460	0.266803	422	0.142412	399	0.0615578	331	-0.208	328	-0.221135	uncharacterized stress response protein	Unknown function	General
7002_A0961		112	-0.47032	224	0.52968	172	0.14859	164	0.0798771	116	-0.419694	143	-0.117804	protein of unknown function DUF3423	Unknown function	General
7002_A0962		42	-0.222392	66	0.429684	62	0.339486	41	-0.257158	36	-0.444785	47	-0.060121	hypothetical protein	Unknown function	General
7002_A0966		34	-0.393664	42	-0.0888093	63	0.496153	39	-0.195724	45	0.0107264	45	0.0107264	protein of unknown function DUF29	Unknown function	General
7002_A0968		82	-0.224904	108	0.172432	104	0.117984	86	-0.156191	121	0.336408	74	-0.373002	hypothetical protein	Unknown function	General
7002_A0977		125	-0.579824	167	-0.161904	249	0.414394	220	0.235752	179	-0.0617923	181	-0.0457622	TPR repeat-containing protein	Unknown function	General
7002_A1017		40	-1.70229	94	-0.469627	160	0.297712	164	0.333336	181	0.47563	142	0.125531	uncharacterized protein with a C-terminal Piwi domain	Unknown function	General
7002_A1035		73	-0.861838	146	0.138162	166	0.323377	170	0.357729	111	-0.257246	130	-0.0292943	hypothetical protein	Unknown function	General
7002_A1084		109	-0.0731179	119	0.0535155	135	0.235513	103	-0.154802	114	-0.00841224	108	-0.0864148	protein of unknown function DUF212	Unknown function	General
7002_A1087		76	-1.08299	160	-0.00898878	261	0.696989	198	0.29844	134	-0.264828	137	-0.232885	transmembrane protein of unknown function DUF445	Unknown function	General
7002_A1114		196	-0.780467	318	-0.0822941	431	0.356367	335	-0.00715979	378	0.167065	362	0.104669	hypothetical lipoprotein	Unknown function	General
7002_A1115		282	-0.555677	417	0.00867528	498	0.264774	440	0.0861314	408	-0.0228029	442	0.0926743	protein of unknown function DUF2513	Unknown function	General
7002_A1124		42	0.0289127	51	0.309021	50	0.280451	40	-0.0414766	38	-0.115477	26	-0.662965	FHA domain protein	Unknown function	General
7002_A1128		135	-0.740168	237	0.0717596	229	0.0222202	303	0.42619	193	-0.224527	256	0.183016	hypothetical protein	Unknown function	General
7002_A1134		102	-1.31247	272	0.10257	400	0.658963	294	0.214779	247	-0.0365259	205	-0.305413	hypothetical protein	Unknown function	General
7002_A1136		185	-1.06667	480	0.308838	539	0.476089	476	0.296765	275	-0.494765	370	-0.066671	hypothetical protein	Unknown function	General
7002_A1139		156	-0.612443	277	0.215897	445	0.899816	224	-0.0904905	155	-0.621721	174	-0.454902	hypothetical protein	Unknown function	General
7002_A1179		323	-0.236362	492	0.370762	507	0.414089	384	0.0132099	301	-0.338133	276	-0.463228	lipoprotein	Unknown function	General
7002_A1187		24	0.204141	22	0.0786098	23	0.14274	17	-0.293359	26	0.319618	13	-0.680382	hypothetical protein	Unknown function	General
7002_A1191		28	-0.63005	49	0.177305	52	0.263034	40	-0.115477	54	0.317482	37	-0.227952	hypothetical protein	Unknown function	General
7002_A1199		87	0.416881	63	-0.0487824	74	0.183391	68	0.0614005	59	-0.143419	40	-0.704134	protein of unknown function DUF2396	Unknown function	General
7002_A1204		42	0.17638	43	0.210327	42	0.17638	38	0.0319901	36	-0.0460124	22	-0.756506	protein of unknown function DUF676	Unknown function	General
7002_A1209		38	-0.520257	74	0.441269	69	0.34034	50	-0.124328	46	-0.244622	50	-0.124328	uncharacterized protein	Unknown function	General
7002_A1219		515	-0.527171	855	0.204181	1076	0.535863	824	0.150901	684	-0.117747	499	-0.572703	PedR controlled uncharacterized protein	Unknown function	General
7002_A1221		46	-0.00521771	58	0.329201	57	0.30411	34	-0.441317	45	-0.0369266	37	-0.319326	hypothetical protein	Unknown function	General
7002_A1223		9	-0.374396	16	0.455679	11	-0.0848889	8	-0.544321	21	0.847997	5	-1.22239	protein of unknown function DUF985	Unknown function	General
7002_A1230		49	-0.497295	76	0.135922	130	0.910363	55	-0.330645	66	-0.0676109	39	-0.826603	hypothetical protein	Unknown function	General
7002_A1257		145	-0.559309	193	-0.146761	234	0.131147	284	0.410529	205	-0.0597379	221	0.0486845	hypothetical protein	Unknown function	General
7002_A1305		103	-0.144279	141	0.308772	152	0.417148	108	-0.0758918	100	-0.186923	79	-0.526999	surface protein SdrI	Unknown function	General
7002_A1306		35	-0.268748	61	0.532706	56	0.409324	26	-0.697591	49	0.216679	26	-0.697591	hypothetical protein	Unknown function	General
7002_A1307		36	-0.521237	51	-0.0187366	65	0.331206	59	0.191481	50	-0.0473057	49	-0.0764521	hypothetical protein	Unknown function	General
7002_A1333		47	0.139551	40	-0.0931094	42	-0.0227201	45	0.0768156	52	0.285402	30	-0.508147	protein of unknown function DUF1625	Unknown function	General
7002_A1360		356	-1.07277	826	0.141497	1144	0.61137	933	0.317232	563	-0.41151	671	-0.158332	hypothetical protein	Unknown function	General
7002_A1366		79	-0.214545	127	0.470359	103	0.168175	80	-0.196397	84	-0.126008	77	-0.251539	protein of unknown function DUF124	Unknown function	General
7002_A1376		150	-0.741767	270	0.10623	321	0.355844	301	0.263034	210	-0.25634	253	0.0124083	uncharacterized protein	Unknown function	General
7002_A1392		49	-0.259759	69	0.234055	69	0.234055	59	0.00817393	63	0.102811	43	-0.448204	uncharacterized protein	Unknown function	General
7002_A1426	ycf49	9	-1.35364	20	-0.201634	32	0.476438	27	0.231326	27	0.231326	23	0	protein of unknown function DUF2499 Ycf49	Unknown function	General
7002_A1429		184	-0.46796	247	-0.0431546	340	0.417869	307	0.270573	234	-0.121157	215	-0.243329	hypothetical protein	Unknown function	General
7002_A1444		20	0.277534	18	0.125531	22	0.415037	14	-0.237039	16	-0.0443941	9	-0.874469	hypothetical protein	Unknown function	General
7002_A1450		159	0.204358	152	0.139403	168	0.283793	128	-0.108524	130	-0.0861566	91	-0.60073	hypothetical protein	Unknown function	General
7002_A1489		17	-0.393664	32	0.518873	23	0.0424353	23	0.0424353	21	-0.0888093	18	-0.311202	hypothetical protein	Unknown function	General
7002_A1491		6	-0.63743	15	0.684498	13	0.478047	8	-0.222392	10	0.0995357	4	-1.22239	hypothetical protein	Unknown function	General
7002_A1502		231	-0.0700919	281	0.212585	249	0.038161	249	0.038161	207	-0.228354	238	-0.0270232	hypothetical protein	Unknown function	General	polysaccharide biosynthesis
7002_A1518		174	-0.306367	280	0.379972	224	0.0580441	173	-0.314683	253	0.233683	187	-0.202416	protein of unknown function DUF218	Unknown function	General	polysaccharide biosynthesis
7002_A1524		92	-0.718024	151	-0.00318125	180	0.250267	176	0.217846	149	-0.0224175	160	0.0803421	TIGR02450 family tryptophan-rich protein	Unknown function	General
7002_A1553		74	-0.16848	87	0.06501	127	0.610751	74	-0.16848	71	-0.228186	66	-0.333539	uncharacterized protein	Unknown function	General
7002_A1578		2419	-0.0238565	2343	-0.0699103	2682	0.125042	3140	0.352497	1793	-0.455892	2379	-0.047912	uncharacterized protein	Unknown function	General
7002_A1581		138	0.526069	82	-0.224904	106	0.145465	88	-0.123024	99	0.046901	62	-0.628259	uncharacterized protein	Unknown function	General
7002_A1588		149	-0.405322	229	0.214713	280	0.504792	190	-0.0546353	184	-0.100929	152	-0.376563	uncharacterized protein	Unknown function	General
7002_A1595		20	-0.273018	30	0.311944	24	-0.00998409	28	0.212408	27	0.159941	16	-0.594947	uncharacterized protein	Unknown function	General
7002_A1647		42	-0.222392	65	0.407658	53	0.113211	43	-0.188445	40	-0.292782	51	0.0577155	protein of unknown function DUF1817	Unknown function	General
7002_A1684		568	-0.202296	695	0.0888257	654	0.0011034	599	-0.125631	882	0.432591	523	-0.321376	AIPR protein	Unknown function	General
7002_A1695		78	0.0374747	89	0.227806	106	0.479993	72	-0.0780025	48	-0.662965	63	-0.270648	protein of unknown function DUF1232	Unknown function	General
7002_A1696		26	-0.182203	37	0.32681	32	0.117357	32	0.117357	38	0.365284	12	-1.29768	protein of unknown function DUF29	Unknown function	General
7002_A1697		48	0.215729	43	0.0570309	50	0.274622	40	-0.0473057	39	-0.0838316	28	-0.561879	putative lipoprotein	Unknown function	General
7002_A1698		1576	-0.852077	2670	-0.0915044	3436	0.272386	3680	0.371362	3043	0.0971502	2664	-0.0947501	hypothetical protein	Unknown function	General
7002_A1699		160	-1.12997	329	-0.0899542	493	0.493546	399	0.188347	383	0.129303	337	-0.0552932	TPR repeat-containing protein	Unknown function	General
7002_A1700		8	-0.544321	17	0.543142	18	0.625604	10	-0.222392	9	-0.374396	8	-0.544321	hypothetical protein	Unknown function	General
7002_A1711		76	-0.84659	158	0.209263	197	0.527534	132	-0.0501235	127	-0.105833	130	-0.0721498	hypothetical protein	Unknown function	General
7002_A1712		230	-0.402437	343	0.174137	356	0.227806	378	0.314315	291	-0.0630522	226	-0.427749	hypothetical protein	Unknown function	General
7002_A1780	yidH	48	-0.739968	77	-0.058144	101	0.333281	101	0.333281	88	0.134501	66	-0.280536	protein of unknown function DUF202 YidH	Unknown function	General
7002_A1810		35	-0.580375	88	0.749773	69	0.398866	55	0.0717015	38	-0.461731	29	-0.851677	hypothetical protein	Unknown function	General
7002_A1845		829	-1.23883	1645	-0.250188	2230	0.188769	2950	0.59244	1744	-0.165875	2341	0.25885	protein of unknown function DUF370	Unknown function	General
7002_A1897		33	-0.330645	47	0.179549	39	-0.0896372	45	0.116814	49	0.23967	36	-0.205114	protein of unknown function DUF1980	Unknown function	General
7002_A1922		327	-0.10765	396	0.168559	415	0.23617	345	-0.0303446	340	-0.0514062	291	-0.275922	hypothetical protein	Unknown function	General
7002_A1932		18	-0.0906025	17	-0.173065	32	0.739472	18	-0.0906025	11	-0.801096	19	-0.0126	hypothetical protein	Unknown function	General
7002_A1951		131	-0.206573	259	0.776812	186	0.299163	119	-0.345178	120	-0.333106	92	-0.716434	hypothetical protein	Unknown function	General
7002_A2007		114	-0.252804	136	0.00176909	165	0.280628	164	0.271858	84	-0.693376	152	0.162234	hypothetical protein	Unknown function	General
7002_A2027		424	-0.149108	413	-0.18703	535	0.186367	626	0.41299	278	-0.758087	545	0.213084	hypothetical protein	Unknown function	General
7002_A2051		25	-0.318076	31	-0.00773565	38	0.285996	23	-0.43837	46	0.56163	24	-0.376969	hypothetical protein	Unknown function	General
7002_A2085		93	-0.257422	110	-0.0152207	151	0.441824	108	-0.0416929	107	-0.0551135	98	-0.181871	hypothetical protein	Unknown function	General
7002_A2101		69	-0.732778	188	0.713287	186	0.697857	103	-0.154802	75	-0.612484	67	-0.775213	uncharacterized protein repressed by NtcA	Unknown function	General
7002_A2138		15	0.968291	9	0.231326	10	0.383329	5	-0.616671	6	-0.353637	1	-2.9386	hypothetical protein	Unknown function	General
7002_A2172		174	-0.143271	263	0.452705	222	0.208202	142	-0.436467	206	0.100286	146	-0.39639	conserved protein with DUF11 repeat domain	Unknown function	General	Surface protein
7002_A2174		55	-0.192098	85	0.435933	78	0.311944	62	-0.0192619	55	-0.192098	42	-0.581141	outer membrane protein	Unknown function	General	adhesion
7002_A2175		47	-0.060121	73	0.575115	55	0.16665	41	-0.257158	40	-0.292782	38	-0.366782	protein with multiple DUF11 repeat domains	Unknown function	General
7002_A2178		98	-0.207595	133	0.232977	122	0.108432	110	-0.0409455	107	-0.0808383	109	-0.0541209	outer membrane protein	Unknown function	General
7002_A2219		275	-0.0311385	286	0.025445	364	0.373368	249	-0.174424	317	0.173913	195	-0.527096	AIG2-like family protein of unknown function	Unknown function	General
7002_A2258		34	-0.399037	44	-0.0270682	58	0.371481	49	0.12821	49	0.12821	35	-0.357217	pentapeptide repeat-containing protein	Unknown function	General
7002_A2263		34	-0.310568	46	0.125531	45	0.093822	44	0.0614005	44	0.0614005	40	-0.076103	protein of unknown function DUF151	Unknown function	General
7002_A2290		47	-0.204745	55	0.0220263	52	-0.0588937	72	0.410592	46	-0.235771	53	-0.031413	protein of unknown function DUF3181	Unknown function	General
7002_A2295		499	-0.333255	739	0.233279	735	0.225449	745	0.244945	491	-0.356572	563	-0.15916	protein of unknown function DUF805	Unknown function	General
7002_A2305		42	1	17	-0.304855	18	-0.222392	17	-0.304855	25	0.251539	7	-1.58496	hypothetical protein	Unknown function	General
7002_A2307		15	-0.0159415	16	0.0771679	16	0.0771679	13	-0.222392	17	0.164631	14	-0.115477	membrane protein of unknown function DUF4010	Unknown function	General
7002_A2322		17	0.180572	20	0.415037	15	0	16	0.0931094	17	0.180572	5	-1.58496	hypothetical protein	Unknown function	General
7002_A2323		39	-0.576719	72	0.307804	63	0.115159	73	0.327704	49	-0.247411	53	-0.1342	hypothetical protein	Unknown function	General
7002_A2346		228	-1.15532	673	0.406251	847	0.738007	500	-0.022427	474	-0.099468	325	-0.643915	uncharacterized protein in light-independent protochlorphyllide reductase operon	Unknown function	General	light-independent protochlorophyllide reductase
7002_A2349		40	-0.206852	46	-0.00521771	53	0.199141	38	-0.280852	64	0.47122	36	-0.358855	hypothetical protein	Unknown function	General
7002_A2351		23	-0.43837	31	-0.00773565	35	0.167351	31	-0.00773565	38	0.285996	29	-0.103951	protein of unknown function DUF3598	Unknown function	General	Iron homeostasis?
7002_A2395		64	-0.20294	75	0.0258786	90	0.288913	65	-0.180572	71	-0.0531929	77	0.0638465	protein of unknown function DUF1830	Unknown function	General	Nitrogen assimilation
7002_A2403		19	-0.68281	32	0.0692627	64	1.06926	30	-0.0238467	2	-3.93074	36	0.239188	hypothetical protein	Unknown function	General
7002_A2409		37	-0.0635651	38	-0.025091	43	0.153246	42	0.119299	41	0.0845335	31	-0.318822	7TM-HD extracellular/intracellular domain-containing protein	Unknown function	General
7002_A2429		1041	-0.121329	1070	-0.0816879	1147	0.0185667	1412	0.318441	887	-0.352293	1237	0.127547	hypothetical protein	Unknown function	General
7002_A2464		14	-0.177538	18	0.185032	17	0.10257	14	-0.177538	19	0.263034	13	-0.284453	protein of unknown function DUF255	Unknown function	General	Pyrimidine conversions
7002_A2467		12	-1.57154	40	0.165424	55	0.624855	49	0.458205	26	-0.456065	32	-0.156504	protein of unknown function DUF393	Unknown function	General
7002_A2478		51	0.577908	31	-0.140321	37	0.114936	26	-0.394078	40	0.22741	20	-0.77259	divalent cation tolerance-related protein	Unknown function	General
7002_A2482		19	-1.0126	28	-0.453173	58	0.597453	36	-0.0906025	52	0.439912	37	-0.0510742	hypothetical protein	Unknown function	General
7002_A2483		21	-0.232173	22	-0.165059	38	0.623437	20	-0.302563	20	-0.302563	27	0.130397	hypothetical protein	Unknown function	General
7002_A2510	yqiK	65	-0.638222	129	0.350637	144	0.509335	100	-0.016734	92	-0.137028	77	-0.393804	flotillin family protein YqiK	Unknown function	General
7002_A2518		397	-0.512088	493	-0.199639	678	0.260058	677	0.257929	630	0.154125	522	-0.117177	membrane protein of unknown function DUF1049	Unknown function	General
7002_A2535		18	-0.720846	29	-0.0327899	50	0.753085	26	-0.190331	27	-0.135883	28	-0.083416	hypothetical protein	Unknown function	General
7002_A2551		41	-0.871267	85	0.180572	103	0.457682	87	0.214125	67	-0.16273	67	-0.16273	hypothetical protein	Unknown function	General
7002_A2562		125	-0.35464	195	0.286906	223	0.480475	160	0.00150359	140	-0.191141	116	-0.462444	TPR repeat-containing protein	Unknown function	General
7002_A2568		37	-1.4344	81	-0.304006	134	0.422233	130	0.378512	97	-0.0439433	121	0.275007	hypothetical protein	Unknown function	General
7002_A2617		55	0.127917	56	0.153913	64	0.346558	47	-0.0988534	46	-0.12988	34	-0.565979	hypothetical protein	Unknown function	General
7002_A2649		44	-0.189226	43	-0.222392	67	0.417432	59	0.233986	50	-0.00480099	38	-0.40073	hypothetical protein	Unknown function	General
7002_A2651		134	-0.709795	215	-0.0276917	283	0.368774	292	0.41394	177	-0.308279	214	-0.0344176	hypothetical protein	Unknown function	General
7002_A2699		112	0.400796	90	0.0852938	103	0.279941	68	-0.319097	86	0.0197054	50	-0.762703	uncharacterized protein	Unknown function	General
7002_A2711		36	0.026967	30	-0.236067	51	0.529467	31	-0.188762	38	0.10497	26	-0.442518	hypothetical protein	Unknown function	General
7002_A2732		287	-0.4939	474	0.229937	681	0.752704	491	0.280773	231	-0.807057	261	-0.630901	phosphopeptide-binding protein	Unknown function	General
7002_A2777		97	-0.512092	176	0.347427	160	0.209923	147	0.0876673	117	-0.24164	133	-0.0567226	hypothetical protein	Unknown function	General
7002_A2792		40	-0.786596	80	0.213404	82	0.249028	83	0.266515	52	-0.408085	77	0.158262	hypothetical protein	Unknown function	General
7002_A2805		14	-0.146841	28	0.853159	18	0.215729	13	-0.253757	17	0.133267	3	-2.36923	protein of unknown function DUF559	Unknown function	General
7002_A2828		79	-0.595073	102	-0.226428	137	0.199179	139	0.220088	144	0.271072	115	-0.0533632	TPR repeat-containing protein	Unknown function	General
7002_A2829		53	-0.121745	84	0.542652	64	0.150334	64	0.150334	48	-0.264703	33	-0.805272	putative lipoprotein	Unknown function	General
7002_B0003		836	-0.102945	1163	0.373332	1167	0.378285	904	0.00987511	570	-0.655486	747	-0.265339	hypothetical protein	Unknown function	General	plasmid pAQ1 replication
7002_D0012		12	-0.0395284	16	0.375509	13	0.0759489	3	-2.03953	29	1.23349	1	-3.62449	hypothetical protein	Unknown function	General
7002_D0026		48	0.1643	52	0.279778	50	0.223194	35	-0.291379	48	0.1643	24	-0.8357	putative transcriptional regulator	Unknown function	General
7002_D0027		54	0.185032	67	0.496234	57	0.263034	32	-0.569856	55	0.211504	20	-1.24793	hypothetical protein	Unknown function	General
7002_E0011		108	-0.0395284	113	0.0257631	123	0.148099	103	-0.107915	108	-0.0395284	111	0	uncharacterized protein	Unknown function	General
7002_E0022		23	-0.506185	29	-0.171766	29	-0.171766	32	-0.0297473	61	0.90099	22	-0.570316	hypothetical protein	Unknown function	General
7002_E0023		35	-0.547849	54	0.0777552	60	0.229758	58	0.180849	51	-0.004707	49	-0.0624225	hypothetical protein	Unknown function	General
7002_F0017		23	-0.110644	29	0.223775	28	0.173149	22	-0.174774	25	0.00965017	22	-0.174774	protein of unknown function DUF499	Unknown function	General
7002_F0032		239	-0.29471	364	0.312217	413	0.494421	264	-0.151183	260	-0.173209	219	-0.42079	hypothetical protein	Unknown function	General
7002_F0034		7	-0.652077	21	0.932886	15	0.447459	10	-0.137504	9	-0.289507	4	-1.45943	hypothetical protein	Unknown function	General
7002_F0035		33	0.137504	36	0.263034	38	0.341037	25	-0.263034	32	0.0931094	16	-0.906891	uncharacterized protein	Unknown function	General
7002_F0038		13	0.612977	10	0.234465	12	0.4975	4	-1.08746	11	0.371969	1	-3.08746	hypothetical protein	Unknown function	General
7002_F0049		12	-0.885357	35	0.658963	33	0.574074	25	0.173536	15	-0.563429	13	-0.76988	hypothetical protein	Unknown function	General
7002_F0056		32	-0.988685	85	0.420706	96	0.596278	72	0.18124	53	-0.260764	43	-0.56242	WYL domain protein	Unknown function	General
7002_F0077		12	-0.5025	17	0	20	0.234465	15	-0.180572	25	0.556393	13	-0.387023	uncharacterized protein	Unknown function	General
7002_F0088		41	-0.155518	93	1.02609	66	0.531325	16	-1.51307	35	-0.383787	23	-0.989508	hypothetical protein	Unknown function	General
7002_F0104		30	-1.05504	91	0.545863	94	0.592657	52	-0.261492	40	-0.640004	67	0.104157	hypothetical protein	Unknown function	General
7002_G0106		87	-0.61595	135	0.0179219	157	0.235727	155	0.217231	146	0.130931	120	-0.152003	hypothetical protein	Unknown function	General
7002_G0130		1094	-0.224087	1610	0.333361	1520	0.250372	1386	0.117228	1029	-0.312457	1028	-0.313859	hypothetical protein	Unknown function	General
a - RPKM is defined as a number of reads per kilobase of transcript per million of mapped reads. If the number of reads that map to a given transcript t is Mt, the length of that transcript is Lt, and the total number of mapped reads is M, such that M= ΣMt, then RPKM = (109*Mt)/(Lt*M)
b - RPKM values were transformed to log-base-2 values and standardized (mean=0 and standard devation=1).
